# Supplementary material for: Characterization of the Oral and Esophageal Microbiota in Esophageal Precancerous Lesions and Squamous Cell Carcinoma
Source: Front Cell Infect Microbiol. 2021 Sep 15;11:714162. doi: 10.3389/fcimb.2021.714162 (PMC8479167; doi:10.3389/fcimb.2021.714162)
Supplement: Supplementary file 3 [file DataSheet_1.xlsx]

## Sheet: Sheet1
OTUID	HGDE_1	HGDE_10	HGDE_11	HGDE_12	HGDE_13	HGDE_14	HGDE_15	HGDE_16	HGDE_17	HGDE_18	HGDE_19	HGDE_2	HGDE_20	HGDE_21	HGDE_22	HGDE_23	HGDE_24	HGDE_25	HGDE_26	HGDE_27	HGDE_28	HGDE_29	HGDE_3	HGDE_30	HGDE_31	HGDE_32	HGDE_33	HGDE_34	HGDE_35	HGDE_36	HGDE_37	HGDE_38	HGDE_39	HGDE_4	HGDE_40	HGDE_41	HGDE_42	HGDE_43	HGDE_44	HGDE_45	HGDE_46	HGDE_47	HGDE_48	HGDE_49	HGDE_5	HGDE_50	HGDE_51	HGDE_52	HGDE_53
ASV_252	600	0	19	4	0	0	0	0	0	0	0	583	0	0	0	0	0	0	0	0	0	0	1	0	0	0	0	0	0	1	0	0	0	10	0	0	0	0	0	0	1	0	0	0	3	0	0	0	0
ASV_30	228	0	30	123	17	253	89	245	40	107	39	30	1332	65	10	22	1	4	1429	5	11	5	215	18	4	8	5	3832	295	32	8	39	17	262	14	10	139	558	2411	129	37	883	792	69	27	132	141	165	283
ASV_3	4290	36	1344	1832	4494	1298	679	210	2121	7819	596	4136	1072	3362	2262	132	32	52	321	84	24	62	11665	1050	70	30	15	273	103	228	515	4222	220	5639	5308	39	4901	5715	636	9992	10686	1780	8339	3453	432	3348	1670	1431	4049
ASV_418	3	0	0	6	3	1	1	1	44	31	0	0	0	2	15	0	0	0	2	0	1	1	0	0	0	0	0	0	0	0	0	0	0	9	1	0	133	2	1	2	7	0	4	0	0	8	1	1	0
ASV_449	801	0	29	1	2009	0	0	0	0	3	0	151	0	58	8	0	2	0	0	0	0	0	8	0	0	0	0	27	0	28	2	0	0	3	0	0	0	10	39	12	0	0	19	0	974	0	0	0	0
ASV_44	4609	0	876	67	0	0	0	0	0	0	0	5258	0	0	0	0	16	39	1	7	0	69	9	0	0	0	0	0	0	6	0	0	2	110	0	10	7	0	0	3	2	0	0	1	345	0	0	0	0
ASV_29	2670	4	4	211	182	0	30	54	86	160	98	85	172	731	8358	17	5	41	0	4	8	0	54	18	2	7	7	24	682	27	12	389	13	28	47	0	207	908	401	649	87	40	268	210	33	444	297	21	174
ASV_122	1769	213	377	51	1	1	0	1	0	0	0	2066	0	0	0	0	6	19	0	207	1	0	6	36	32	0	0	0	2	20	1	0	1	20	0	1	0	0	0	0	8	0	0	2	185	0	9	0	1
ASV_4	1068	23	1170	781	2366	64	517	132	65	6530	65	2479	221	3437	3061	348	28	146	14	50	19	11	3672	388	12	5	5	66	693	280	42	6856	125	33	315	26	2251	850	1742	546	2726	175	1848	1157	2562	498	1533	188	1281
ASV_248	1124	10	413	6	0	0	0	0	0	0	0	1406	0	0	1	0	0	0	0	0	0	0	4	0	0	0	0	0	0	0	0	0	0	24	0	0	0	0	0	0	2	0	0	0	263	0	2	0	0
ASV_70	78	1	20	126	10	1	196	7	444	90	1	57	108	95	457	1	0	70	253	3	7	7	52	49	4	9	4	671	9	5	6	12	18	7	149	9	708	14	52	22	20	145	34	485	326	5915	47	52	144
ASV_2	2532	302	3665	3319	7606	39639	8342	528	12100	3017	2904	1202	13328	3169	13448	4913	211	122	7745	58	50	190	4535	2609	26	73	27	942	5784	352	538	4955	258	4897	10655	107	3302	2755	1888	1038	10606	8217	3074	1092	307	279	4620	434	2186
ASV_11683	85	0	2	0	81	0	0	0	0	2	0	22	0	14	2	0	2	0	0	0	0	0	0	0	0	0	0	6	0	2	0	0	0	0	0	0	0	5	7	1	0	0	2	0	133	0	0	0	0
ASV_251	75	57	8	9	0	0	2	3	0	1	0	9	1	0	0	12	0	91	2	0	1	95	2	1	20	0	58	0	13	1	2	0	19	27	3	22	0	3	0	0	0	0	0	0	103	0	0	77	0
ASV_12932	24	0	7	0	3	0	0	0	0	0	0	1	0	6	1	0	1	0	0	0	0	0	1	0	0	0	0	0	0	0	2	0	0	0	0	0	0	1	3	3	6	0	8	0	6	0	0	0	0
ASV_13824	4	0	0	0	0	0	2	0	0	0	0	0	0	0	0	0	0	0	0	0	0	0	0	0	0	0	0	0	0	0	0	0	0	0	0	0	0	0	0	0	0	0	0	0	0	0	0	0	0
ASV_5823	61	0	6	0	4	0	0	0	0	1	0	21	0	4	4	0	0	0	0	0	0	0	8	0	0	0	0	0	0	1	2	0	0	0	0	0	0	2	0	4	2	0	3	0	15	0	0	0	0
ASV_6877	4	0	0	0	0	0	0	0	0	0	0	0	0	0	0	0	0	26	0	0	0	0	0	0	0	0	0	0	0	0	0	0	0	0	0	0	0	0	0	0	0	0	0	0	1	0	0	0	0
ASV_1115	158	0	3	0	2	0	0	0	0	0	0	124	0	5	2	0	0	0	0	0	0	0	0	0	0	0	0	0	0	1	0	0	0	0	0	0	0	0	1	0	0	0	14	0	16	0	0	0	0
ASV_64	129	2	119	348	3	1	12	5	5	88	1	3	1	6	950	20	2	1	3	0	0	15	57	1	0	1	0	1	313	4	8	16	5	4	3	6	1255	2	45	2	108	1	353	54	28	84	2	49	0
ASV_484	98	0	45	2	161	49	7	0	2	24	2	48	20	23	7	0	0	0	1	0	0	0	38	1	0	0	0	6	7	3	4	1	0	10	2	0	1	1	24	12	1	8	16	0	1	0	2	0	0
ASV_8665	135	0	34	0	1008	4	17	0	1	3	12	204	0	46	1	0	0	0	0	0	0	0	12	0	0	0	0	328	7	8	1	0	0	50	0	0	0	35	11	1	17	20	5	0	1	0	1	0	2
ASV_48	247	2	7	5	1	0	6	6	2	165	9	11	0	1	3	9	8	1	4	0	0	0	1	0	0	0	0	5	2	5	1	10	29	7	6	7	8	1	2	7	0	2	20	15	54	4	2	1	3
ASV_8167	142	0	164	0	257	0	1	0	0	31	0	27	7	175	77	1	1	0	1	0	0	0	52	1	0	0	0	157	1	64	5	1	0	2	1	0	0	125	336	82	1	8	72	0	246	1	3	0	0
ASV_34	2927	1	3413	27	4307	4	34	542	119	872	48	666	70	5436	1554	37	267	4	460	1	2	0	1006	36	4	1	2	3210	37	1437	66	92	55	18	164	6	41	3393	6298	1706	76	81	1597	15	4793	33	86	22	81
ASV_19	953	3	214	355	107	4425	61	177	1145	119	70	2094	141	331	45	46	1	5	197	3	5	1	436	33	4	5	8	496	335	207	189	28	94	515	89	31	1050	566	208	922	145	240	348	355	48	226	364	866	266
ASV_13469	85	0	3	0	2	0	0	0	0	4	0	12	0	0	0	0	1	0	0	0	0	0	0	0	0	0	0	0	0	0	0	0	0	0	0	0	0	0	0	1	2	0	2	0	4	0	0	0	0
ASV_69	2471	207	22	4	5	4	4	2	1	6	0	84	1	2	6	19	255	274	0	353	97	96	3	129	72	202	186	15	71	45	10	0	93	14	1	71	8	1	2	21	2	0	1	36	8575	19	11	3	0
ASV_1323	311	0	26	0	583	0	0	1	0	8	0	69	2	80	16	0	4	0	0	0	0	0	1	0	0	0	0	46	0	25	2	0	0	1	0	0	0	27	111	18	0	0	21	0	512	0	0	0	0
ASV_3099	117	0	180	0	20	3	0	0	1	47	2	118	5	40	122	0	1	0	0	0	0	0	266	0	0	0	0	147	0	11	9	1	0	7	0	0	0	44	28	59	112	3	42	0	34	0	0	0	0
ASV_12	1425	9	475	207	396	97	586	77	544	753	234	96	90	530	352	363	118	62	173	5	4	45	591	634	14	13	13	1050	676	56	87	1408	65	252	886	23	496	544	732	698	136	254	1915	318	124	695	570	366	726
ASV_260	137	0	0	7	33	7	0	1	5	44	1	8	4	83	0	1	0	0	0	0	0	0	3	1	0	0	2	1	0	0	0	49	0	20	12	0	142	140	14	66	9	2	0	17	0	0	0	4	2
ASV_33	372	5	516	525	43	11	35	53	10	312	44	139	37	244	696	20	0	1	1	1	1	0	598	72	2	3	2	10	839	141	64	64	8	13	50	10	129	488	180	212	525	2	591	271	76	190	127	46	287
ASV_31	487	5	180	910	58	37	177	10	2	157	104	197	438	719	4863	3	3	36	1	0	1	1	1675	33	1	0	2	68	291	143	36	1	2	222	2	0	12	895	116	258	1241	77	2344	39	200	17	4	10	14
ASV_152	65	1456	35	8	10	6	26	11	2	0	0	17	0	1	1	34	845	142	0	226	8	138	33	3	290	37	39	9	3	133	10	0	117	5	1	49	7	2	1	21	9	2	0	1	49	2	7	51	5
ASV_105	361	1	0	849	2	0	0	28	7	2	1	1	0	1	2	8	0	0	1	0	0	0	36	32	0	0	0	3	0	2	0	130	6	1	13	0	65	653	68	11	62	0	23	144	14	1	1	0	427
ASV_2023	47	0	12	0	632	2	5	0	0	1	9	69	0	34	0	0	0	0	0	0	0	0	23	0	0	0	0	143	7	7	0	0	0	26	0	0	0	11	4	1	2	10	2	0	0	0	0	0	0
ASV_2344	1	0	1	0	0	0	0	0	0	0	1	0	0	0	0	0	5	29	0	0	0	0	1	0	0	0	0	0	0	1	0	0	0	0	0	4	0	0	0	0	0	1	0	0	0	0	25	1	0
ASV_12536	10	0	3	0	0	0	0	0	0	0	0	0	0	0	0	0	0	0	0	0	0	0	0	0	0	0	0	0	0	0	0	0	0	0	0	0	0	0	0	0	0	0	0	0	0	0	0	0	0
ASV_45	52	238	40	2	9	6	78	13	3	4	7419	32	12	47	2	81	792	75	372	57	36	22	18	17	30	11	16	13	12	52	23	0	108	13	19	50	40	55	5	14	67	3	2	3	95	2	2	48	2
ASV_118	58	6	12	57	49	90	85	4	318	31	4	57	8	50	115	5	0	1	27	0	1	2	31	11	1	2	0	26	16	13	8	18	5	19	39	1	122	20	7	33	37	56	11	329	19	93	5	13	20
ASV_2369	2	0	0	2	10	0	0	0	0	1	2	0	1	12	0	0	0	0	0	0	0	0	0	0	0	0	0	0	0	0	0	0	0	0	0	0	0	5	0	4	1	2	1	0	1	0	0	0	0
ASV_49	741	10	0	0	101	23	4	0	2	0	1	2	0	0	0	10	0	176	16	30	0	1	1	357	67	0	72	0	0	2	0	2	6	320	4	146	41	2	0	4	0	1	0	8	11	1	1	4	1
ASV_350	18	0	0	0	21	1	0	1	3	0	0	250	0	221	0	0	0	0	0	0	0	0	2	0	0	0	0	54	0	1	0	5	0	0	0	0	0	0	13	4	0	0	1	2	10	0	0	0	0
ASV_27	934	34	96	1291	61	8	111	118	69	39	43	106	34	160	95	24	15	99	8	2	1	30	272	37	3	0	1	67	138	87	7	455	15	41	7	5	791	93	236	195	108	58	56	411	129	41	347	444	120
ASV_322	35	1	1	47	0	5	11	0	0	121	17	3	4	2	1	0	0	1	1	0	0	0	6	7	0	0	1	0	22	1	4	1	0	3	0	0	0	10	0	301	77	16	38	9	1	7	17	0	11
ASV_194	528	118	6	9	3	0	12	3	0	0	4	5	0	0	0	25	0	54	2	116	124	238	0	166	121	28	38	0	1	3	18	1	25	3	3	25	8	1	0	16	2	0	1	48	1422	8	15	11	1
ASV_9624	8	0	0	0	0	0	0	0	0	0	0	0	0	0	0	0	0	0	0	0	0	0	0	0	0	0	0	0	0	0	0	0	0	0	0	0	0	0	0	0	0	0	0	0	0	0	0	0	0
ASV_2032	10	2	1	0	0	0	2	0	0	0	0	3	0	0	0	0	0	0	0	0	0	0	0	1	0	0	0	0	0	67	0	0	0	1	0	0	0	0	0	0	0	0	0	0	2	0	0	0	0
ASV_150	171	0	19	5	22	1	5	15	43	76	7	26	0	56	47	8	1	1	7	0	1	0	53	72	0	2	0	84	4	13	8	66	34	6	52	1	265	67	19	182	33	2	14	87	14	95	14	115	25
ASV_71	544	0	45	37	6	16	2	4	71	31	4	395	9	72	18	16	3	2	3	0	1	21	4	24	2	1	0	0	102	8	7	44	731	56	31	11	1107	34	60	115	117	6	39	95	26	27	12	21	31
ASV_2672	141	0	17	1	293	0	0	0	0	13	0	29	0	52	6	0	0	0	0	0	0	0	2	0	0	0	0	27	0	14	0	0	0	1	0	0	0	27	79	13	1	1	15	0	215	0	0	1	0
ASV_180	21	3092	29	25	3	1	7	3	0	0	1	18	0	0	0	1	82	20	0	0	53	42	2	0	0	0	24	0	0	25	0	1	1010	12	0	8	0	0	0	0	0	0	0	0	88	0	0	9	0
ASV_28	413	1	0	115	23	8	28	15	151	498	141	204	21	72	493	33	0	5	27	4	1	2	1	2	31	0	1	7	120	75	8	478	11	9	40	17	1159	204	7	827	471	90	41	558	16	4	19	276	1
ASV_157	11	0	1	102	2	3	8	18	17	8	3	0	13	5	0	1	0	0	0	46	0	1	5	4	3	3	0	8	3	2	0	5	3	18	5	1	25	8	43	69	1	10	12	9	1	12	27	11	21
ASV_10180	3	0	0	0	0	0	0	0	0	0	0	9	0	0	0	0	0	0	0	0	0	0	1	0	0	0	0	0	0	0	0	0	0	0	0	0	0	0	0	0	0	0	0	0	0	0	0	0	0
ASV_10992	34	0	1	0	29	0	0	0	1	2	1	3	0	3	2	0	0	0	0	0	0	0	0	0	0	0	0	5	0	2	0	0	0	1	0	0	0	3	12	2	0	0	1	0	66	0	0	0	0
ASV_15	444	39	261	696	5	475	306	1691	1565	144	599	111	1359	155	43	480	48	27	789	34	101	87	833	311	48	38	21	1228	594	210	16	486	203	804	1081	51	516	345	3588	728	34	917	500	684	94	839	5139	763	5078
ASV_47	255	5	112	867	80	85	105	29	263	0	68	11	163	31	633	9	0	0	12	0	2	0	18	1	0	0	0	91	38	9	2	6	43	414	13	6	18	17	48	69	20	111	27	24	0	15	16	81	35
ASV_425	5	14	0	0	0	1	6	1	0	0	0	3	0	0	0	12	15	82	3	14	46	0	0	0	57	0	0	0	22	6	2	1	8	0	0	12	2	0	0	5	0	0	0	0	4	0	0	6	0
ASV_8469	24	0	9	0	16	0	0	0	0	0	0	2	0	7	1	0	0	0	0	0	0	0	3	0	0	0	0	5	0	2	0	0	0	0	0	0	0	2	11	3	0	1	2	0	35	0	0	0	0
ASV_9	482	38	273	26	4196	1458	28552	189	5810	30	1637	658	39	1783	36	1434	4	21	507	21	63	21	506	1126	33	39	22	7420	2886	351	46	18	683	11072	9	35	1316	1079	253	39	220	16459	101	581	12	36	3458	70	6259
ASV_65	39	0	143	45	33	6	45	19	156	16	170	153	19	100	34	6	32	3	7	0	7	0	545	159	2	13	2	6	153	385	8	22	25	10	126	21	739	3130	10	1076	2984	5	164	275	80	404	1	391	65
ASV_1047	104	0	20	1	161	34	20	0	0	14	5	38	35	16	2	3	0	1	1	0	0	0	11	0	0	0	0	1	9	6	2	0	0	4	1	0	0	2	12	10	2	19	14	3	0	0	5	1	6
ASV_2999	15	0	0	0	0	0	0	0	0	0	0	13	0	0	0	0	0	0	0	0	0	0	0	0	0	0	0	0	0	0	0	0	0	2	0	0	0	0	0	0	0	0	0	0	5	0	0	0	0
ASV_8	924	18	1606	392	3616	129	1049	123	1790	589	165	3134	206	478	11	80	30	13	213	8	13	157	983	495	14	7	66	1001	610	98	478	1180	55	719	2176	25	829	1864	332	507	780	177	337	347	388	271	41	259	1484
ASV_15409	81	0	4	0	171	0	0	0	0	1	0	14	0	7	1	0	0	0	0	0	0	0	1	0	0	0	0	2	0	2	0	0	0	0	0	0	0	2	5	0	0	0	2	0	121	0	0	0	0
ASV_697	8	0	2	0	0	0	1	0	0	0	1	6	0	0	0	7	0	81	0	0	0	0	1	0	2	0	54	0	0	10	2	0	5	1	0	2	1	0	0	5	0	0	0	1	13	0	0	0	1
ASV_12364	48	0	0	20	3	0	0	0	0	0	0	0	2	2	2	0	0	0	0	0	0	0	0	0	0	0	0	0	8	0	0	0	0	1	0	0	0	3	0	2	0	1	0	1	2	0	0	0	0
ASV_87	252	23	43	147	11	2	3	41	1	111	2	258	5	304	136	12	4	1	1	45	3	1	32	1	1	1	0	2	171	12	30	28	3	0	4	3	366	90	148	70	78	2	61	138	22	245	5	25	27
ASV_1736	67	0	1	0	1	0	0	0	0	0	0	18	0	1	1	0	0	0	0	0	0	0	4	0	0	0	0	0	0	0	0	0	0	0	0	0	0	0	1	2	1	0	2	0	5	0	0	0	0
ASV_2171	4	0	3	1	5	0	3	2	4	6	0	0	2	15	1	0	0	0	2	1	0	0	0	0	0	0	0	10	7	1	0	4	0	0	11	0	0	3	4	1	0	2	2	6	0	1	4	3	6
ASV_2523	440	0	16	0	18	0	0	0	0	25	0	88	0	8	0	0	6	0	0	0	0	0	0	0	0	0	0	0	0	2	5	0	0	0	0	0	0	4	5	8	10	0	15	0	24	0	0	0	0
ASV_25	407	9	205	44	263	25	179	86	48	171	38	70	73	257	503	69	19	2	13	52	5	4	69	21	3	7	5	46	274	32	33	170	11	37	84	3	202	128	369	161	64	90	235	374	75	401	67	1285	37
ASV_8268	3	0	2	0	0	0	0	0	0	0	0	0	0	0	0	0	0	0	0	0	0	0	0	0	0	0	0	0	0	0	0	0	0	0	0	0	0	0	0	0	0	0	0	0	0	0	0	0	0
ASV_912	356	63	10	17	0	0	0	0	0	0	0	412	0	0	0	0	0	1	0	0	0	0	0	0	0	0	0	0	0	1	0	0	0	4	0	0	0	0	0	0	0	0	0	0	38	0	0	0	0
ASV_97	147	0	6	21	15	0	5	3	4	3	2	7	0	234	302	9	1	0	2	0	1	2	10	3	0	2	1	0	106	1	1	268	6	1	81	1	8	26	51	15	0	2	19	103	6	348	6	0	233
ASV_7861	118	9	128	301	142	27	37	41	6	106	54	29	69	571	155	2	26	0	42	0	0	0	52	5	2	1	0	408	59	169	9	12	3	187	10	0	2	417	874	163	7	47	173	3	201	1	16	1	12
ASV_839	10	0	7	12	0	3	2	0	16	16	0	4	1	0	11	2	0	3	41	0	0	1	2	0	0	0	0	36	0	0	0	1	1	0	34	1	3	1	9	1	3	12	4	40	2	78	4	0	2
ASV_1596	13	0	6	15	17	1	1	2	4	30	8	6	7	27	10	0	2	2	4	1	3	0	46	4	1	0	1	2	5	2	1	17	5	7	25	2	4	14	7	12	13	9	81	41	6	32	30	12	21
ASV_1	7429	989	12529	13850	5584	1820	16035	49308	9018	2638	14925	1476	26195	12648	4895	3515	322	500	41313	348	263	220	3105	2127	1238	218	248	8600	15874	3674	200	10406	4477	11404	16679	758	3606	10318	26012	4210	217	19929	3747	4027	12479	11250	34806	5477	25049
ASV_7606	2	0	0	0	0	0	0	0	0	0	0	0	0	1	5	0	0	0	0	0	0	0	1	0	0	0	0	1	0	0	1	0	0	0	0	0	0	0	0	0	0	0	1	0	1	0	0	0	0
ASV_1792	55	0	0	0	9	2	0	0	0	1	0	148	0	1	1	0	0	0	0	0	0	0	2	0	0	0	0	1	1	0	0	0	0	1	0	0	0	0	0	6	0	0	2	0	1	0	0	0	0
ASV_2041	12	0	6	0	0	0	0	0	0	0	0	1	0	0	0	0	0	0	0	0	0	0	0	0	0	0	0	0	0	0	0	0	0	0	0	0	0	0	0	0	0	0	0	0	28	0	0	0	0
ASV_133	34	0	0	25	21	0	1	3	1	2	2	7	0	343	20	2	6	1	1	1	1	1	10	0	1	3	1	2	157	4	1	208	6	1	33	0	4	52	97	10	2	0	86	34	2	11	5	6	116
ASV_23	690	0	1604	81	10	2	41	75	12	1032	200	675	67	571	443	293	33	13	7	1	2	4	147	58	3	2	2	22	1854	665	362	36	17	49	9	16	1764	786	81	336	672	10	394	575	65	1346	5	404	46
ASV_1190	6	0	1	0	0	0	2	0	0	0	0	8	0	0	0	0	0	0	1	0	0	0	0	0	0	0	0	3	0	0	0	0	0	0	0	0	0	0	0	0	3	0	0	0	10	0	0	0	0
ASV_740	8	0	0	0	1	0	0	0	0	2	0	7	0	0	0	0	0	1	0	0	0	0	0	0	0	0	0	0	0	0	0	0	0	1	0	0	18	1	0	9	0	0	2	2	0	0	0	0	7
ASV_10917	61	0	9	0	97	0	0	0	0	2	0	19	0	9	7	0	0	0	0	0	0	0	1	0	0	0	0	3	0	2	1	0	0	0	0	0	0	7	13	5	0	0	4	0	124	0	0	0	0
ASV_26	41	3	10	390	133	9	11	6	13	1093	32	441	6	16	22	8	5	1	3	13	1	4	158	32	4	4	1	15	815	16	13	35	15	70	44	1	449	157	199	177	48	63	523	498	577	431	96	16	59
ASV_120	55	2	1	3	97	6	7	1	2	170	3	234	5	8	0	0	7	0	1	0	0	0	91	1	0	0	0	196	6	6	3	1	0	32	2	0	1	32	17	51	112	3	6	0	52	0	0	1	0
ASV_9626	71	0	0	0	53	0	0	0	0	0	0	36	0	2	0	0	0	0	0	0	0	0	4	0	0	0	0	0	0	1	0	0	0	1	0	0	0	0	5	2	0	0	1	0	2	0	0	0	0
ASV_52	173	3	182	113	187	12	2	2	6	713	32	34	29	244	81	10	64	0	6	0	0	1	47	7	1	1	1	9	143	8	15	262	6	55	134	7	148	177	122	43	174	5	186	35	17	34	40	27	76
ASV_162	12	0	1	1	0	0	1	0	1	0	0	5	1	1	7	0	0	0	0	2	0	2	2	4	0	0	0	6	0	0	0	0	0	7	1	0	35	1	13	6	0	0	0	3	0	2147	0	2	12
ASV_14002	16	0	0	0	6	0	0	0	0	0	0	8	0	0	0	0	0	0	0	0	0	0	1	0	0	0	0	0	0	0	0	0	0	0	0	0	0	0	0	0	0	0	0	0	1	0	0	0	0
ASV_15555	5	3	4	4	4	0	7	1	0	1	3	1	7	27	6	0	0	0	1	0	0	0	1	0	0	0	0	14	9	3	0	0	0	2	0	0	0	14	32	4	0	6	6	1	1	0	0	0	0
ASV_7962	11	0	2	0	0	0	0	0	0	1	0	0	0	0	1	0	0	0	0	0	0	0	0	0	0	0	0	0	0	0	0	0	0	0	0	0	0	0	1	0	0	0	2	0	1	0	0	0	0
ASV_10	113	38	155	595	1154	426	304	104	684	3063	393	931	123	495	218	35	14	11	96	3	7	147	636	481	4	7	4	97	934	148	17	3153	89	2743	2643	45	2208	1070	332	2187	2048	128	53	150	53	110	105	338	669
ASV_467	242	0	11	1	8	0	0	0	0	16	0	64	0	5	0	0	5	0	0	0	0	0	2	0	0	0	0	0	0	2	7	0	0	0	0	0	0	0	3	5	14	0	19	0	14	0	0	0	0
ASV_6081	16	0	0	0	1	0	0	0	0	0	0	5	0	0	0	0	0	0	0	0	0	0	0	0	0	0	0	0	0	0	0	0	0	0	0	0	0	0	1	0	0	0	0	0	14	0	0	0	0
ASV_53	176	3	1	118	46	9	51	25	10	114	6	32	40	78	35	12	2	1	3	0	0	0	17	17	0	3	2	14	351	8	3	19	3	4	22	3	32	70	77	67	91	2	97	147	18	2	29	17	41
ASV_9989	14	0	0	0	4	0	1	0	0	0	0	26	0	0	0	0	0	0	0	0	0	0	0	0	0	0	0	0	1	0	0	0	0	1	0	0	0	1	0	1	0	0	0	0	0	0	0	0	0
ASV_7531	15	0	7	0	140	0	0	0	0	1	0	1	0	3	3	0	0	0	0	0	0	0	2	0	0	0	0	3	1	3	0	0	0	1	0	0	0	0	1	1	0	0	0	0	15	0	0	0	0
ASV_159	278	1	330	13	4	2	1	4	3	1	11	1	61	1530	1	1	45	1	0	0	0	0	19	0	0	0	0	3	7	4	0	0	0	0	2	1	0	3	32	4	5	1	1	161	163	0	0	6	0
ASV_14098	7	0	1	0	1	13	0	0	2	3	0	7	6	4	1	0	0	0	0	0	0	0	2	0	0	0	0	3	7	1	5	0	0	1	0	0	0	5	4	5	2	1	15	1	0	0	0	0	0
ASV_9475	1	0	0	24	0	3	0	0	0	0	0	0	0	0	0	0	0	0	0	0	0	0	0	0	0	0	0	0	0	0	0	0	0	6	0	0	0	0	0	0	0	0	0	0	0	0	0	0	0
ASV_40	219	0	3	38	51	37	6	5	46	194	6	512	5	57	0	25	3	2	7	1	4	0	89	19	4	3	23	69	523	80	63	156	4	294	35	7	2252	201	58	754	4	8	164	312	224	25	8	40	60
ASV_15232	15	3	0	1	0	0	0	0	0	0	0	21	0	0	0	0	0	0	0	0	0	0	0	0	0	0	0	0	0	0	0	0	0	0	0	0	0	0	0	0	0	0	0	0	0	0	0	0	0
ASV_13608	48	0	6	0	260	0	0	0	0	2	0	19	0	5	1	0	0	0	0	0	0	0	1	0	0	0	0	6	0	0	0	0	0	0	0	0	0	2	3	1	0	0	5	0	80	0	0	0	0
ASV_1381	5	0	0	0	0	0	0	1	0	1	0	5	0	0	0	0	0	0	0	15	0	0	0	9	0	0	1	1	0	190	0	0	0	2	0	0	0	0	0	0	0	0	0	0	4	0	0	3	0
ASV_9562	26	0	6	0	29	0	0	0	0	1	0	7	0	8	0	0	0	0	0	0	0	0	1	0	0	0	0	4	0	1	1	0	0	0	0	0	0	0	5	2	0	0	2	0	15	0	0	0	0
ASV_5417	10	1	0	1	0	0	0	0	0	0	0	17	0	0	0	0	0	0	0	0	0	0	0	0	0	0	0	0	0	0	0	0	0	0	0	0	0	0	0	0	0	0	0	0	0	0	0	0	0
ASV_393	319	0	85	2	1125	0	0	0	0	14	3	67	0	124	22	0	3	0	0	0	0	0	26	0	0	0	0	59	0	28	0	0	0	1	0	0	0	27	121	24	2	1	40	0	435	0	0	0	0
ASV_8247	287	2	117	26	114	2	13	13	0	12	12	54	17	73	6	1	50	0	4	0	0	0	59	1	2	0	0	27	7	23	2	4	3	10	6	0	0	33	101	23	0	15	14	2	302	1	4	0	3
ASV_5053	45	0	0	0	2	0	0	0	0	0	0	23	0	3	1	0	0	0	0	0	0	0	0	0	0	0	0	0	0	1	0	0	0	0	0	0	0	0	0	0	0	0	0	0	0	0	0	0	0
ASV_362	53	66	4	0	1	0	3	1	0	0	0	18	0	0	1	0	77	0	0	0	49	0	2	22	9	1	0	0	5	12	5	0	5	2	0	2	0	0	0	0	0	0	0	1	30	0	1	0	0
ASV_145	30	0	2	8	0	4	0	35	1	86	1	93	6	20	34	3	0	2	3	0	0	1	1	4	0	0	1	0	70	1	1	12	0	88	17	0	2	91	0	41	5	0	1	154	8	1	0	61	0
ASV_9982	17	0	0	0	0	0	0	0	0	0	0	0	0	0	0	0	0	0	0	0	0	0	0	0	0	0	0	0	0	0	0	0	0	0	0	0	0	0	0	0	0	0	0	0	0	0	0	0	0
ASV_4773	13	1	4	0	0	0	1	0	0	0	0	2	0	0	0	0	0	0	0	0	0	0	0	0	0	0	0	0	0	1	0	0	0	0	0	0	0	0	0	0	0	0	0	0	2	0	0	0	0
ASV_464	42	0	0	0	0	1	3	0	0	2	0	13	0	4	30	0	2	0	0	0	1	0	1	0	0	0	0	0	0	1	0	1	0	0	0	0	0	1	5	3	47	2	18	0	1	2	0	0	4
ASV_214	29	0	1	42	0	0	0	1	0	12	0	0	12	1	37	0	1	0	0	0	0	0	30	0	0	0	0	0	43	0	0	0	0	0	0	0	98	40	7	4	133	0	6	9	6	0	0	0	4
ASV_4638	49	0	24	1	88	0	0	0	0	1	0	7	0	6	2	0	0	0	0	0	0	0	3	0	0	0	0	5	0	0	0	0	0	0	0	0	0	1	19	1	0	0	3	0	59	0	0	0	0
ASV_741	177	0	363	1	284	0	3	13	2	103	2	40	5	566	329	0	4	0	10	1	0	0	88	0	0	0	0	466	6	158	5	1	0	1	2	0	0	422	734	185	20	0	120	1	398	0	3	3	3
ASV_11803	54	0	3	0	53	0	0	0	0	0	0	13	0	2	1	0	1	0	0	0	0	0	1	0	0	0	0	2	0	1	0	0	0	0	0	0	0	0	10	1	0	0	0	0	73	0	0	0	0
ASV_618	32	1	4	0	0	0	0	0	0	0	0	9	0	0	0	8	0	24	1	0	0	0	0	0	2	0	0	4	0	8	0	0	8	3	0	12	1	0	0	0	0	0	0	0	32	0	0	1	0
ASV_24	801	4	593	106	17	5	265	23	189	1549	41	155	38	273	6	38	107	33	8	2	2	4	12	100	3	2	0	14	1860	87	246	433	6	6	74	15	317	356	154	303	2277	11	943	742	43	217	123	28	173
ASV_15582	105	0	21	5	71	1	5	47	10	32	16	19	45	216	51	1	61	2	48	0	0	0	13	1	1	0	0	108	21	52	3	12	11	8	17	2	5	190	343	84	7	35	77	0	180	4	5	0	4
ASV_3626	180	0	170	1	163	0	0	0	1	38	0	41	3	203	165	0	3	0	1	0	0	0	42	0	0	0	0	164	0	45	2	0	0	2	0	0	0	180	271	67	9	1	71	0	418	0	0	0	0
ASV_311	23	6	218	0	0	0	8	2	1	0	0	2	0	2	8	5	30	240	0	41	1	0	7	20	13	0	0	0	1	2	1	2	339	9	0	20	26	1	0	0	0	0	0	0	258	0	0	322	0
ASV_135	18	2	43	17	3	13	62	96	21	10	14	337	2	66	25	12	2	1	3	0	0	1	169	6	0	17	0	2	60	55	1	5	9	334	22	3	42	35	4	154	44	5	74	66	6	181	0	18	58
ASV_15548	1	0	0	0	0	0	0	0	0	0	0	0	0	0	0	0	0	0	0	0	0	0	0	0	0	0	0	0	0	0	0	0	0	0	0	0	0	0	0	0	0	0	0	0	0	0	0	0	0
ASV_6755	48	0	3	0	26	0	0	0	0	2	0	8	0	6	0	0	7	0	0	0	0	0	2	0	0	0	0	2	0	0	0	0	0	0	0	0	0	0	3	1	0	0	3	0	57	0	0	0	0
ASV_63	435	2	40	934	0	13	4	52	3	22	2	261	4	402	116	89	12	4	2	0	0	1	10	15	1	0	2	1	14	25	0	3	11	5	16	9	213	1	144	3	7	7	548	167	22	53	0	39	11
ASV_296	55	77	12	1	3	1	0	0	0	0	0	19	0	0	0	0	0	0	1	171	0	1	4	1	43	0	0	0	0	0	0	0	3	10	0	10	0	0	0	0	0	0	1	0	91	0	0	2	0
ASV_6327	60	0	7	1	116	0	0	0	0	8	0	15	0	24	4	0	0	0	0	0	0	0	4	0	0	0	0	16	0	12	0	0	0	0	0	0	0	14	26	8	0	0	6	0	84	0	1	0	0
ASV_59	239	0	309	1608	12	14	29	26	8	148	11	25	69	109	100	31	1	0	1	0	1	0	575	4	5	2	2	7	3827	25	20	7	10	8	10	4	311	106	195	267	434	5	176	609	39	107	1	163	28
ASV_14	65	16	47	4008	34	3365	327	34	398	328	57	673	304	45	27	175	8	16	1593	17	5	15	564	712	14	9	7	58	1052	64	41	38	50	878	192	12	731	133	249	467	895	2147	179	1339	43	706	428	186	414
ASV_554	3	0	15	0	1	0	0	1	4	1	4	3	0	6	9	0	0	0	0	0	0	1	1	0	0	0	1	0	1	3	0	1	0	0	3	1	29	11	6	2	0	0	1	49	1	6	4	6	2
ASV_3525	13	0	2	0	3	0	0	1	0	1	0	0	0	15	14	2	2	0	0	0	0	0	1	0	0	0	0	0	3	1	1	5	1	0	0	0	4	0	12	7	15	0	32	2	5	4	0	0	3
ASV_2769	3	0	4	0	0	0	0	0	0	0	0	0	0	0	0	0	0	0	0	0	0	0	0	0	0	0	0	0	0	0	0	0	8	0	0	0	0	0	0	0	0	0	0	0	25	0	0	0	0
ASV_11738	53	0	74	1	33	1	1	7	0	18	1	11	0	73	59	0	11	0	17	0	0	0	15	1	0	0	0	54	1	27	0	0	1	4	2	0	0	75	81	28	0	1	20	0	156	0	1	0	4
ASV_531	284	0	4	1	0	0	6	0	0	0	0	6	1	0	0	9	4	14	0	33	31	0	0	38	8	5	4	0	3	0	5	0	37	1	0	0	0	0	0	7	10	0	0	0	764	0	1	1	0
ASV_2513	32	0	0	0	1	0	0	0	0	1	0	43	0	15	2	0	0	0	0	0	0	0	0	0	0	0	0	0	0	1	0	0	0	0	0	0	0	0	0	0	0	0	13	0	1	0	0	0	0
ASV_1204	134	0	29	0	135	28	4	0	11	21	2	47	11	33	266	7	14	0	8	0	1	0	64	0	0	0	0	9	8	2	10	3	0	6	6	0	4	54	19	4	208	5	46	1	27	2	8	0	2
ASV_588	43	0	58	2	9	0	0	0	0	36	0	11	0	56	32	0	6	0	0	0	0	0	4	0	0	0	0	1	1	1	1	0	0	0	0	0	0	5	56	5	16	0	4	0	6	0	0	0	0
ASV_414	20	150	2	1	0	0	9	0	0	0	0	0	0	0	1	1	103	1	2	39	0	28	1	0	0	0	20	4	10	3	1	0	6	13	0	5	18	0	0	1	0	0	0	0	14	0	0	1	0
ASV_10334	67	0	61	0	34	0	0	1	1	10	1	18	0	59	24	0	5	0	2	0	0	0	12	0	0	0	0	50	2	16	1	1	0	0	0	0	0	41	88	14	0	0	28	0	89	0	0	0	0
ASV_11858	138	0	31	0	0	0	0	0	0	0	0	136	0	0	0	0	0	0	0	0	0	0	0	0	0	0	0	0	0	0	0	0	0	0	0	0	0	0	0	0	2	0	0	0	23	0	0	0	0
ASV_499	6	19	2	1	0	0	0	0	0	0	0	0	0	0	2	0	0	0	0	0	0	30	0	0	0	0	0	0	0	0	0	0	0	0	0	0	0	0	0	0	0	0	0	0	0	0	0	1	0
ASV_13962	5	0	0	0	0	0	0	0	0	0	0	0	0	0	0	0	0	0	0	0	0	0	0	0	0	0	0	0	0	0	0	0	0	0	0	0	0	0	0	0	0	0	0	0	0	0	0	0	0
ASV_37	233	0	63	346	17	21	10	91	97	36	34	27	14	29	61	22	1	28	66	1	0	39	110	31	1	0	1	84	173	14	5	43	26	95	90	5	83	44	83	85	6	52	140	72	54	73	73	57	303
ASV_1337	36	5	4	5	0	0	0	0	0	31	0	51	0	96	41	0	4	0	0	0	0	0	5	0	0	0	0	0	53	1	12	0	0	0	0	0	4	20	50	25	34	1	16	0	3	1	0	0	0
ASV_800	24	34	0	0	0	0	0	1	0	0	0	11	0	0	0	0	13	0	0	0	2	0	0	5	0	0	2	0	3	1	1	0	1	3	0	0	2	0	1	1	9	1	0	0	12	0	0	0	0
ASV_181	19	0	19	11	29	4	16	10	29	10	7	16	5	16	5	1	0	1	7	0	0	24	17	1	1	0	1	0	39	17	3	14	0	98	5	0	41	4	22	97	38	13	6	22	6	359	2	2	22
ASV_12299	52	0	31	1	47	0	0	1	1	4	2	11	1	45	17	0	2	0	0	0	0	0	5	0	0	0	0	29	0	16	0	0	0	0	0	0	0	31	74	29	1	2	16	0	72	0	0	0	0
ASV_16	298	19	206	693	269	7916	412	2760	1221	48	2350	420	4161	637	237	1261	147	56	771	147	64	9	1918	63	7	58	10	344	1426	4078	205	111	534	4051	75	61	641	511	91	421	378	124	1058	1122	2798	119	289	435	622
ASV_13157	50	0	36	0	41	0	2	2	0	3	0	11	0	34	4	1	13	0	1	0	0	0	17	0	0	0	0	12	0	8	0	0	0	0	1	0	0	17	46	10	0	0	8	0	73	0	0	0	0
ASV_686	68	0	3	517	0	0	0	0	0	0	1	0	0	0	0	0	14	0	0	9	13	0	0	0	88	0	1	2	1	25	6	0	20	0	0	0	0	1	0	1	0	0	0	0	2	0	0	0	0
ASV_5782	3	0	0	0	0	0	0	0	0	0	0	0	0	0	0	0	0	0	0	0	0	0	0	0	0	0	0	0	1	0	0	0	0	0	0	0	0	0	0	0	1	0	0	1	0	0	0	0	0
ASV_56	130	16	58	13	276	4	55	37	0	58	24	4	13	136	123	11	0	0	0	7	3	6	30	7	4	1	3	2	189	4	3	73	12	2	11	4	182	17	241	88	3	31	30	778	53	4070	10	577	9
ASV_1488	18	0	7	1	0	0	0	0	0	0	0	0	0	0	0	0	5	0	0	0	0	0	0	0	0	0	1	0	0	0	4	0	8	0	0	0	0	0	0	0	0	0	0	0	9	0	1	0	0
ASV_36	102	8	241	19	535	6	120	98	189	482	54	101	45	678	464	47	18	14	21	60	5	17	234	252	18	8	11	395	182	70	18	544	69	8	504	11	2547	822	376	1257	48	13	1301	301	25	823	509	455	218
ASV_39	585	2	384	149	35	50	255	8	66	823	230	232	51	491	253	19	1	3	33	100	5	31	323	15	8	4	7	9	295	214	19	4375	30	83	60	14	946	292	47	410	996	15	166	14	10	1618	12	102	137
ASV_117	231	0	22	10	15	1	2	1	2	109	5	16	7	129	146	9	1	4	2	2	0	2	17	1	1	0	0	4	79	7	16	112	2	0	18	2	52	42	30	34	25	0	74	33	7	27	15	5	7
ASV_236	79	0	1	18	0	0	0	0	2	9	0	0	3	0	0	0	0	1	0	0	0	0	1	0	0	0	0	0	8	0	0	0	0	0	1	0	0	2	0	9	3	0	4	44	0	35	1	0	0
ASV_86	146	2	3	124	88	0	7	5	2	7	16	46	20	704	5	16	1	2	1	0	0	0	464	0	0	0	0	1	45	700	1	5	0	2	0	11	138	462	27	26	2491	6	22	362	137	21	0	16	0
ASV_3343	40	5	0	0	0	0	0	0	0	0	0	50	0	0	0	0	0	0	0	0	0	0	0	0	0	0	0	0	0	0	0	0	0	0	0	0	0	0	0	0	0	0	0	0	8	0	0	0	0
ASV_1931	92	26	5	9	0	0	0	0	0	0	0	119	0	0	0	0	0	0	0	0	0	0	0	0	0	0	0	0	0	0	0	0	0	1	0	0	0	0	0	0	1	0	0	0	16	0	0	0	0
ASV_243	28	65	19	12	3	1	9	0	0	0	0	14	0	0	0	0	0	0	0	7	0	0	1	0	39	0	0	0	0	19	0	0	0	5	0	5	0	0	2	19	11	1	0	0	72	0	0	0	0
ASV_2246	7	0	132	1	0	0	0	0	0	0	0	4	0	0	0	0	0	0	0	0	0	0	1	3	0	0	0	0	0	0	0	0	0	0	0	0	0	0	0	1	1	0	0	0	9	0	0	0	0
ASV_1141	14	0	1	4	0	0	2	0	0	0	0	0	0	0	0	0	0	0	0	0	0	19	0	0	1	0	0	0	0	5	1	0	8	3	0	16	0	0	1	0	0	0	0	0	16	0	1	1	0
ASV_22	164	41	70	217	9	10	233	80	12	288	154	19	21	17	4	12	15	3	10	37	2	29	12	47	0	1	4	5	10	25	35	335	49	22	20	18	426	2	24	667	148	4	124	307	47	60	1	1	5
ASV_1096	6	0	15	3	18	1	3	14	7	18	6	1	31	61	27	4	21	2	2	1	0	0	14	1	0	0	0	25	32	5	1	14	0	1	27	1	1	28	78	11	3	10	95	33	3	30	28	3	33
ASV_1029	35	0	3	1	0	0	0	0	0	0	0	18	0	0	0	0	0	23	0	12	4	0	1	0	0	49	13	0	0	0	0	0	0	6	0	0	0	0	0	0	0	0	0	0	7	0	0	0	0
ASV_60	26	3	6	97	27	35	1	184	288	3	50	349	5	3248	5	0	0	0	12	2	4	2	11	5	2	2	0	565	1	14	6	2299	9	10	259	1	4	22	425	53	3	77	14	560	14	3	2	1	9
ASV_13192	16	0	4	0	21	0	0	0	0	3	0	2	0	3	1	0	2	0	0	0	0	0	1	0	0	0	0	2	0	1	0	0	0	0	0	0	0	1	9	1	0	0	1	0	32	0	0	0	0
ASV_3670	5	0	0	0	0	0	0	0	0	0	0	1	0	0	0	0	0	0	0	0	0	0	0	0	0	0	0	0	0	0	0	0	0	2	0	0	0	0	0	0	0	0	0	0	16	0	0	0	0
ASV_229	14	100	7	0	0	0	6	79	0	2	3	17	0	1	1	18	1	125	2	567	233	229	2	170	318	305	193	1	4	26	0	2	64	2	2	160	0	2	0	3	3	0	1	2	10	6	9	50	3
ASV_14605	40	0	3	0	25	0	0	0	0	2	0	8	0	5	0	0	2	0	0	0	0	0	0	0	0	0	0	4	0	1	0	0	0	0	0	0	0	3	4	0	0	0	1	0	62	0	0	0	0
ASV_93	18	0	30	112	4	2	1	2	4	52	1	40	5	36	123	9	3	2	0	1	0	0	31	1	0	0	0	0	49	2	3	9	3	4	4	1	74	0	60	9	44	0	282	78	19	16	0	2	0
ASV_66	185	0	251	143	3	19	4	5	7	49	3	54	3	254	99	1	2	1	0	0	1	0	3342	0	1	1	0	3	339	17	6	4	1	0	2	1	417	29	20	16	364	1	22	436	1	68	0	89	22
ASV_8724	48	0	2	0	92	0	0	0	0	3	1	8	1	4	0	0	0	0	0	0	0	0	2	0	0	0	0	0	0	0	0	0	0	0	0	0	0	1	10	3	2	0	2	0	43	0	0	0	0
ASV_1135	52	0	24	0	0	0	0	0	0	0	0	64	0	0	0	0	7	0	0	0	0	0	0	0	0	0	0	0	0	5	1	0	0	0	0	0	0	0	0	0	0	0	0	0	1	0	0	0	0
ASV_266	78	98	14	5	1	0	0	2	1	0	0	18	0	0	0	4	8	54	1	0	0	0	2	6	0	36	1	0	1	3	0	0	10	8	0	0	0	0	3	0	0	0	0	0	256	1	0	0	0
ASV_4071	15	0	5	0	2	0	0	0	0	7	0	5	0	2	0	0	0	0	0	0	0	0	1	0	0	0	0	0	0	0	3	0	0	0	0	0	0	1	0	1	4	0	9	0	0	0	0	0	0
ASV_6015	110	0	32	0	84	0	0	4	0	4	0	33	2	30	9	0	5	0	4	0	0	0	9	0	0	0	0	23	1	12	0	0	0	1	1	0	0	21	45	11	0	0	5	0	134	0	2	1	0
ASV_913	72	0	70	0	0	0	1	0	0	0	0	77	0	0	1	0	22	0	0	0	0	0	0	1	0	0	1	1	0	32	0	0	0	0	0	0	0	0	0	1	2	0	0	0	39	0	0	0	0
ASV_14900	3	0	1	0	0	0	0	0	0	0	0	0	0	0	0	0	0	0	0	0	0	0	0	0	0	0	0	0	0	0	0	0	0	0	0	0	0	0	0	0	0	0	0	0	1	0	0	0	0
ASV_2367	6	0	0	0	0	0	1	0	0	0	0	0	0	0	0	0	0	0	0	0	0	0	0	0	0	0	0	0	0	0	0	0	1	0	0	0	0	0	0	0	0	0	2	0	0	0	0	0	0
ASV_8861	3	0	0	0	0	0	0	0	0	0	0	0	0	0	0	0	0	0	0	0	0	0	0	0	0	0	0	0	0	0	0	0	0	0	0	0	0	0	0	0	0	0	0	0	0	0	0	0	0
ASV_1056	24	74	9	0	0	0	0	1	0	0	0	7	1	0	0	0	39	0	0	0	0	0	1	0	0	0	0	1	5	9	0	1	6	1	0	0	0	0	0	0	4	1	0	0	14	0	0	0	0
ASV_3190	1	0	0	0	0	0	0	0	0	0	0	0	0	0	0	0	0	0	0	0	0	0	0	0	0	0	1	0	0	0	0	0	0	0	0	0	0	0	0	0	0	0	0	1	0	0	0	0	0
ASV_20	198	23	62	405	20	77	79	181	150	44	237	23	13	116	556	415	3	63	81	38	1	3	227	147	69	9	2	76	343	51	55	204	99	94	116	33	191	37	32	128	26	118	177	143	65	261	329	260	137
ASV_43	246	17	570	81	36	56	145	46	95	337	69	231	17	539	56	37	12	4	7	5	3	3	324	121	5	0	3	15	161	35	23	1289	51	180	73	11	669	115	65	302	59	44	37	119	36	117	152	40	577
ASV_11134	8	0	0	0	0	0	0	0	0	0	0	0	0	0	0	0	0	0	0	0	0	0	0	0	0	0	0	0	0	0	0	0	0	0	0	0	0	0	0	0	0	0	0	0	1	0	0	0	0
ASV_4477	231	0	198	0	599	0	1	2	0	38	1	43	1	349	155	0	0	0	0	0	0	0	48	0	0	0	0	191	1	107	8	0	0	1	1	0	0	159	479	89	7	2	90	0	401	0	0	0	0
ASV_2979	9	0	1	0	0	0	0	0	0	0	0	0	0	0	0	0	0	0	0	0	0	0	0	0	0	0	0	0	0	0	0	0	0	0	0	0	0	0	0	0	0	0	0	0	4	0	0	0	0
ASV_12679	4	0	0	0	0	0	0	1	3	9	0	0	4	0	10	1	0	0	1	0	0	0	0	3	0	1	11	51	22	0	0	0	0	0	28	1	0	0	6	2	1	11	8	23	0	2	1	4	9
ASV_12888	156	0	5	0	163	0	1	1	0	2	0	25	2	22	4	0	0	0	0	0	0	0	2	0	0	0	0	15	1	8	1	0	0	2	0	0	0	11	20	2	0	1	7	0	249	0	1	0	0
ASV_11471	3	0	0	0	0	0	0	0	0	0	0	1	0	0	0	0	0	0	0	0	0	0	0	0	0	0	0	0	0	0	0	0	0	0	0	0	0	0	0	0	0	0	0	0	2	0	0	0	0
ASV_35	77	109	87	268	3	20	19	170	7	14	17	37	4	49	164	206	49	63	0	129	1	46	45	1	100	2	1	34	101	40	13	105	87	55	10	20	5	15	54	17	7	18	203	74	73	134	16	244	29
ASV_420	8	0	2	2	2	0	1	0	0	1	1	0	0	2	0	0	1	0	0	0	0	0	2	0	0	0	0	2	13	0	0	4	1	4	1	0	0	4	5	42	1	0	0	3	4	2	12	0	9
ASV_314	92	0	0	0	0	0	0	1	1	1	0	1	0	0	0	0	0	0	0	0	0	0	0	0	0	1	0	0	11	2	0	0	0	1	1	0	0	1	9	0	5	1	10	15	0	5	0	1	0
ASV_148	62	0	28	34	27	13	4	6	49	181	14	11	11	122	33	0	0	0	7	1	1	1	18	3	0	0	0	4	19	1	0	27	4	114	25	3	148	36	13	66	57	10	255	162	3	18	6	16	30
ASV_13539	71	2	89	2	72	2	3	74	21	31	2	21	1	244	57	4	9	1	71	0	0	0	21	12	1	0	0	112	1	54	1	16	6	5	35	1	6	117	211	75	3	0	66	2	94	7	24	6	15
ASV_18	100	10	80	31	402	12	242	127	273	1093	664	3119	421	836	145	10	77	13	88	2	55	8	50	1444	1	2	3	62	35	393	194	104	177	679	118	28	2776	1631	163	3094	81	514	379	163	93	566	76	1189	135
ASV_355	11	0	41	2	0	0	0	1	0	16	1	1	0	19	7	2	0	0	0	0	5	0	23	1	0	0	0	1	1	7	1	1	1	2	0	0	1	0	109	0	0	1	2	49	5	24	22	0	21
ASV_68	195	0	436	33	21	0	21	28	2	507	5	9	13	1300	1593	41	134	2	4	2	0	24	292	79	22	6	1	40	146	141	84	242	19	2	7	5	197	83	711	857	1691	2	2229	233	47	704	55	20	359
ASV_127	67	54	872	99	0	0	10	2	1	0	0	52	1	0	0	0	50	0	0	1	2	12	4	62	0	6	7	0	6	2	0	0	27	41	0	5	0	0	0	3	9	0	0	5	2166	12	12	10474	13
ASV_488	9	0	9	1	0	0	9	0	0	0	0	3	0	0	0	3	18	0	0	9	33	11	2	0	5	0	0	0	0	18	0	0	10	8	0	9	2	0	0	4	1	0	0	0	24	0	0	1	0
ASV_12455	16	0	9	0	0	0	0	0	1	9	0	4	1	4	4	0	7	1	1	0	0	0	33	0	0	0	0	76	0	13	1	0	0	1	0	0	1	22	238	66	1	1	29	0	4	1	2	0	1
ASV_921	3	0	1	0	0	0	0	0	0	0	0	0	0	0	0	0	0	0	0	14	0	0	0	0	0	0	0	0	0	0	0	0	0	0	0	0	0	0	0	0	0	0	0	0	2	0	0	0	0
ASV_57	99	1	85	83	24	106	18	37	111	226	89	144	121	166	37	5	94	4	12	55	4	0	593	8	0	6	0	9	26	32	19	87	17	193	57	4	114	87	40	232	225	82	307	116	12	1884	215	40	389
ASV_4881	1	0	0	0	0	0	0	0	0	0	0	0	0	0	0	0	0	0	0	0	0	0	0	0	0	0	0	0	0	0	0	0	0	0	0	0	0	0	0	0	0	0	0	0	0	0	0	0	0
ASV_90	177	2	118	92	621	101	742	46	1763	5	78	278	9	150	53	492	0	5	80	5	13	5	96	32	10	6	1	604	158	40	3	3	193	682	9	5	348	197	18	5	8	452	7	160	0	7	820	29	1478
ASV_58	11	7	3	961	66	9	56	7	7	73	4	6	5	68	8	163	1	0	0	0	2	0	0	0	1	2	0	8	12	2	3	4	17	10	1	0	0	2	0	1	71	1	0	25	25	533	3	0	0
ASV_630	10	0	72	0	0	0	2	0	0	0	0	7	0	0	0	0	0	0	0	0	0	22	1	13	54	0	5	0	0	0	0	1	95	1	0	0	0	0	0	1	0	0	0	0	113	1	0	145	0
ASV_2375	97	0	437	0	4	0	0	0	0	53	0	76	0	27	345	0	5	0	0	0	0	0	245	0	0	0	0	209	0	8	3	0	0	1	0	0	0	34	16	63	250	0	55	0	51	0	0	0	0
ASV_1345	49	0	15	0	2	0	0	0	0	15	0	11	0	6	0	0	4	0	0	0	0	0	1	0	0	0	0	0	1	1	6	0	0	0	0	0	0	1	4	7	6	0	16	0	1	0	0	0	0
ASV_326	2	64	0	1	2	3	6	0	0	0	0	1	1	0	0	2	4	70	0	33	0	35	0	9	34	0	35	2	3	11	4	2	42	1	1	5	0	2	0	0	8	0	0	0	5	0	0	2	1
ASV_526	11	1	2	0	0	0	0	0	0	0	3	5	0	0	0	0	10	206	0	79	1	0	0	0	0	15	0	3	0	9	5	0	28	0	1	26	5	2	0	17	15	7	1	0	1	0	0	1	0
ASV_1527	39	1	6	50	19	0	0	0	0	17	2	3	0	10	10	1	8	1	0	0	0	0	10	1	0	0	0	6	2	4	1	2	1	2	0	0	0	13	6	20	3	2	12	0	26	0	0	0	0
ASV_1405	4	0	0	0	0	0	0	0	0	0	0	0	0	1	12	1	0	0	0	0	0	0	2	0	0	0	0	0	1	0	0	1	0	0	0	0	0	0	0	0	0	0	0	2	0	0	3	0	0
ASV_13484	24	3	1	3	0	0	0	0	0	0	0	31	0	0	0	0	1	0	0	1	0	0	0	0	0	0	0	0	0	0	0	0	0	0	0	0	0	0	0	0	0	0	0	0	2	0	0	0	0
ASV_1960	55	0	1	0	0	0	0	0	0	0	0	35	0	0	0	0	0	0	0	0	0	0	0	0	0	0	1	0	0	0	0	0	0	4	0	0	0	0	0	0	0	0	0	1	20	0	0	0	0
ASV_891	18	0	0	0	0	0	0	0	0	1	0	1	0	0	0	0	0	0	0	0	0	0	0	0	0	0	0	0	0	2	0	0	0	1	0	0	0	0	0	0	0	0	1	10	0	1	3	0	0
ASV_146	35	0	45	202	16	3	0	0	2	31	4	53	2	42	45	4	0	0	0	0	0	0	18	0	0	1	2	0	135	30	3	8	1	0	4	0	39	140	1	352	15	2	11	213	9	116	8	7	6
ASV_176	16	0	0	24	1	6	19	2	17	15	24	12	1	12	50	7	0	0	6	0	0	0	12	1	1	2	0	0	21	8	1	42	5	260	40	2	22	5	2	36	10	24	12	140	0	163	2	29	42
ASV_75	83	0	48	37	87	25	21	73	28	94	22	8	96	85	16	10	2	3	498	7	1	1	63	7	2	0	1	676	241	17	3	47	30	31	274	3	8	61	603	23	1	241	372	54	82	88	71	25	58
ASV_13566	7	1	11	10	3	2	0	0	6	5	43	1	1	3	16	0	6	0	15	0	0	0	5	3	0	0	0	0	3	1	13	0	0	2	0	0	0	4	0	0	5	3	4	0	2	0	2	0	0
ASV_103	16	6	14	290	0	22	135	27	257	5	1	15	115	13	7	4	0	0	33	2	2	0	24	80	1	0	3	30	26	2	2	90	1	32	72	2	125	32	9	79	132	95	25	51	2	14	37	29	35
ASV_576	16	0	3	3	0	0	0	0	0	2	2	5	1	2	0	13	0	0	3	0	0	0	0	0	0	0	33	1	0	17	1	0	0	0	0	0	1	1	0	13	0	0	0	0	12	0	0	0	0
ASV_5298	41	0	22	0	81	0	3	1	0	7	2	16	0	61	18	0	3	0	1	0	0	0	12	0	0	0	0	25	0	11	0	1	0	0	0	0	0	37	87	25	1	1	33	0	73	0	2	0	2
ASV_5507	34	0	1	0	0	0	0	0	0	0	0	55	0	0	0	0	6	0	0	0	0	0	0	0	0	0	0	0	0	0	0	0	0	0	0	0	0	0	0	0	0	0	0	0	12	0	0	0	0
ASV_151	17	1	5	44	16	15	12	6	10	64	20	0	47	30	10	14	1	1	2	1	0	0	370	1	0	0	1	9	22	1	0	20	3	17	7	4	33	28	18	14	16	5	114	52	2	16	1	22	69
ASV_167	6	0	0	9	9	34	0	0	31	31	1	54	0	0	2	2	0	2	14	2	0	0	7	16	0	0	0	7	3	0	2	27	12	193	113	2	2	180	3	342	13	8	1	73	0	1	4	19	30
ASV_257	9	0	4	0	1	0	3	0	0	6	0	2	0	13	1	11	0	0	0	0	0	0	1	12	0	1	0	0	129	0	1	0	4	0	4	0	6	0	0	0	5	1	23	49	0	24	0	2	15
ASV_6046	3	0	0	0	30	2	1	0	9	26	1	8	0	1	1	1	1	1	14	0	1	0	12	0	0	0	1	102	5	1	1	7	0	1	52	0	1	5	4	1	6	0	6	3	0	3	0	3	5
ASV_99	14	0	1	4	6	17	90	4	10	85	2	15	141	5	0	4	3	0	24	1	0	2	31	12	1	0	4	277	242	8	0	51	6	52	43	0	58	8	152	26	3	96	194	135	7	533	24	65	99
ASV_11132	8	0	2	1	1	0	0	0	0	4	0	0	0	0	5	0	0	0	0	0	0	0	2	0	0	0	0	0	0	1	0	0	0	0	0	0	0	4	3	0	1	0	2	0	8	0	0	0	0
ASV_9951	19	0	0	0	0	0	2	0	0	0	0	0	0	0	0	0	1	0	0	0	0	0	0	0	0	0	0	0	0	0	0	0	1	0	0	1	0	0	0	0	0	0	0	0	34	0	0	0	0
ASV_13	366	65	1424	2240	64	1306	927	226	1756	710	849	376	7106	602	1012	382	27	49	570	37	6	12	2170	11	13	10	3	1770	571	230	179	1195	52	1496	1773	34	1276	941	531	795	959	956	614	757	165	2110	578	371	590
ASV_321	11	8	0	0	4	0	0	0	0	1	0	4	0	0	0	179	1	0	0	40	0	0	0	9	170	0	0	2	1	4	0	0	23	0	1	12	1	0	0	1	11	0	0	4	1	0	4	0	0
ASV_2524	2	0	1	0	0	0	0	0	0	0	0	0	0	0	0	0	0	0	0	0	0	0	0	0	0	0	0	0	0	113	0	0	0	0	0	0	0	0	0	0	0	0	0	0	0	0	0	0	0
ASV_4026	6	0	0	0	0	0	0	0	0	0	0	0	0	0	0	0	0	0	0	0	0	0	0	0	1	0	0	0	0	0	0	0	0	0	0	1	0	0	0	0	0	0	0	0	1	0	0	0	0
ASV_11223	25	0	0	0	21	0	0	0	0	0	0	4	0	6	0	0	0	0	0	0	0	0	0	0	0	0	0	1	0	2	0	0	0	0	0	0	0	1	7	0	0	0	1	0	27	0	0	0	0
ASV_383	14	687	13	3	0	1	3	8	0	0	0	1	0	0	0	4	79	0	0	0	46	26	2	0	0	0	0	0	1	6	0	0	5	6	0	0	0	0	0	0	0	0	0	0	45	0	0	1	0
ASV_158	173	0	1	365	4	4	12	0	42	77	40	16	18	13	42	2	1	0	2	0	1	0	8	2	1	0	1	20	24	4	5	26	2	6	0	0	58	38	37	91	21	5	9	6	0	130	1	23	16
ASV_153	38	0	14	70	3	1	1	0	0	9	2	40	0	45	27	0	0	0	0	0	0	0	72	0	0	0	0	0	19	10	1	0	2	1	1	0	7	2	10	2	3	0	172	88	8	15	1	9	0
ASV_121	9	0	9	0	0	2	0	0	0	0	0	4	0	0	6	1	0	0	0	34	0	0	0	0	0	0	1	0	2	10	4	2	0	12	0	0	0	0	0	0	0	0	1	327	28	182	1	4	0
ASV_504	16	75	3	2	0	1	0	0	0	0	0	1	0	0	0	0	0	51	3	0	0	15	0	0	14	0	0	0	0	3	0	0	23	7	1	10	0	0	0	0	0	0	0	0	34	0	0	0	0
ASV_327	17	0	0	7	2	1	0	5	1	1	0	39	21	0	0	2	0	0	0	0	0	2	1	0	0	0	0	0	0	0	0	7	1	0	0	0	22	7	3	6	3	2	20	6	0	0	3	3	6
ASV_4618	43	0	5	0	91	0	0	0	0	0	0	7	0	13	4	0	1	0	0	0	0	0	2	0	0	0	0	10	0	1	0	0	0	0	0	0	0	7	13	3	0	0	3	0	52	0	0	0	0
ASV_778	30	0	3	49	0	0	0	0	1	0	0	29	0	0	0	142	0	30	0	0	1	105	1	0	0	0	0	0	0	23	0	0	108	18	0	3	1	0	0	5	0	1	0	0	1	0	0	0	0
ASV_2778	76	0	2	1	218	0	0	0	0	3	0	24	0	16	1	0	2	0	0	0	0	0	0	0	0	0	0	12	0	4	1	0	0	0	0	0	0	4	15	0	0	0	2	0	170	0	0	0	0
ASV_15122	6	1	11	19	6	107	40	4	22	3	19	1	100	4	25	12	2	0	14	0	0	0	15	1	0	0	0	4	32	3	1	14	0	22	34	2	14	10	3	3	24	42	3	2	0	0	10	0	3
ASV_84	93	134	17	7	0	0	14	3	2	30	29	30	20	27	32	47	352	1054	19	3038	2008	1210	5	602	1807	1858	1068	50	29	80	30	1	148	12	12	313	79	32	1	3	4	0	7	6	102	18	30	16	7
ASV_246	8	0	0	5	4	4	7	5	0	11	4	8	0	33	0	0	0	0	0	0	0	1	1	0	0	0	0	0	55	2	0	3	0	72	5	0	89	2	0	75	0	0	3	121	0	0	11	37	6
ASV_1307	8	0	2	52	12	5	0	16	13	4	5	2	3	2	10	4	1	0	24	0	3	0	2	2	0	0	0	48	28	0	0	17	0	8	173	4	1	2	13	3	0	9	7	15	4	16	23	4	20
ASV_1629	6	1	0	1	33	0	7	0	1	178	4	35	13	9	0	0	4	1	1	0	0	0	46	0	0	0	0	176	0	8	2	0	0	5	2	0	1	4	18	50	14	2	16	0	1	1	0	0	1
ASV_207	9	1	16	6	20	0	0	0	2	65	2	5	1	16	49	2	1	1	0	0	0	1	70	1	0	0	0	7	41	0	5	11	14	1	1	1	3	10	20	3	15	0	72	82	3	8	8	1	9
ASV_3992	10	0	2	0	0	0	2	0	0	0	0	0	0	0	0	0	0	0	0	0	14	0	0	0	0	0	0	2	0	0	1	0	0	0	0	0	0	0	0	0	2	1	0	0	2	0	0	0	0
ASV_819	83	0	83	7	1	0	1	0	0	25	5	87	3	8	4	0	0	0	0	0	0	0	5	0	0	0	0	0	77	11	13	0	0	8	0	0	2	16	4	7	19	0	10	1	8	0	0	0	0
ASV_3516	1	1	5	0	1	1	1	0	0	0	0	0	0	0	0	3	0	23	0	0	0	45	0	0	0	0	0	0	0	0	0	0	0	1	0	0	0	0	0	0	0	0	0	0	7	0	0	0	0
ASV_94	50	9173	194	6	6	7	47	24	5	0	0	43	0	0	3	60	359	65	1	155	65	24	7	34	182	0	89	2	1	25	1	7	2599	35	0	36	4	4	0	1	14	0	0	1	889	2	1	568	0
ASV_7190	4	0	0	0	0	0	0	0	0	0	0	0	0	1	1	0	0	0	0	0	0	0	1	0	0	0	0	0	0	0	0	0	0	0	0	0	0	0	0	0	2	0	1	0	3	0	0	0	0
ASV_788	11	0	0	0	0	1	0	0	1	1	0	0	0	0	1	0	0	0	0	0	0	0	0	0	0	0	0	0	0	0	0	0	0	0	0	0	0	0	0	0	0	0	3	13	0	0	0	0	0
ASV_11207	4	0	1	0	0	0	0	0	0	0	0	4	0	0	0	0	0	0	0	0	0	0	0	0	0	0	0	0	0	0	0	0	0	0	0	0	0	0	0	1	0	0	0	0	1	0	0	0	0
ASV_7484	10	0	1	0	91	0	0	0	0	3	0	2	0	19	0	0	0	0	1	0	0	0	0	0	0	0	0	4	0	7	2	0	0	0	0	0	0	2	6	2	0	0	2	0	13	0	0	0	0
ASV_9713	11	0	5	0	0	0	0	0	0	11	0	1	0	2	0	0	0	0	0	0	0	0	0	0	0	0	0	0	0	0	4	0	0	0	0	0	0	0	0	2	12	0	4	0	0	0	0	0	0
ASV_46	41	6	2	8	97	28	5	0	1032	1	3	158	6	1	4	0	0	1	62	1	0	0	186	360	0	1	1	125	893	7	10	3	10	2326	2	15	0	53	2	1	2	1	1	0	3	0	22	13	2
ASV_2273	11	0	22	0	0	0	0	0	0	3	0	0	0	0	45	0	0	0	0	0	0	0	6	0	0	0	0	0	0	0	0	0	0	0	0	0	0	0	1	0	3	0	30	0	4	0	0	0	0
ASV_2169	34	0	17	0	1	0	0	0	0	0	0	18	0	7	1	0	0	0	0	0	0	0	7	0	0	0	0	1	0	1	0	0	0	0	0	0	0	0	8	0	3	0	24	0	3	0	0	0	0
ASV_3022	28	0	2	0	54	0	0	0	0	0	0	12	0	11	1	0	0	0	0	0	0	0	0	0	0	0	0	5	0	2	1	0	0	0	0	0	0	3	13	1	0	0	2	0	72	0	0	0	0
ASV_177	66	0	22	29	0	7	2	0	15	10	5	3	2	5	61	7	0	0	1	0	0	1	11	2	0	0	0	0	0	123	1	0	1	0	0	0	64	48	1	177	153	0	68	82	5	96	0	15	5
ASV_11123	2	0	0	0	0	0	0	0	0	0	0	0	0	0	0	0	0	0	0	32	0	0	0	0	0	0	0	0	0	0	0	0	0	0	0	0	0	0	0	0	0	0	0	0	0	0	0	0	0
ASV_102	26	0	4	42	73	7	35	8	196	5	2	51	2	47	3	2	181	0	37	0	1	2	43	21	0	3	1	195	7	5	2	129	2	59	26	0	50	90	19	53	220	15	11	45	5	173	31	19	38
ASV_2922	4	0	1	0	0	0	0	0	0	1	0	0	0	0	0	0	0	0	0	0	0	0	1	0	0	0	0	0	4	0	0	0	1	0	0	0	2	0	4	0	1	0	6	10	0	3	0	1	0
ASV_14971	77	0	0	0	28	0	0	0	1	1	1	13	7	7	0	0	0	0	0	0	0	0	0	0	0	0	0	10	0	3	0	2	0	1	0	0	0	3	17	1	0	3	5	0	134	1	1	0	0
ASV_621	11	1	2	0	0	0	12	1	0	0	0	3	0	0	0	6	0	21	0	0	0	0	0	0	0	0	0	0	0	5	0	0	12	1	0	10	0	0	0	1	0	0	0	0	7	0	0	1	0
ASV_5808	8	0	2	1	3	0	0	0	0	3	0	0	0	2	5	0	2	0	0	0	0	0	0	0	0	0	0	0	0	0	0	0	0	0	0	0	0	0	1	5	7	0	8	0	5	0	0	0	0
ASV_245	65	0	11	16	2	4	0	4	0	0	6	12	1	4	255	2	0	0	0	0	0	0	1	0	0	0	0	0	9	20	2	2	2	2	2	0	31	3	11	36	1	0	4	28	0	30	6	0	5
ASV_3988	5	0	9	0	0	0	0	0	0	0	0	3	0	0	0	0	0	0	0	0	0	0	0	0	0	0	0	0	1	2	0	0	0	0	0	0	0	0	0	5	0	0	0	0	7	0	0	0	0
ASV_2348	3	0	8	0	0	0	0	0	0	0	0	0	0	0	0	0	0	16	0	0	1	0	0	35	0	15	0	0	0	1	0	0	0	0	0	0	0	0	0	0	4	0	0	1	9	0	0	0	0
ASV_3606	8	0	0	0	0	0	0	0	0	0	0	2	0	0	0	0	0	0	0	0	0	0	0	0	0	0	0	0	0	0	0	0	0	1	0	0	0	0	0	0	0	0	0	0	0	0	0	0	0
ASV_15031	3	0	1	0	0	0	0	0	0	7	0	2	0	1	0	0	0	0	0	0	0	0	1	0	0	0	0	0	0	0	1	0	0	0	0	0	0	0	2	1	4	0	1	0	1	0	0	0	0
ASV_10285	5	0	0	0	0	0	0	0	1	7	0	3	0	0	1	0	0	0	0	0	0	0	0	0	0	0	0	0	0	0	0	0	0	0	0	0	6	4	0	6	3	0	1	2	0	0	0	0	0
ASV_126	5	2	7	9	5	9	53	7	170	13	68	5	18	43	4	3	1	0	15	0	0	1	20	7	0	0	0	18	8	4	13	10	2	23	30	0	65	14	5	62	58	107	27	9	3	89	14	18	46
ASV_7	233	346	68	492	351	887	1900	693	2358	6920	423	928	1159	327	34	98	245	115	2166	16	27	172	2394	1378	11	62	16	5831	561	103	116	4065	132	3167	3802	61	3335	535	639	1487	2329	326	382	716	114	667	715	1060	1116
ASV_15315	76	0	54	1	63	1	4	21	2	16	7	10	3	87	21	1	21	0	20	0	0	0	14	12	1	0	2	42	2	32	0	3	3	2	6	0	0	55	103	29	1	5	25	2	70	3	13	2	8
ASV_6363	1	0	1	2	2	9	3	1	8	1	1	0	11	1	19	1	0	0	11	0	0	0	1	2	0	0	0	1	1	1	0	3	0	0	10	0	0	0	2	2	0	21	2	2	1	0	2	0	0
ASV_96	51	1	17	88	7	4	12	43	9	31	8	35	10	13	8	30	1	0	15	2	1	1	61	18	1	2	1	70	93	12	1	15	15	41	35	3	55	10	42	26	1	49	42	71	56	401	20	20	19
ASV_2659	45	0	12	6	34	10	5	24	147	178	15	31	25	66	34	12	0	5	19	0	1	2	81	5	0	1	0	4	2	3	12	303	20	36	367	6	428	90	9	172	157	30	147	32	2	26	10	9	39
ASV_12427	28	0	14	0	39	0	1	1	0	3	0	5	0	28	9	0	2	0	1	0	0	0	5	0	0	0	0	22	0	4	0	1	0	0	0	0	0	11	28	7	0	1	4	0	42	0	1	0	1
ASV_169	38	0	10	0	0	0	3	13	0	4	0	7	2	2	3	6	0	8	5	0	23	30	1	16	0	0	26	7	10	24	7	0	33	3	6	45	7	5	0	0	0	0	0	0	40	0	0	0	0
ASV_1748	10	0	4	0	1	0	0	0	0	1	0	7	0	4	0	0	0	0	0	0	0	0	1	0	0	0	0	0	2	0	1	1	0	0	0	0	1	0	0	2	0	0	1	0	1	0	0	1	0
ASV_9942	2	0	0	0	0	0	0	0	0	0	0	0	0	0	0	0	0	24	0	1	0	0	0	1	1	0	26	0	0	0	0	0	0	0	0	1	0	0	0	0	0	1	0	0	1	0	0	0	0
ASV_10873	3	0	0	0	0	0	0	0	0	0	0	0	0	0	0	0	0	0	0	0	0	0	0	0	0	0	0	0	0	16	0	0	0	0	0	0	0	0	0	0	1	0	0	0	0	0	0	0	0
ASV_3750	3	0	0	0	0	0	0	0	0	0	0	0	0	0	0	0	13	0	0	0	0	31	0	0	0	21	0	0	0	2	0	0	0	0	0	0	0	0	0	0	1	0	0	0	0	0	0	0	0
ASV_13602	96	0	6	0	90	0	0	0	0	1	0	21	0	6	0	0	0	0	0	0	0	0	2	0	0	0	0	7	0	4	1	0	0	0	0	0	0	1	9	3	0	0	1	0	170	0	0	0	0
ASV_5588	12	0	4	0	3	0	0	1	0	1	0	1	0	1	3	0	0	0	0	0	0	0	2	0	0	0	0	1	0	0	0	0	0	0	0	0	0	1	2	2	0	0	1	0	23	0	0	0	0
ASV_4568	60	0	21	1	294	0	0	0	0	13	0	12	0	74	9	0	0	0	0	0	0	0	3	0	0	0	0	35	0	18	0	0	0	0	0	0	0	26	71	12	2	0	25	0	108	0	0	0	0
ASV_611	30	0	0	0	1	0	0	0	0	4	0	1	0	0	0	0	0	0	0	0	0	0	0	0	0	0	0	4	0	0	1	1	0	0	0	0	0	1	0	3	1	0	0	0	3	7	0	0	1
ASV_197	26	0	4	28	2	2	3	16	7	64	6	21	1	40	42	1	0	1	1	0	0	0	2	6	0	0	0	0	8	13	0	1	2	12	4	0	24	26	2	55	5	5	2	12	4	15	5	11	1
ASV_10326	27	0	3	0	39	0	0	0	0	0	0	3	0	5	1	0	1	0	0	0	0	0	0	0	0	0	0	0	0	0	0	0	0	0	0	0	0	2	2	2	0	0	0	0	18	0	0	0	0
ASV_1667	8	0	1	0	8	0	0	0	0	21	0	9	0	3	0	0	1	0	0	0	0	0	8	0	0	0	0	22	0	0	1	0	0	0	0	0	0	7	6	6	20	0	1	0	2	0	0	0	0
ASV_8624	3	0	2	17	2	19	5	0	11	6	2	1	14	1	8	3	1	0	18	0	0	0	3	2	0	0	0	5	8	3	0	4	0	2	21	0	1	2	4	1	4	20	1	2	1	1	1	0	1
ASV_9617	12	0	4	1	33	2	0	1	0	3	3	30	4	54	3	0	7	0	1	0	0	0	37	0	0	0	0	11	3	232	17	0	0	0	0	0	0	10	1	22	6	0	85	0	154	0	0	0	0
ASV_307	6	0	0	2	0	0	2	0	0	0	1	1	0	1	0	22	196	25	0	25	47	1	0	35	34	19	2	22	6	94	16	0	54	2	1	39	2	1	0	10	6	3	0	0	4	4	56	657	0
ASV_694	11	4	46	0	0	0	0	0	0	0	0	5	0	0	0	0	0	0	0	0	0	0	0	16	0	0	0	0	0	0	0	0	20	0	0	0	0	0	0	0	0	0	0	0	112	0	0	114	0
ASV_10564	29	0	8	0	10	0	0	0	0	3	0	6	0	6	1	0	0	0	1	0	0	0	0	0	0	0	0	1	0	5	0	0	0	0	0	0	0	3	17	2	0	0	0	0	56	0	0	0	0
ASV_111	73	14	95	145	9	17	20	310	30	735	17	57	7	79	179	19	2	0	2	25	1	32	80	3	0	0	0	2	25	35	6	40	6	48	26	3	101	69	9	603	149	14	477	180	8	74	30	9	108
ASV_344	122	0	5	23	44	14	17	0	3	15	13	10	3	14	4	1	0	1	0	0	0	0	7	1	0	0	0	14	30	3	0	1	0	20	0	0	0	5	11	9	0	17	40	0	5	0	0	1	0
ASV_674	50	0	1	0	0	0	0	0	0	0	0	15	0	0	0	0	0	0	0	0	0	0	0	0	0	0	0	0	0	4	0	0	0	3	0	0	0	0	0	0	0	0	0	0	50	0	0	0	0
ASV_1126	6	0	0	0	0	0	0	2	0	0	1	0	0	0	0	0	0	0	0	0	0	0	0	0	0	0	0	0	0	0	0	0	1	0	2	0	0	0	1	5	0	0	0	0	0	1	0	0	0
ASV_8634	3	0	0	1	0	0	0	0	0	0	0	0	0	0	0	0	0	0	0	0	0	15	0	0	20	0	0	0	0	3	0	0	0	0	0	0	0	0	0	0	1	0	0	0	0	0	0	0	0
ASV_7305	1	0	0	0	0	0	0	0	0	0	0	0	0	0	0	0	0	0	0	0	0	0	0	68	0	1	0	0	0	0	0	0	0	0	0	0	0	1	0	0	0	0	0	0	0	0	0	0	0
ASV_7025	53	11	12	233	37	233	60	0	3	432	183	41	361	212	149	0	0	0	0	0	0	0	82	2	0	0	0	13	36	14	22	6	0	873	9	0	7	308	42	461	638	553	500	2	5	3	2	0	3
ASV_4542	14	0	1	0	0	0	0	0	0	0	0	5	0	7	1	0	0	0	0	0	0	0	0	0	0	0	0	0	0	0	0	0	0	0	0	0	0	0	2	2	0	0	14	0	0	0	0	0	0
ASV_11894	1	0	1	0	0	0	0	0	0	0	0	3	0	0	0	0	0	0	0	0	0	0	0	0	0	0	0	0	0	7	0	0	0	0	0	0	0	0	0	0	0	0	0	0	1	0	0	0	0
ASV_8399	10	0	3	0	1	0	0	0	0	2	0	2	0	3	1	0	0	0	0	0	0	0	6	0	0	0	0	0	0	0	0	0	0	0	0	0	0	0	2	2	2	0	5	0	0	0	0	0	0
ASV_3318	15	0	5	0	2	0	0	0	0	5	0	0	0	12	15	0	6	0	0	0	0	0	6	0	0	0	0	0	0	0	1	0	0	0	0	0	0	1	9	9	15	0	23	0	9	0	0	0	0
ASV_1171	20	0	0	3	6	11	0	0	0	0	4	15	9	5	0	0	2	0	0	0	0	0	10	0	0	0	0	2	6	34	1	1	0	8	0	1	0	0	1	7	3	0	15	0	70	0	0	0	0
ASV_1525	4	29	4	0	1	0	0	0	0	0	0	0	0	0	0	0	0	0	0	8	0	1	0	5	0	0	15	0	0	0	0	0	0	0	0	1	0	0	0	4	8	0	0	0	3	0	0	0	0
ASV_15767	37	0	30	0	22	0	0	1	0	0	0	10	1	16	5	0	1	0	0	0	0	0	7	1	0	0	0	8	1	8	0	0	0	0	0	0	0	7	22	6	0	0	6	0	52	0	0	0	2
ASV_1429	18	0	0	0	0	0	3	0	0	0	0	2	0	0	0	0	0	0	0	0	0	0	0	0	0	0	0	0	0	0	0	0	3	1	0	0	0	0	0	1	0	0	0	0	24	0	0	0	0
ASV_3938	51	0	37	1	90	1	5	4	0	24	37	11	48	151	69	1	1	0	2	0	0	0	13	0	1	0	0	123	39	56	1	1	0	5	0	0	1	79	291	40	3	28	33	0	96	0	0	0	0
ASV_4276	34	0	8	0	6	0	0	0	0	4	0	16	0	3	14	0	0	0	0	0	0	0	19	0	0	0	0	0	0	2	3	0	0	0	0	0	0	9	4	4	3	0	5	0	5	0	0	0	0
ASV_288	9	223	55	7	0	2	3	9	0	0	0	2	0	0	0	4	90	38	1	0	93	3	3	8	29	6	0	0	0	3	0	2	236	22	2	8	8	0	0	0	0	0	0	0	99	1	3	1388	0
ASV_6188	2	0	0	0	0	0	0	0	0	0	0	0	0	0	0	0	0	0	0	1	0	22	0	0	0	0	26	0	0	0	0	0	0	2	0	0	0	0	0	0	0	0	0	0	1	0	0	0	0
ASV_13657	36	0	1	0	62	0	0	0	0	0	0	14	0	4	0	0	0	0	0	0	0	0	4	0	0	0	0	1	0	1	0	0	0	0	0	0	0	1	3	1	0	0	1	0	64	0	0	0	0
ASV_339	5	836	4	0	0	0	0	0	0	0	1	0	0	0	0	10	85	0	0	0	0	0	1	0	65	0	0	0	0	6	0	1	288	3	1	4	0	0	0	0	0	0	0	0	30	0	0	2	1
ASV_14587	27	0	4	0	27	0	0	0	0	0	0	9	0	1	0	0	0	0	0	0	0	0	0	0	0	0	0	4	1	3	0	0	0	0	0	0	0	0	4	0	0	0	3	0	45	0	1	0	0
ASV_696	1	0	0	0	0	0	0	0	0	0	0	0	0	0	0	0	0	0	0	0	0	0	0	0	0	0	0	0	0	0	0	0	0	0	0	0	0	0	0	0	0	0	0	0	0	0	0	0	0
ASV_1191	21	0	29	0	23	0	0	3	0	18	0	2	1	81	19	0	0	0	2	0	0	0	6	0	0	0	0	60	0	19	0	0	1	0	0	0	0	50	95	15	1	1	16	0	22	0	0	0	1
ASV_12726	2	0	2	0	3	0	0	0	0	0	0	1	0	0	0	0	0	0	0	0	0	0	4	0	0	0	0	1	0	4	0	0	0	0	0	0	0	0	0	0	0	0	2	0	4	0	0	0	0
ASV_942	2	107	2	0	0	0	2	0	0	0	0	2	0	0	0	0	0	0	1	49	19	3	0	0	0	0	0	0	0	0	0	0	20	1	0	0	0	0	0	2	0	0	0	0	5	0	1	29	0
ASV_13366	13	0	0	0	0	0	0	0	0	0	0	8	0	0	0	0	0	0	0	0	0	0	0	0	0	0	0	0	0	0	0	0	0	0	0	0	0	0	0	0	0	0	3	0	0	0	0	0	0
ASV_5982	25	0	1	0	83	0	0	0	0	0	0	5	0	2	0	0	0	0	0	0	0	0	3	0	0	0	0	3	0	1	0	0	0	0	0	0	0	0	1	2	0	0	1	0	19	0	0	0	0
ASV_9136	7	0	1	0	67	0	0	0	0	0	0	2	0	4	0	0	0	0	0	0	0	0	0	0	0	0	0	2	0	2	0	0	0	0	0	0	0	1	2	1	0	0	1	0	8	0	0	0	0
ASV_2804	7	1	2	6	2	73	26	0	7	2	18	2	69	1	8	0	1	0	2	0	0	0	4	0	0	0	0	0	26	1	0	0	0	10	6	0	1	1	2	0	9	41	3	1	1	0	5	0	2
ASV_2605	15	0	32	8	19	0	24	6	1	18	8	2	13	55	27	1	1	0	7	0	0	0	7	0	1	0	0	42	12	12	0	2	0	6	3	0	0	53	144	14	1	6	19	1	24	0	4	1	5
ASV_3320	16	0	1	0	0	0	1	0	0	0	0	0	0	0	0	1	0	0	0	0	0	0	0	11	0	0	0	0	0	0	0	0	0	0	0	0	0	0	0	0	0	0	0	0	2	0	0	0	0
ASV_702	18	1	13	3	39	0	15	9	13	141	42	16	43	249	196	3	9	1	4	9	0	2	23	39	2	1	0	155	212	22	3	32	7	2	36	3	137	401	133	463	22	12	418	26	5	95	59	60	14
ASV_128	36	12	8	236	3	1	12	6	0	119	1	3	3	63	54	10	0	39	0	0	92	2	2	0	134	4	6	25	30	28	5	3	1	35	1	6	51	2	6	60	5	1	6	116	81	766	16	452	2
ASV_186	68	1	3	11	2	8	12	22	8	50	2	24	0	27	1	0	0	0	8	0	0	0	3	65	0	0	0	5	6	11	1	5	0	15	12	2	44	44	11	71	64	73	15	9	1	106	43	19	66
ASV_2566	109	0	76	0	133	0	1	2	0	17	1	20	0	112	25	0	1	0	1	0	0	0	23	0	0	0	0	51	0	17	0	0	0	0	1	0	0	43	88	12	1	0	29	0	104	0	1	0	0
ASV_238	13	0	3	68	0	0	8	0	43	9	1	4	8	7	29	1	0	1	39	11	0	0	14	1	0	0	0	78	3	4	0	0	0	2	29	1	11	7	13	10	4	32	6	56	26	152	3	3	38
ASV_792	5	0	0	0	0	0	0	0	0	0	0	0	0	1	0	0	25	22	0	0	0	0	0	5	0	0	0	0	31	1	1	0	29	1	0	0	0	0	0	0	0	0	0	0	3	0	0	0	0
ASV_10566	80	0	2	0	117	0	0	0	0	0	0	14	0	4	0	0	0	0	0	0	0	0	3	0	0	0	0	0	0	2	0	0	0	0	0	0	0	0	5	1	1	0	2	0	90	0	0	0	0
ASV_1348	3	0	0	0	0	0	0	0	0	0	0	0	0	0	0	0	0	0	0	0	0	0	0	0	0	0	0	0	12	7	0	0	0	0	0	0	0	0	0	0	0	0	0	0	0	0	0	0	0
ASV_1131	1	0	1	0	0	0	1	0	0	0	0	0	0	0	0	0	0	0	0	0	0	0	0	0	0	0	0	0	0	0	0	0	2	0	0	0	0	0	0	0	0	0	0	0	1	0	0	0	0
ASV_3098	1	0	1	0	3	0	0	0	0	11	0	4	0	3	0	0	0	0	0	0	0	0	3	0	0	0	0	0	0	0	0	0	0	0	0	0	0	0	2	0	1	0	14	0	1	0	0	0	0
ASV_205	69	0	6	0	0	13	7	0	1	16	58	87	20	24	1	0	0	1	6	0	0	1	0	1	0	0	1	0	90	14	1	9	0	23	13	1	18	76	11	78	43	3	6	116	0	1	1	70	9
ASV_11409	1	0	3	1	0	0	0	0	0	1	0	0	0	6	0	1	0	0	2	0	0	0	0	0	0	0	0	0	3	0	0	0	0	0	2	0	0	0	6	0	0	0	0	3	1	0	2	2	1
ASV_7492	5	0	0	0	0	0	0	0	0	0	0	0	0	0	0	0	0	0	0	0	0	0	0	0	0	0	0	0	0	0	0	0	0	0	0	0	0	0	0	0	0	0	0	0	0	0	0	0	0
ASV_73	91	1	34	117	14	13	181	64	171	24	342	164	33	118	60	5	5	2	14	1	0	1	126	0	0	5	1	5	39	47	9	15	2	348	20	1	112	220	6	242	499	19	143	156	31	156	11	75	54
ASV_195	18	195	14	0	0	0	2	6	0	4	4	0	3	1	4	43	19	37	0	7	0	43	3	66	14	32	54	3	11	7	13	0	30	3	1	8	0	2	0	0	1	0	1	0	241	0	1	0	0
ASV_92	37	2	83	4	5	21	7	33	63	78	23	233	124	103	15	1	0	2	1	1	3	1	269	25	1	1	2	10	5	7	10	22	3	26	27	3	109	61	19	65	64	10	513	50	5	821	87	82	124
ASV_475	1	33	1	1	0	0	0	0	0	0	0	0	0	0	0	0	0	0	0	0	0	0	0	0	0	0	0	0	2	0	0	0	0	0	0	0	0	0	0	0	0	0	0	0	4	0	0	4	0
ASV_210	6	2	7	23	6	0	0	27	1	3	2	4	0	7	16	10	0	0	0	0	0	0	6	0	2	0	0	8	17	3	2	6	2	5	3	2	0	1	17	0	0	9	34	13	8	9	3	12	2
ASV_187	71	25	18	0	0	0	17	6	0	0	0	92	3	1	2	59	812	174	3	231	13	223	0	29	113	128	68	7	4	918	20	0	341	2	0	86	36	2	0	1	11	0	0	2	19	0	3	3	4
ASV_5045	3	0	0	0	0	0	0	0	0	0	0	1	0	0	0	1	0	0	0	0	0	0	0	0	0	0	0	0	0	1	0	0	0	1	0	1	0	0	0	1	5	0	0	0	18	0	0	0	0
ASV_15238	19	0	3	0	148	4	0	0	5	5	0	7	3	3	17	0	1	0	0	0	0	0	18	0	0	0	0	8	1	2	2	0	0	6	0	0	0	2	1	2	7	0	3	6	6	14	0	0	1
ASV_565	2	467	2	2	0	0	0	5	0	0	0	1	0	0	0	0	0	0	0	0	0	0	0	0	0	0	0	0	0	0	0	0	0	0	0	0	0	0	0	0	0	0	0	0	1	0	0	0	0
ASV_8126	5	0	0	0	0	0	0	0	0	0	0	0	0	0	0	0	0	0	0	0	0	0	0	0	0	0	0	0	0	0	0	0	0	0	0	0	0	0	0	0	0	0	0	0	0	0	0	0	0
ASV_10713	5	0	9	0	82	1	3	1	16	5	4	3	7	17	1	0	3	0	10	1	1	0	1	1	0	0	0	28	6	1	2	8	0	0	32	0	0	32	5	2	1	5	7	4	3	1	3	0	13
ASV_50	24	40	38	45	9	58	72	30	102	86	71	25	56	29	19	41	1	1	12	4	22	43	32	31	8	4	3	18	133	9	1	338	34	143	129	10	69	69	18	55	40	24	38	91	10	23	214	72	393
ASV_228	17	1	66	0	2	0	15	12	0	0	3	7	0	0	0	14	56	103	0	367	167	154	8	109	330	66	72	0	0	15	7	0	106	2	0	32	5	2	1	3	3	0	0	2	198	0	10	171	2
ASV_279	29	0	36	1	0	0	8	6	0	1	0	17	0	0	0	10	92	22	1	660	152	105	0	63	200	223	196	0	0	17	4	1	17	1	0	2	10	1	2	8	26	2	5	2	89	4	11	2	0
ASV_3003	6	46	2	0	0	0	0	0	0	0	0	2	0	0	0	0	0	12	0	0	0	0	0	0	0	0	0	0	0	2	1	0	0	0	0	4	0	0	0	0	0	0	0	0	4	0	0	0	0
ASV_3314	12	0	1	7	1	0	2	0	0	0	0	0	2	3	6	0	0	0	0	0	0	0	0	0	0	0	0	12	1	1	0	0	0	7	0	0	0	2	3	2	0	3	2	0	0	0	0	0	0
ASV_351	15	0	0	2	0	0	0	0	0	0	0	9	0	0	0	1	104	0	0	0	15	0	1	0	28	0	1	0	0	0	0	1	26	2	0	0	0	0	0	0	0	0	0	0	71	0	0	0	0
ASV_130	117	3	4	54	1	4	3	1	0	20	35	25	0	60	434	10	2	0	1	0	0	0	15	1	1	0	1	7	147	33	44	4	3	8	0	0	30	4	24	0	5	6	5	175	1	239	6	6	105
ASV_132	48	3	250	115	13	7	20	1	1	142	13	14	9	221	168	1	7	1	0	1	0	1	12	5	3	2	1	2	34	8	7	72	2	7	9	0	59	37	244	28	29	11	3	19	7	22	4	61	3
ASV_12659	2	0	0	0	0	0	0	0	0	0	0	0	0	0	0	0	0	0	0	0	0	0	0	0	0	0	0	0	0	0	0	0	0	0	0	0	0	0	0	0	0	0	0	0	0	0	0	0	0
ASV_3089	25	0	35	0	0	0	0	0	0	10	3	33	1	7	3	1	0	0	0	0	0	0	2	0	0	0	0	0	30	4	4	0	0	3	0	0	2	5	3	5	7	0	3	0	5	0	0	0	0
ASV_4481	9	0	0	0	0	0	0	0	0	2	0	5	0	1	0	0	0	0	0	0	0	0	0	0	0	0	0	2	0	0	0	0	0	0	0	0	0	0	0	1	0	0	0	0	4	0	0	0	0
ASV_10099	7	0	3	0	0	0	0	0	0	0	0	0	0	0	0	0	0	0	0	0	0	0	0	0	0	0	0	0	0	0	0	0	1	0	0	0	0	0	0	0	0	0	0	0	6	0	0	0	0
ASV_253	36	29	9	1	0	0	1	0	0	0	0	20	1	0	0	1	37	112	0	49	0	18	1	0	41	0	0	10	27	28	12	0	40	6	0	34	2	0	0	11	0	0	0	4	39	0	0	1	0
ASV_598	9	39	50	1	0	0	2	2	1	0	0	2	0	0	0	2	0	1	0	0	0	0	0	0	15	0	0	0	1	0	0	1	33	4	0	10	0	0	0	0	0	0	0	0	83	0	2	203	0
ASV_4487	4	0	2	8	6	508	4	6	40	3	30	8	89	10	10	9	1	0	48	0	0	0	44	0	2	0	1	10	80	26	6	2	3	31	13	2	3	9	2	4	12	8	80	52	13	6	10	1	4
ASV_14166	31	0	14	0	126	6	0	0	6	12	1	3	4	28	25	2	14	0	4	0	0	0	7	0	0	1	0	5	0	3	0	3	3	2	4	1	1	12	12	5	1	5	6	1	5	2	0	2	2
ASV_11336	1	0	0	0	0	0	0	0	0	0	0	0	0	0	0	0	0	0	0	0	0	0	0	0	0	0	0	0	0	0	0	0	0	0	0	0	0	1	0	1	0	0	0	0	0	0	0	0	0
ASV_199	7	0	9	0	0	0	41	17	18	18	2	5	0	7	2	3	0	0	2	0	0	0	22	0	0	0	1	0	2	1	2	3	1	4	21	0	2	1	0	17	3	0	2	44	4	16	1	7	2
ASV_4380	63	0	10	0	175	0	0	0	0	5	0	10	0	20	5	0	1	0	0	0	0	0	4	0	0	0	0	18	0	8	0	0	0	0	0	0	0	8	21	10	1	0	10	0	95	0	0	0	0
ASV_8444	3	0	0	0	0	0	0	0	0	0	0	0	0	0	0	1	0	0	0	0	0	13	0	0	0	0	0	0	0	0	0	0	0	0	0	0	0	0	0	0	0	0	0	0	0	0	0	0	0
ASV_374	1	0	0	0	2	0	0	0	0	4	0	16	0	0	11	0	0	0	1	0	1	0	0	1	0	0	0	0	0	0	0	22	0	0	4	1	7	7	0	1	4	0	1	65	0	0	1	3	0
ASV_5	52	3	263	351	597	17	1331	3311	899	369	24997	9373	783	1280	138	40	45	25	1428	22	76	21	1227	1008	51	261	35	3051	996	1206	401	37	453	170	2534	81	1052	5583	366	2615	255	469	7251	14799	1426	2611	2084	3386	3385
ASV_15491	35	0	14	0	61	0	0	0	0	3	0	6	0	10	2	0	1	0	0	0	0	0	1	0	0	0	0	6	0	4	0	0	0	1	0	0	0	3	18	3	0	0	2	0	48	0	0	0	0
ASV_626	40	0	0	5	6	0	1	0	0	4	2	3	4	2	2	0	0	0	0	0	0	0	2	0	0	0	0	0	50	0	0	0	0	0	0	0	0	0	0	1	0	0	2	0	1	0	0	0	0
ASV_2230	5	0	0	0	0	0	0	0	0	0	0	19	0	0	0	0	0	0	0	0	0	0	0	0	0	0	0	0	0	0	0	0	0	3	0	0	0	0	0	0	0	0	0	0	0	0	0	0	0
ASV_9785	15	0	2	0	12	0	0	0	0	1	0	6	0	6	1	0	0	0	0	0	0	0	0	0	0	0	0	3	0	0	0	0	0	0	0	0	0	4	9	1	0	0	2	0	33	0	0	0	0
ASV_7082	9	0	0	1	0	0	1	0	0	0	0	0	2	0	4	0	0	0	0	0	0	0	0	0	0	0	0	1	0	1	0	0	0	3	0	0	0	0	0	0	0	1	0	0	0	0	0	0	0
ASV_1251	23	0	0	0	0	0	2	0	0	0	0	32	0	0	0	0	0	0	0	0	0	0	0	0	0	46	0	0	0	0	0	0	0	9	0	3	0	0	1	3	0	0	2	0	17	0	0	0	0
ASV_10324	19	0	0	0	0	0	0	0	0	0	0	2	0	0	0	0	0	0	0	0	0	1	0	0	0	0	1	0	1	1	1	0	0	0	0	0	0	0	0	0	0	0	0	1	42	0	0	0	0
ASV_2883	3	0	0	0	0	0	0	0	0	0	0	3	0	0	0	0	0	0	0	0	0	0	0	0	0	0	0	0	0	0	0	0	0	0	0	0	0	0	0	0	0	0	0	0	0	0	0	0	0
ASV_586	22	0	3	0	1	1	0	0	0	0	0	0	0	0	0	6	0	38	0	0	1	1	0	0	63	21	55	0	6	0	0	0	10	5	0	11	0	0	0	0	1	0	0	0	8	0	0	0	0
ASV_41	201	3	30	146	63	45	96	59	155	778	67	580	48	72	15	21	37	4	48	4	10	2	717	36	6	6	3	77	31	21	27	151	48	833	303	6	232	669	83	817	355	166	2843	1052	8	438	95	84	843
ASV_4940	5	0	0	0	0	0	0	0	0	0	0	0	0	0	0	0	0	0	0	0	2	0	0	0	0	0	0	0	0	0	0	0	4	0	0	0	0	0	0	0	0	0	0	0	2	0	0	0	0
ASV_2318	22	0	39	10	79	140	60	0	179	30	17	16	106	26	120	13	2	0	66	0	0	0	74	1	0	1	1	68	52	4	3	33	4	25	149	3	6	14	8	7	52	172	19	53	5	13	55	12	29
ASV_1276	30	0	10	2	1	0	1	0	0	5	0	9	0	6	8	0	0	0	2	0	0	0	34	0	0	0	0	14	0	1	4	0	1	0	0	0	0	4	6	20	0	0	22	0	17	0	0	1	0
ASV_2585	6	0	3	0	0	0	0	0	0	0	0	0	0	0	0	0	0	0	0	0	0	0	0	0	0	0	0	0	0	5	0	0	0	0	0	0	0	0	0	0	0	0	0	0	2	0	0	0	0
ASV_3967	3	0	8	43	17	1	0	3	0	11	0	0	7	18	5	3	0	0	3	0	1	0	17	0	0	0	0	6	38	0	0	3	0	5	0	1	2	9	30	8	0	6	11	10	15	2	4	1	5
ASV_8791	8	0	6	0	0	0	0	0	0	1	0	0	0	1	19	0	0	0	0	0	0	0	7	0	0	0	0	0	0	0	0	0	0	0	0	0	0	0	4	0	7	0	8	0	0	0	0	0	0
ASV_6324	1	0	0	0	0	0	0	0	0	0	0	0	0	0	0	0	0	0	0	0	0	0	0	0	0	0	0	0	0	0	0	0	2	0	0	0	0	0	0	0	0	0	0	0	0	0	0	0	0
ASV_7270	13	0	0	0	2	0	0	0	0	0	0	8	0	16	3	0	0	0	0	0	0	0	0	0	0	0	0	0	0	1	0	0	0	0	0	0	0	0	1	0	2	0	13	0	0	0	0	0	0
ASV_385	11	0	33	14	2	0	0	1	1	1	1	1	0	0	8	8	0	0	0	0	0	0	0	0	0	0	0	0	3	1	2	1	4	0	0	0	7	0	0	25	20	10	8	7	0	11	1	5	10
ASV_13575	18	0	1	0	1	0	0	0	0	0	0	0	0	0	1	0	0	0	0	0	0	0	1	0	0	0	0	0	0	0	0	0	0	0	0	0	0	0	1	4	1	0	2	0	2	0	0	0	0
ASV_89	86	1	8	1	8	63	19	24	89	114	133	25	9	94	46	2	2	4	4	0	2	16	8	20	3	1	2	0	112	12	2	1224	17	193	63	5	126	88	10	209	36	36	16	9	3	132	31	45	34
ASV_3787	2	0	0	0	0	0	0	0	0	0	0	1	0	0	0	0	0	0	0	9	0	0	0	0	0	0	0	0	0	0	0	0	0	0	0	0	0	0	0	0	0	0	0	0	1	0	0	0	0
ASV_1334	6	0	3	0	5	0	0	2	0	3	3	0	9	9	21	0	0	0	0	0	0	0	1	0	0	0	0	0	5	0	0	6	0	0	3	0	0	4	6	0	0	0	17	9	2	4	4	2	5
ASV_1044	7	5	0	0	0	0	1	1	0	0	0	0	0	0	0	2	0	0	0	0	0	0	0	0	0	0	0	0	0	4	0	0	7	0	0	1	0	0	0	1	1	0	0	0	0	0	0	0	0
ASV_98	2	1	0	13	2	69	7	819	48	8	0	11	19	63	1	0	0	1	194	3	0	3	73	176	0	1	1	857	0	6	6	5	16	31	15	0	119	387	23	25	118	3	17	2	14	4	24	83	26
ASV_108	52	1	17	301	43	4	24	88	1	188	37	178	73	288	73	3	0	0	0	1	0	0	4	0	0	1	0	0	32	12	9	6	7	15	6	1	378	151	13	629	417	9	118	83	12	0	0	44	21
ASV_185	12	0	60	97	1	12	40	10	3	19	14	7	3	20	46	5	0	0	0	0	0	1	10	7	0	0	0	2	62	45	1	28	6	83	8	2	6	14	5	30	49	1	27	12	20	35	9	11	105
ASV_1411	52	0	0	0	0	0	0	0	0	0	0	0	0	0	2	0	0	0	0	0	0	0	0	0	0	0	0	0	0	0	0	0	0	0	0	0	0	0	0	0	0	0	11	0	5	0	0	0	0
ASV_2451	2	0	0	0	30	24	224	1	2	0	60	1	1	21	1	1	0	0	0	0	0	0	3	2	0	0	0	101	137	6	0	0	0	603	0	0	1	18	1	0	8	632	3	0	0	0	2	0	1
ASV_4389	4	0	0	0	0	0	0	0	0	0	0	0	0	0	0	0	0	0	0	21	0	0	0	10	0	0	0	0	0	0	1	0	0	0	0	0	0	0	0	0	1	0	0	0	1	0	0	0	0
ASV_91	57	1	93	30	220	2	20	2	12	98	68	26	49	936	2	1	0	0	11	0	0	0	3	29	0	0	1	35	9	9	3	4	6	12	46	1	339	364	9	140	5	91	2	1	6	2	0	7	13
ASV_8858	2	0	0	0	0	0	0	0	0	0	0	0	0	0	0	0	0	0	0	0	0	0	0	0	0	0	0	0	0	0	0	0	0	0	0	0	0	0	0	0	0	0	0	0	2	0	0	0	0
ASV_8759	11	0	1	0	0	0	0	0	0	0	0	19	0	0	0	0	0	0	0	0	0	0	0	0	0	0	0	0	0	0	0	0	0	0	0	0	0	0	0	0	0	0	0	0	1	0	0	0	0
ASV_1962	6	1	1	5	0	0	2	0	0	14	1	2	0	3	4	0	0	0	0	0	0	0	1	0	0	0	0	0	3	0	0	0	0	0	0	0	0	2	2	1	2	2	1	0	0	2	0	0	0
ASV_1558	13	0	0	0	0	1	0	0	0	0	0	0	0	0	0	0	0	0	0	0	0	0	0	0	58	0	0	0	0	0	0	0	0	0	0	2	0	0	0	0	0	0	0	0	1	0	0	0	0
ASV_273	25	0	172	13	0	0	12	2	0	0	0	18	0	0	0	0	81	0	1	0	0	0	0	0	0	47	0	0	0	6	0	0	12	10	0	6	10	0	0	0	7	0	0	2	731	0	0	816	1
ASV_12920	9	0	0	0	0	0	0	0	0	0	0	0	2	1	12	0	0	0	0	0	0	0	0	2	0	0	0	0	2	0	0	3	0	0	0	0	0	0	0	0	0	0	1	0	1	1	2	1	0
ASV_10949	36	0	2	0	32	0	0	0	0	0	0	17	0	6	3	0	0	0	0	0	0	0	1	0	0	0	0	4	0	2	0	0	1	0	0	0	0	5	14	1	0	0	3	0	60	0	0	0	0
ASV_14192	54	0	27	0	0	0	0	0	0	0	0	15	0	0	0	0	0	0	1	0	0	0	3	0	0	0	0	1	0	2	0	0	0	1	0	1	0	0	1	0	0	0	1	0	18	0	1	0	0
ASV_79	42	0	106	5	55	2	22	16	63	119	37	22	80	252	16	2	0	1	30	7	2	5	20	73	4	10	2	61	29	9	4	844	24	24	211	2	108	185	23	301	254	25	5	26	6	82	56	63	107
ASV_365	18	0	0	19	2	3	2	0	23	0	2	0	7	16	0	0	0	0	1	1	0	0	0	0	0	0	0	0	0	1	0	0	0	0	1	0	1	4	3	23	5	4	9	0	1	0	8	2	10
ASV_116	1	0	4	1	31	8	4	21	12	69	14	176	8	19	0	10	3	1	3	0	0	0	4	2	0	0	1	6	53	23	5	3	0	24	40	0	193	72	38	141	138	4	50	95	15	0	1	25	1
ASV_15642	21	0	2	0	0	0	0	0	0	1	0	3	0	5	0	0	0	0	0	0	0	0	2	0	0	0	0	0	0	0	0	0	0	0	0	0	0	0	0	5	1	0	1	0	0	0	0	0	0
ASV_8307	58	0	0	16	5	0	0	0	0	2	1	0	2	7	54	0	0	0	0	0	0	0	0	0	0	0	0	0	18	0	0	5	0	2	0	0	1	10	7	10	1	1	4	1	0	2	0	0	0
ASV_1087	25	16	36	0	0	0	0	0	0	0	0	17	0	0	0	0	0	0	0	0	0	0	0	17	0	0	0	0	1	0	0	0	0	2	0	0	0	0	0	5	3	0	0	0	81	0	0	0	0
ASV_2114	2	0	2	1	1	0	0	1	0	4	0	0	0	17	2	0	6	0	0	0	0	0	2	0	0	0	0	3	18	2	0	0	0	0	4	0	0	2	25	0	1	0	3	5	1	13	0	1	4
ASV_753	4	0	1	1	2	3	1	3	18	0	0	4	1	1	2	0	0	0	3	0	0	0	5	2	0	0	0	0	0	0	0	1	0	0	0	0	7	4	0	0	2	1	4	4	0	0	0	0	2
ASV_17	136	3	85	515	311	19	28	17	605	428	792	1717	541	134	203	13	20	5	20	25	4	2	1376	250	2	1	6	865	296	53	24	2379	67	70	195	14	1066	1232	163	2995	281	14	625	313	83	114	18	169	701
ASV_15666	1	0	3	16	0	4	2	3	8	0	2	1	10	2	5	3	0	0	39	0	0	0	2	0	0	0	1	2	3	3	0	1	0	14	3	0	1	2	2	0	0	10	4	2	0	1	23	2	3
ASV_1617	3	0	0	0	0	0	0	0	0	0	0	2	0	0	0	0	0	0	0	0	0	0	0	0	0	0	0	0	0	0	0	0	0	4	0	0	0	0	0	0	0	0	0	0	0	0	0	0	0
ASV_4118	2	0	0	0	0	0	0	0	0	0	0	2	0	0	0	4	7	0	0	0	0	0	0	0	0	0	0	0	0	1	0	0	0	0	0	4	0	0	0	0	4	0	0	0	2	0	0	0	0
ASV_9612	11	0	3	0	0	0	0	0	0	0	1	14	0	0	0	0	1	0	0	0	0	0	1	0	0	0	0	0	0	0	0	1	0	0	2	0	0	0	0	0	1	0	0	1	0	0	0	0	0
ASV_728	3	0	0	6	1	9	1	21	3	8	2	0	62	3	1	0	1	3	381	0	1	0	8	0	2	0	1	314	26	5	0	2	0	3	1	2	1	24	308	5	0	142	76	7	1	9	10	4	18
ASV_10047	2	0	1	0	0	0	0	5	0	0	0	0	0	0	0	0	0	0	0	27	0	0	0	0	0	0	0	0	0	2	0	0	0	0	0	0	0	0	0	0	0	0	0	0	2	0	0	0	0
ASV_51	2	0	10	70	291	2	1228	16	75	198	23	166	27	6	2	9	3	72	41	7	6	74	620	106	7	5	4	167	2	3	0	2550	49	137	173	3	318	48	270	28	336	27	5	43	2	9	17	314	198
ASV_2584	3	0	3	29	1	24	2	0	0	9	0	64	5	2	2	0	2	0	1	0	0	0	38	3	0	0	0	2	16	2	0	0	0	14	0	0	0	17	11	18	104	40	10	2	25	1	0	0	0
ASV_155	18	0	39	127	13	2	1	3	2	91	1	5	2	22	13	25	4	1	1	1	1	0	126	1	0	0	0	0	492	1	1	9	6	6	1	0	52	14	31	129	42	1	108	176	40	18	0	25	4
ASV_473	4	101	0	0	0	0	0	0	0	0	0	1	0	3	2	165	86	0	0	0	0	1	0	21	383	21	39	0	0	4	1	0	3	0	0	16	8	1	1	0	5	5	0	0	0	0	6	1	0
ASV_196	11	0	0	3	31	10	2	1	3	165	3	13	1	15	11	0	0	1	0	0	1	0	6	2	0	0	0	0	35	2	5	14	0	1	15	0	2	15	4	44	4	5	34	242	0	1	0	1	6
ASV_6283	13	0	5	0	13	0	0	0	0	2	0	1	0	3	4	0	0	0	0	0	0	0	3	0	0	0	0	10	0	2	0	0	0	0	0	0	0	4	19	0	0	0	11	0	37	0	0	0	0
ASV_10833	18	0	23	0	44	12	0	1	13	33	0	11	3	33	192	5	1	0	5	0	0	0	38	0	0	0	0	13	1	6	6	7	0	1	3	0	3	42	11	10	152	0	37	0	6	0	3	0	0
ASV_366	7	0	19	1	0	0	1	4	0	0	2	10	0	0	0	0	5	0	0	0	97	0	2	14	459	0	25	0	0	1	0	0	31	3	1	6	0	0	0	0	0	1	0	0	50	1	1	145	1
ASV_8822	24	0	17	0	31	0	0	3	0	2	0	2	0	10	2	0	0	0	3	0	0	0	4	0	0	0	0	5	0	0	0	0	0	0	0	0	0	3	11	2	1	0	3	0	29	0	1	0	0
ASV_4503	3	0	0	27	0	0	0	0	0	0	0	0	0	0	0	0	0	0	1	0	0	0	0	0	0	0	0	0	0	0	0	0	0	0	0	0	0	0	0	0	0	0	0	0	0	0	0	0	0
ASV_6104	2	0	0	0	0	0	0	0	0	0	0	0	0	0	0	0	0	0	0	0	0	0	0	0	0	0	0	0	0	0	0	0	0	0	0	0	0	0	0	0	0	0	0	0	0	0	0	0	0
ASV_11545	2	0	3	0	2	3	0	0	0	31	12	4	0	18	1	0	2	0	0	0	0	0	13	0	0	0	0	3	1	2	1	0	0	2	0	0	0	4	2	16	9	0	1	0	1	0	0	0	0
ASV_7735	3	0	3	8	0	3	3	1	1	1	0	0	0	2	1	0	0	0	5	0	0	0	2	0	0	0	0	10	5	1	1	2	0	1	6	0	1	0	22	1	1	4	20	5	1	4	4	2	4
ASV_803	1	0	0	6	0	2	1	0	0	0	0	0	0	2	1	0	0	0	0	0	0	0	3	12	0	0	0	0	0	0	0	0	0	0	1	0	2	8	0	41	0	0	1	16	0	0	0	2	2
ASV_1443	48	0	0	0	28	0	0	1	0	0	1	53	0	14	0	0	2	0	0	0	0	0	21	0	0	0	0	2	0	43	3	0	0	5	0	0	0	2	3	9	0	0	37	0	241	0	0	0	0
ASV_521	10	0	0	7	0	0	0	0	0	0	0	0	0	0	0	7	0	0	0	0	57	120	0	0	19	1	0	0	0	29	1	0	11	0	0	1	0	0	0	0	1	0	0	0	13	0	0	0	0
ASV_15870	4	0	0	0	0	0	0	0	0	0	0	0	0	0	0	0	0	0	0	0	0	0	0	0	0	0	0	0	0	0	0	0	0	0	0	0	0	0	0	0	0	0	0	0	9	0	0	0	0
ASV_7667	20	0	2	0	0	0	1	0	0	0	0	0	0	0	0	0	0	0	0	0	0	0	0	0	0	0	0	0	5	0	0	0	0	0	0	1	0	0	0	0	0	0	0	0	30	0	0	0	0
ASV_218	13	0	8	77	0	1	1	2	34	12	17	10	2	1	2	0	4	0	0	72	0	1	0	0	1	0	0	6	7	2	0	1	0	1	0	1	8	0	2	3	8	0	2	85	1	1	29	16	18
ASV_2143	15	0	2	1	0	1	0	0	0	0	0	0	0	0	0	0	0	0	0	0	0	0	0	0	0	0	0	0	0	0	0	0	0	0	0	0	0	0	0	3	0	0	0	0	1	0	0	0	0
ASV_232	34	136	11	18	0	1	2	6	1	0	17	12	0	0	0	7	81	0	0	17	6	26	6	1	0	1	0	0	9	4	4	1	1672	16	0	2	1	0	0	0	1	3	3	0	303	0	13	61	0
ASV_12329	8	0	2	0	67	0	0	0	0	2	0	1	0	18	4	0	0	0	0	0	0	0	0	0	0	0	0	4	0	9	0	0	0	0	0	0	0	4	12	5	0	0	1	0	10	0	0	0	0
ASV_361	13	0	121	3	0	0	4	0	0	0	0	11	0	0	0	0	6	13	1	0	1	1	3	2	1	0	1	0	0	4	0	0	15	11	0	1	14	0	0	0	0	0	0	0	555	4	1	2378	3
ASV_3004	1	0	1	0	0	0	0	0	0	0	0	0	0	0	0	2	0	0	0	0	47	0	0	0	0	0	0	0	0	0	0	0	0	0	0	0	0	0	0	0	0	0	0	0	3	0	0	0	0
ASV_10527	2	0	1	0	0	0	0	0	0	0	0	0	0	0	0	0	0	0	0	0	0	0	0	0	0	0	0	0	0	0	0	0	0	0	0	0	0	0	0	0	0	0	0	0	0	0	0	0	0
ASV_10637	13	0	9	1	1	0	2	14	6	7	3	2	6	14	2	2	1	0	12	0	1	0	27	0	2	0	0	58	6	5	0	2	1	1	5	0	0	13	302	34	2	16	29	1	1	3	56	3	20
ASV_15848	9	0	0	0	3	0	0	0	0	0	0	8	0	0	0	0	0	0	0	0	0	0	1	0	0	0	0	1	0	6	0	0	0	0	0	0	0	0	0	1	0	0	2	0	25	0	0	0	0
ASV_1781	8	0	0	0	0	0	0	0	0	0	0	0	0	0	0	0	0	0	0	0	0	5	0	0	0	0	0	0	0	0	0	0	1	0	0	0	0	0	0	1	0	0	0	0	3	0	0	0	0
ASV_3533	44	0	9	3	236	6	2	0	0	7	1	21	3	8	2	0	0	0	0	0	0	0	6	0	0	0	0	0	3	1	2	0	0	1	0	0	0	0	3	3	0	1	5	0	0	1	1	0	0
ASV_2226	2	0	0	0	0	0	0	0	0	0	1	0	0	0	0	0	9	0	0	0	0	0	0	0	0	0	0	0	0	1	0	0	0	0	0	0	0	0	0	4	0	2	0	0	0	0	0	0	0
ASV_14471	53	0	60	16	169	42	50	38	75	39	52	7	259	177	137	5	0	4	463	0	0	0	22	3	0	0	1	32	101	11	2	44	3	25	214	2	5	73	129	12	6	237	80	20	13	15	115	7	90
ASV_107	28	1	1	25	42	98	6	0	19	210	4	78	5	1	34	2	1	2	0	1	0	1	3	12	0	2	1	2	171	44	4	56	6	7	55	0	44	111	5	372	60	15	26	604	1	9	4	11	38
ASV_3093	4	0	3	0	0	0	0	0	0	0	0	0	0	0	0	0	0	0	0	0	0	0	0	0	0	0	0	0	0	0	0	0	0	0	0	0	0	0	0	0	0	0	0	0	31	0	0	0	0
ASV_2405	3	0	0	0	0	0	1	0	0	0	0	0	0	0	0	0	0	0	0	0	0	0	1	0	0	0	0	0	0	177	0	0	0	0	0	0	0	0	0	0	0	0	0	0	0	0	0	0	0
ASV_13811	2	0	0	0	0	0	0	0	0	0	0	0	0	0	0	0	0	0	0	0	0	0	0	0	0	0	0	0	0	0	0	0	0	0	0	0	0	0	0	0	0	0	0	0	1	0	0	0	0
ASV_13987	5	0	0	0	0	0	0	0	0	0	0	0	0	0	0	0	0	0	0	0	0	0	0	0	0	0	0	0	0	0	0	0	0	0	0	0	0	0	0	0	0	0	0	0	4	0	0	0	0
ASV_15617	7	0	0	0	0	0	0	0	0	0	0	0	0	0	0	0	0	0	0	0	0	0	0	0	0	0	0	0	0	5	0	0	0	0	0	0	0	0	0	0	0	0	0	0	3	0	0	0	0
ASV_2277	2	0	1	0	0	0	0	0	0	0	0	1	0	0	0	0	16	2	0	1	0	0	0	0	0	0	2	0	0	1	0	0	0	1	0	0	0	0	0	0	0	0	0	0	0	0	0	0	0
ASV_2752	2	15	1	0	0	0	0	0	0	0	0	0	0	0	0	0	0	0	0	6	3	73	0	0	0	0	0	0	0	0	0	0	0	2	0	0	0	0	0	4	0	0	0	0	2	0	0	0	0
ASV_1453	5	33	0	1	0	0	0	0	0	0	0	0	0	0	0	0	0	0	0	0	0	0	0	0	0	0	0	0	2	0	0	0	0	0	0	0	0	0	0	0	0	0	0	0	3	0	0	0	0
ASV_1815	7	0	1	0	0	0	1	2	0	0	0	2	0	0	0	4	0	0	0	0	0	0	0	0	0	0	0	0	0	0	0	0	3	2	0	0	0	0	0	0	0	0	0	0	8	0	0	0	0
ASV_78	15	3	16	0	16	116	54	8	31	478	46	114	1	75	2	5	3	3	33	0	2	1	20	20	1	2	2	65	15	1	2	453	5	223	407	8	360	70	9	283	51	56	7	6	5	29	71	231	100
ASV_15839	12	0	13	1	22	0	0	1	0	4	0	2	0	27	2	0	0	0	0	0	0	0	3	0	0	0	0	7	0	6	0	0	0	0	1	0	0	9	27	7	3	0	7	0	20	0	1	0	0
ASV_6462	10	0	1	0	0	0	0	0	0	0	0	0	0	0	0	2	21	0	0	0	0	0	0	0	0	0	0	0	0	0	0	0	0	0	0	0	0	0	0	0	0	0	0	0	2	0	0	0	0
ASV_1861	9	0	2	3	29	1	0	3	6	3	5	4	0	4	1	0	0	0	6	0	0	0	8	0	0	0	0	3	1	4	0	4	0	5	2	0	0	13	3	2	0	15	91	11	0	2	1	2	2
ASV_184	27	0	0	1	4	0	0	9	1	108	0	22	0	30	2	3	0	1	2	1	1	0	14	0	0	0	0	14	0	2	0	48	3	0	56	4	38	16	4	15	0	0	10	14	2	3	0	159	9
ASV_11296	9	0	1	0	0	0	0	0	0	0	0	0	0	0	0	22	1	15	1	45	50	0	0	0	16	15	27	0	0	0	0	0	39	0	1	5	0	0	0	0	0	0	0	0	11	0	0	4	2
ASV_600	43	0	534	0	0	0	2	0	0	0	0	0	0	0	0	0	0	0	0	0	0	0	2	0	0	0	0	0	0	0	0	0	0	150	0	0	0	0	1	0	0	0	0	0	153	0	0	0	0
ASV_10900	4	0	7	3	21	25	3	0	0	43	11	6	34	23	271	0	1	0	0	0	0	0	25	0	0	0	0	4	21	4	4	0	0	4	0	0	0	75	9	4	161	23	31	0	3	0	0	0	0
ASV_343	9	2	2	0	0	0	2	6	2	75	0	4	0	23	7	4	0	0	0	0	0	27	12	0	0	0	0	1	11	12	2	5	0	0	0	0	9	15	3	1	7	0	23	1	0	19	9	1	1
ASV_4953	6	0	9	0	8	0	0	1	0	2	0	1	0	11	4	0	4	0	0	0	0	0	2	0	0	0	0	6	0	3	0	0	0	0	0	0	0	4	9	4	0	0	3	0	26	0	0	0	0
ASV_725	10	0	0	39	1	1	1	1	49	2	0	1	3	3	0	1	0	0	1	0	0	0	0	0	1	3	0	0	0	0	1	19	0	0	4	0	46	1	0	5	0	0	1	13	0	179	11	23	23
ASV_9772	42	4	45	44	27	5	7	23	4	33	14	11	12	198	87	1	5	1	17	0	0	0	15	2	0	0	0	149	12	52	5	7	3	25	8	0	1	167	300	71	4	11	75	0	73	1	8	0	1
ASV_95	5	0	14	60	14	0	19	15	20	1	7	71	6	2	702	15	0	2	1	0	0	7	4	26	0	0	0	2	70	212	2	27	1	2	2	13	787	46	35	35	67	9	73	244	26	23	0	21	11
ASV_13915	2	0	1	1	7	0	5	0	4	1	0	0	0	2	0	0	0	1	2	0	0	0	5	1	0	0	0	3	3	0	2	0	1	0	1	0	0	5	1	1	1	2	3	2	0	0	0	0	0
ASV_14969	16	0	1	0	31	0	0	0	1	5	0	12	1	1	0	0	2	0	0	0	0	0	2	0	0	0	0	10	3	1	0	1	0	3	0	0	0	0	2	4	0	2	2	0	0	0	2	0	0
ASV_8938	29	0	39	5	11	1	2	22	5	5	4	7	4	27	16	3	2	0	21	0	0	0	13	3	0	0	1	32	7	10	0	6	3	4	3	0	1	12	47	5	0	6	7	2	33	5	20	4	9
ASV_676	30	0	0	0	0	0	0	0	0	0	0	0	0	1	256	0	0	0	0	0	0	0	0	0	0	0	0	0	4	4	0	0	0	0	0	0	13	0	3	5	0	0	1	19	0	0	0	0	5
ASV_7998	19	0	14	5	6	3	0	1	0	4	1	2	2	9	4	0	4	0	3	0	0	0	10	0	0	0	0	16	2	0	2	1	1	4	1	0	0	7	16	3	1	2	18	1	29	0	1	0	0
ASV_188	73	13	6	15	8	1	6	1	3	11	0	9	2	4	25	4	66	0	2	17	1	1	3	2	0	0	16	7	6	6	0	1	0	9	2	1	4	10	26	5	0	5	10	26	8	0	19	5	7
ASV_225	44	0	11	5	3	1	2	3	57	1	6	2	3	0	1	0	2	1	0	0	0	0	1	0	0	0	1	0	0	2	0	2	1	1	4	0	16	1	1	31	1	0	6	79	0	0	4	6	32
ASV_11556	1	0	1	0	0	0	0	0	0	0	0	0	0	0	0	0	0	0	0	11	0	0	0	0	2	0	0	0	0	0	0	0	0	0	0	0	0	0	0	0	0	0	0	0	0	0	0	0	0
ASV_2492	1	3	0	0	0	0	0	0	0	0	0	0	0	0	0	0	0	0	0	0	0	0	0	0	0	0	0	0	0	0	0	0	0	0	0	0	0	0	0	0	0	0	0	0	4	0	0	0	0
ASV_3719	2	0	0	0	0	0	0	0	0	0	0	2	0	0	0	0	0	0	0	0	0	0	0	0	0	0	0	2	0	0	1	0	0	0	0	0	0	0	0	0	1	0	0	0	4	0	0	0	0
ASV_482	19	0	0	0	0	0	0	0	2	0	0	0	0	0	0	0	0	0	0	0	0	0	0	0	0	0	0	0	2	4	0	0	0	0	0	0	0	1	0	0	0	0	1	14	0	0	6	3	0
ASV_81	12	2	18	2926	4	6	17	17	6	22	1	6	12	9	36	14	1	0	2	2	1	1	26	1	1	261	0	0	6	2	1	20	5	39	8	1	40	8	3	11	0	3	2	9	17	24	6	8	15
ASV_8576	3	0	14	0	0	0	0	0	0	0	0	1	0	0	0	0	0	0	0	0	0	5	0	0	0	0	0	0	0	5	0	0	0	1	0	0	0	0	0	0	0	0	0	0	4	0	0	0	0
ASV_5690	3	0	0	0	0	0	0	0	0	0	0	0	0	0	0	0	0	0	0	0	0	0	0	6	5	0	0	0	0	0	2	0	0	0	0	2	0	0	0	0	0	0	0	0	0	0	0	0	0
ASV_1616	18	0	1	0	0	0	0	0	0	3	0	0	0	0	1	0	0	0	0	0	0	0	0	0	0	0	0	0	0	0	0	0	0	0	0	0	0	0	1	5	1	0	2	0	2	0	0	0	0
ASV_42	15	2	6	31	2065	25	241	108	105	87	11	959	4	57	4	0	4	9	7	2	50	2	57	122	6	4	5	82	0	29	7	2544	27	73	32	7	1790	657	928	176	56	77	82	77	3	1223	128	52	506
ASV_1826	20	0	30	0	10	0	0	0	0	2	0	2	0	28	1	0	0	0	0	0	0	0	11	0	0	0	0	11	0	10	0	0	0	0	0	0	0	0	34	13	0	0	13	0	0	0	0	0	0
ASV_348	11	0	30	1	0	5	6	7	0	18	0	0	0	1	2	0	0	0	1	0	0	0	127	0	0	0	0	0	21	10	1	0	1	12	2	0	2	2	4	3	6	0	5	4	3	0	3	0	5
ASV_235	1	0	0	430	0	41	2	0	0	0	3	0	2	1	0	10	0	0	1	1	0	0	9	0	0	0	0	3	0	13	1	0	0	6	0	0	23	18	11	12	0	11	1	7	44	0	0	0	2
ASV_4172	12	0	1	0	34	0	0	0	0	0	0	3	0	4	0	0	0	0	0	0	0	0	3	0	0	0	0	0	0	2	0	0	0	0	0	0	0	0	4	2	0	0	2	0	17	0	0	0	0
ASV_687	9	0	18	0	0	0	0	0	0	1	0	12	0	0	0	0	0	0	0	0	0	36	0	0	0	0	34	0	0	0	0	0	6	0	0	22	1	0	0	0	0	0	0	0	6	0	0	0	0
ASV_1068	5	1	0	0	0	0	0	0	0	0	0	0	0	0	0	0	64	0	0	0	0	0	0	0	15	0	0	0	0	2	0	0	6	1	0	0	1	0	0	0	0	0	0	0	1	0	0	0	0
ASV_129	61	1	59	37	16	8	1	18	28	328	8	32	9	88	33	2	0	2	3	0	1	0	164	2	1	1	0	2	9	8	3	126	3	46	36	0	17	75	14	65	95	16	431	22	1	117	2	21	37
ASV_14955	1	0	0	0	0	0	0	0	0	0	0	0	0	0	0	0	0	0	0	0	0	0	0	0	0	0	0	0	0	0	0	0	0	0	0	0	0	0	0	0	0	0	0	0	0	0	0	0	0
ASV_4315	18	9	39	137	8	17	78	84	23	8	363	1	748	70	32	4	5	0	72	0	2	0	7	0	2	0	2	53	469	30	2	17	12	134	34	3	4	76	226	26	0	1258	43	7	35	12	33	6	33
ASV_6006	7	0	3	0	0	0	0	0	0	3	0	2	0	1	2	0	0	0	0	0	0	0	5	0	0	0	0	0	0	1	1	0	0	0	0	0	0	3	0	0	0	0	4	0	2	0	0	0	0
ASV_388	65	0	0	78	11	0	0	5	2	4	0	0	0	0	0	0	0	0	0	0	0	2	2	1	0	0	0	3	0	0	0	1	0	2	0	0	2	2	6	2	0	0	4	13	0	2	1	0	31
ASV_109	21	0	0	22	52	7	8	5	58	255	14	89	23	71	0	1	5	0	0	0	0	1	48	17	0	0	0	0	98	6	1	112	1	25	18	1	163	134	12	95	137	6	12	9	14	30	4	31	15
ASV_446	2	2	7	20	8	4	4	0	5	8	0	13	1	2	0	0	0	0	0	0	0	0	5	0	0	0	0	10	3	0	7	1	0	87	5	0	0	16	1	5	8	2	3	2	1	0	1	0	2
ASV_8410	1	0	0	0	0	0	0	0	0	0	0	0	0	0	0	0	0	0	0	0	0	0	0	0	0	0	0	0	0	0	0	0	0	0	0	0	0	0	0	0	0	0	0	0	0	0	0	0	0
ASV_13486	14	0	5	0	0	0	0	0	0	3	0	8	0	19	5	0	0	0	0	0	0	0	4	0	0	0	0	0	0	1	0	0	0	0	0	0	0	0	2	1	3	0	9	0	0	0	0	0	0
ASV_3463	3	0	1	0	2	1	0	2	1	3	1	0	2	0	2	0	0	0	0	0	0	0	1	0	0	0	0	4	7	1	0	0	0	0	1	0	0	1	17	1	0	1	1	2	1	9	2	4	0
ASV_963	1	4	0	1	1	2	2	0	0	0	0	0	2	0	0	0	0	0	0	0	0	0	0	11	0	0	0	0	0	826	0	0	0	0	0	0	0	0	0	1	0	0	0	0	2	1	0	0	0
ASV_454	18	0	2	43	0	1	5	2	1	43	3	1	0	32	28	1	0	9	0	6	0	0	1	1	0	0	0	3	10	0	1	11	0	4	2	0	6	0	2	14	5	0	23	12	0	12	7	0	2
ASV_13684	4	0	1	0	20	0	0	0	0	0	0	0	0	3	0	0	0	0	0	0	0	0	0	0	0	0	0	2	0	0	0	0	0	0	0	0	0	2	3	0	0	0	0	0	3	0	0	0	0
ASV_12674	8	0	0	0	0	0	0	0	0	0	0	6	0	0	0	0	0	0	0	0	0	0	0	0	0	0	0	0	0	0	0	0	0	0	0	0	0	0	0	0	0	0	0	0	0	0	0	0	0
ASV_2874	1	0	0	0	0	0	4	0	0	0	0	0	0	0	0	0	0	0	0	0	0	0	0	0	0	0	0	0	0	0	0	0	0	1	0	0	0	0	0	0	0	0	0	0	0	0	0	0	0
ASV_1998	9	0	8	0	0	0	0	0	0	0	0	0	0	0	0	1	44	0	0	26	1	0	0	0	6	9	0	0	0	0	0	0	0	0	0	0	0	0	0	0	2	0	0	0	12	0	0	0	0
ASV_198	21	409	166	2	0	0	11	5	0	0	0	10	0	0	0	10	18	28	0	0	2	37	4	0	0	0	0	1	6	3	1	3	1642	3	0	1	0	0	0	0	1	0	0	0	254	0	3	273	0
ASV_372	9	0	5	1	0	0	0	3	4	8	1	6	0	6	6	2	3	0	0	0	0	0	0	0	0	0	0	0	6	0	0	0	0	0	1	0	10	4	2	12	0	1	11	10	0	9	0	1	0
ASV_5772	4	0	0	0	0	0	0	0	0	0	0	0	0	0	0	0	0	0	0	0	0	0	0	0	0	0	0	0	0	0	0	0	0	0	0	0	0	0	0	0	0	0	0	0	0	0	0	0	0
ASV_10027	4	0	0	0	0	0	0	0	0	0	0	1	0	0	0	0	0	0	0	0	0	0	0	0	6	0	0	0	0	0	0	0	0	0	0	0	0	0	0	0	0	0	0	0	4	0	0	1	0
ASV_412	28	1	21	19	27	1	13	6	40	60	16	2	2	39	10	8	3	3	29	3	1	0	23	9	1	0	1	92	64	1	1	54	3	8	177	2	1	27	64	8	1	30	142	21	6	42	67	9	42
ASV_284	40	92	5	8	0	1	4	0	0	0	4	138	0	0	4	0	0	169	0	31	12	2	2	2	6	0	70	22	17	19	41	0	24	46	0	14	1	7	3	44	26	5	1	1	9	0	2	1	1
ASV_647	8	0	0	1	0	5	0	0	2	1	0	15	0	0	0	0	0	0	0	0	0	0	0	0	0	0	0	0	0	0	0	12	0	7	0	0	0	0	3	0	0	0	2	18	0	5	0	2	1
ASV_3212	2	1	10	9	6	5	1	0	3	8	0	0	1	5	2	0	3	0	31	0	0	0	14	0	0	0	0	0	1	1	1	0	0	0	3	0	1	3	7	4	0	4	8	3	1	0	3	0	0
ASV_8356	2	0	0	0	0	0	0	0	0	2	0	1	0	2	1	0	0	0	0	0	0	0	0	0	0	0	0	0	1	2	0	3	0	0	1	0	0	0	1	0	1	0	5	7	0	1	0	0	1
ASV_9678	14	0	0	0	0	0	0	0	0	0	0	0	0	0	0	0	0	0	0	0	0	0	0	0	0	0	0	0	0	0	0	0	0	0	0	0	0	0	0	0	0	0	0	0	0	0	0	0	0
ASV_222	3	2	2	5	11	18	2	0	40	6	0	0	2	1	12	0	1	0	6	0	0	0	5	0	0	0	0	4	5	0	1	4	2	1	23	0	4	5	0	1	6	30	3	38	1	2	1	0	3
ASV_476	1	0	0	19	0	3	16	1	5	0	0	1	4	1	0	0	0	0	5	0	0	0	0	1	0	0	0	0	0	0	0	2	1	2	0	0	5	0	0	0	3	2	0	13	0	0	0	0	3
ASV_10673	12	0	3	0	0	0	0	0	0	0	0	1	0	0	0	0	0	0	0	0	0	0	0	0	0	0	0	0	0	0	0	0	0	1	0	0	0	0	0	0	3	0	0	0	2	0	0	0	0
ASV_452	1	0	1	3	0	1	0	0	3	2	0	0	0	0	0	0	0	0	3	0	0	0	1	0	0	0	0	0	2	0	0	0	0	3	3	0	2	2	0	0	0	9	0	67	0	6	0	0	1
ASV_318	5	648	23	1	1	1	11	4	3	0	0	2	0	0	0	5	3	0	0	48	13	4	1	16	84	6	0	0	2	8	0	0	381	1	0	16	7	0	0	0	4	0	0	0	41	1	3	12	0
ASV_13431	4	0	2	0	4	1	1	2	2	0	1	1	1	4	0	0	0	1	4	0	0	0	2	0	0	0	0	2	2	0	0	0	0	1	1	0	1	2	3	1	0	1	3	7	1	4	3	0	4
ASV_11785	9	0	1	0	0	0	0	0	0	1	0	3	0	5	6	0	0	0	0	0	0	0	0	0	0	0	0	0	0	3	0	0	0	0	0	0	0	0	4	0	0	0	22	0	1	0	0	0	0
ASV_1684	7	0	0	0	0	0	0	0	0	0	0	0	0	0	0	0	0	0	0	0	0	0	0	0	0	0	0	0	0	0	0	26	0	0	0	0	0	0	2	4	0	0	0	0	0	0	0	0	0
ASV_1516	47	6	1	1	0	0	0	0	0	0	0	57	0	0	0	0	0	0	0	0	0	0	0	0	0	0	0	0	0	0	0	0	0	0	0	0	0	0	0	0	0	0	0	0	8	0	0	0	0
ASV_381	4	0	2	2	0	0	8	0	1	8	4	0	0	2	57	0	0	0	0	0	0	0	0	0	0	0	0	0	13	5	0	1	0	0	0	0	5	8	1	4	0	7	7	3	0	11	0	2	4
ASV_223	10	2	44	0	2	5	7	7	6	96	4	2	0	2	0	0	0	0	1	0	1	0	0	10	0	0	0	0	13	0	0	3	6	61	26	1	0	40	5	6	0	0	0	35	2	12	5	1	0
ASV_193	17	41	6	8	2	1	3	9	1	1	10	10	7	2	0	24	353	0	0	10	0	3	1	0	260	35	1	0	12	11	8	1	996	10	1	10	1	0	1	2	0	0	2	22	41	9	16	44	0
ASV_11195	6	0	1	0	0	0	0	0	0	0	0	0	0	0	0	0	0	0	0	0	0	0	0	0	0	0	0	0	0	0	0	0	0	1	0	0	0	0	0	0	0	0	0	0	4	0	0	0	0
ASV_8327	8	0	0	0	0	0	0	0	0	0	0	18	0	0	0	0	0	0	0	0	0	0	0	0	0	0	0	0	0	0	0	0	0	1	0	0	0	0	0	0	0	0	0	0	0	0	0	0	0
ASV_1897	6	0	5	0	0	0	0	0	0	0	0	9	0	0	0	0	0	0	0	0	0	0	0	0	0	0	0	0	0	0	0	0	0	0	0	0	0	0	0	0	0	0	0	0	40	0	0	12	0
ASV_1230	23	0	5	0	0	0	0	0	0	0	0	15	0	0	0	4	0	0	0	0	0	0	0	0	0	0	0	0	0	0	0	0	0	9	0	0	0	0	0	0	0	0	0	0	18	0	0	0	0
ASV_8055	3	0	0	0	23	0	0	0	0	1	2	47	0	9	0	0	2	0	0	0	0	0	2	2	0	0	0	0	0	2	0	0	0	1	0	0	6	7	1	17	0	0	4	1	3	1	0	1	0
ASV_72	28	0	0	0	0	0	0	0	0	0	1	29	4	0	0	15	333	98	0	0	0	0	0	0	0	0	0	0	0	7	2	0	20	44	0	43	0	0	0	0	0	0	0	0	28	0	0	1	0
ASV_7748	2	1	2	0	0	0	0	0	0	0	0	0	0	0	0	0	0	2	0	3	4	0	1	20	5	4	0	0	0	2	0	0	2	0	0	2	0	0	0	0	0	0	0	2	5	1	2	0	0
ASV_11073	7	1	1	3	4	0	0	7	0	12	2	3	6	8	6	1	1	0	2	0	0	0	1	0	0	0	0	5	3	2	3	0	0	0	1	0	0	2	3	4	2	3	3	0	12	1	0	1	0
ASV_12039	7	0	0	0	0	0	0	0	0	0	0	0	0	0	0	0	0	0	1	0	0	0	0	0	0	0	0	0	0	0	0	0	0	0	0	0	0	0	0	0	0	0	0	0	0	0	0	0	0
ASV_7815	5	0	1	0	0	0	0	0	0	1	0	0	0	11	4	0	7	0	0	0	0	0	1	0	0	0	0	0	0	1	0	0	0	0	0	0	0	0	2	3	2	0	16	0	0	0	0	0	0
ASV_15222	8	0	0	0	0	0	0	0	0	0	0	12	0	0	0	1	0	0	0	0	0	0	0	0	0	0	0	0	0	0	0	1	1	0	0	0	2	0	0	0	0	0	0	0	0	0	0	0	0
ASV_2973	3	0	0	0	0	0	0	0	0	0	0	1	0	0	0	0	0	0	0	0	0	0	0	0	0	0	0	0	0	0	0	0	0	1	0	0	0	0	0	0	0	0	0	0	5	1	0	0	0
ASV_11	31	72	62	10	195	14	72	196	1049	19	31	61	3	12	18	17	4	6	279	43	8	7	290	31	7	4	51	1026	800	27	6	1059	96	16	4422	10	13	64	411	6	6	138	26	6	42	16	870	121	45
ASV_8984	4	0	1	0	2	0	0	0	0	4	0	0	0	8	4	0	2	0	0	0	0	0	6	0	0	0	0	1	0	1	2	0	0	0	0	0	0	2	1	4	5	0	18	0	0	1	0	1	1
ASV_10989	8	0	0	0	34	0	0	1	0	6	0	9	1	11	4	1	0	0	0	0	0	0	2	0	0	0	0	4	0	0	0	5	1	0	5	0	23	6	9	10	0	0	17	2	0	2	1	2	1
ASV_518	13	10	4	0	5	14	0	3	0	0	0	6	0	0	0	26	0	55	0	0	0	37	0	0	35	7	0	0	0	0	0	0	0	3	1	11	0	0	0	0	0	0	0	0	32	0	0	0	0
ASV_6930	16	0	26	0	28	1	0	0	0	21	1	16	3	16	4	0	0	0	0	0	0	0	27	0	0	0	0	8	0	1	8	0	0	0	0	0	0	0	12	7	3	1	5	0	0	0	0	0	0
ASV_662	8	57	0	2	0	0	0	2	0	0	0	0	0	0	0	10	0	0	0	4	0	0	0	0	0	0	0	0	0	0	0	0	8	1	0	17	0	0	0	0	0	0	0	0	7	0	0	1	0
ASV_1789	5	0	4	2	0	1	7	0	1	5	1	4	0	3	1	0	1	0	0	0	0	0	19	0	0	0	0	1	2	1	0	0	0	1	0	0	0	2	0	13	1	0	0	0	0	0	0	0	0
ASV_6958	2	0	0	0	0	0	0	0	0	0	0	0	0	0	0	0	0	0	0	0	0	0	0	0	0	0	0	0	0	0	0	0	0	0	0	0	0	0	0	0	0	0	0	0	0	0	0	0	0
ASV_3517	4	4	2	0	0	0	0	0	0	0	0	1	0	0	0	0	8	0	0	0	0	0	0	0	3	0	0	0	0	42	0	0	0	0	0	0	0	0	0	0	0	0	0	0	1	0	0	0	0
ASV_10088	2	0	1	0	0	1	1	0	0	0	19	0	0	2	1	1	0	0	21	0	0	0	4	0	0	0	0	0	0	0	0	0	0	0	1	1	0	0	0	0	2	0	0	0	0	0	0	1	0
ASV_3651	1	0	0	0	0	0	0	0	0	0	0	0	0	0	0	0	0	0	0	0	0	0	0	0	0	0	0	0	0	0	0	0	0	2	0	0	0	0	0	0	0	0	0	0	0	0	0	0	0
ASV_1444	4	0	8	0	0	0	0	0	0	0	0	0	0	0	0	0	0	30	0	0	27	0	0	6	0	0	0	0	2	0	3	0	0	2	0	0	0	0	1	5	6	0	0	0	14	0	0	3	0
ASV_5441	33	0	37	5	0	0	0	0	0	0	0	44	0	0	0	0	0	0	0	1	0	0	0	0	0	0	0	0	0	0	0	0	0	0	0	0	1	0	0	0	0	0	0	0	10	0	0	0	0
ASV_21	11	31	4	58	17	71	38	7	8	8	4	16	59	34	1776	342	3	1	10	6	8	10	3	134	4	10	2	1762	132	86	6	99	29	159	2393	7	30	9	125	190	4	360	13	45	10	10	6	239	1151
ASV_113	24	1	0	21	3	2286	4	2	4	2	1	0	2	1	1	0	0	1	1	0	0	0	0	0	0	0	0	6	944	4	0	1	9	7	10	0	1	0	9	0	2	0	0	0	0	3	0	0	0
ASV_841	11	1	0	0	2	0	2	0	0	1	0	2	0	0	0	7	10	0	0	0	0	37	0	0	0	0	0	0	0	0	0	0	1	1	0	0	0	0	0	0	0	0	1	0	7	0	0	0	0
ASV_1725	5	0	1	0	0	0	0	0	0	0	0	10	0	0	0	0	0	0	0	0	0	0	0	0	0	0	0	0	0	0	0	0	0	3	0	0	0	0	0	0	1	0	0	0	0	0	0	0	0
ASV_3976	7	5	0	0	0	0	0	0	0	0	0	0	0	0	0	0	0	0	0	0	0	0	0	0	0	0	0	0	0	0	0	0	2	0	2	0	0	0	0	0	0	0	0	0	0	0	0	0	0
ASV_1544	4	0	5	0	0	0	2	0	0	0	0	0	0	0	0	0	0	0	0	0	21	0	0	1	31	0	68	0	0	0	0	0	3	2	0	0	0	0	0	0	1	0	0	0	4	0	0	0	2
ASV_1557	6	0	1	0	1	0	0	0	0	0	0	0	0	0	0	0	0	0	0	0	0	0	0	0	0	0	0	0	0	0	0	0	0	1	0	0	0	0	0	3	0	0	0	0	1	0	0	0	0
ASV_1918	12	0	1	0	0	0	0	0	0	0	0	0	0	0	0	0	0	0	0	0	0	0	0	13	0	0	0	0	0	0	0	0	0	1	0	0	0	0	0	0	0	0	0	0	3	0	0	0	0
ASV_2068	3	0	0	0	0	0	0	0	0	0	0	0	0	0	0	0	0	0	0	0	5	0	0	0	0	0	0	0	0	12	0	0	0	0	0	0	0	1	0	0	0	0	0	0	0	0	0	0	0
ASV_2024	1	0	0	5	48	2	0	0	4	7	0	3	0	4	1	5	0	0	2	0	0	0	13	1	0	0	0	4	2	2	1	8	0	1	3	0	1	13	2	0	1	2	4	1	0	0	0	2	6
ASV_333	48	30	12	12	0	0	1	0	0	0	0	19	0	0	0	0	1	0	0	0	0	60	0	0	0	0	0	0	0	0	0	0	2	3	0	0	0	0	0	0	5	0	0	0	70	0	1	4	0
ASV_9494	10	4	16	108	1	8	32	2	1	0	36	0	100	5	3	0	0	0	0	0	0	0	2	0	0	0	0	8	47	1	0	0	0	48	0	0	0	6	15	1	0	140	5	0	15	1	2	0	2
ASV_390	9	1	1	2	4	2	1	7	0	0	0	0	0	0	1	11	1	0	0	0	0	0	0	12	5	0	0	3	0	3	2	0	100	13	2	0	0	1	0	0	0	0	1	1	7	1	0	7	0
ASV_3377	6	1	19	14	6	0	28	0	0	260	21	9	59	89	130	0	1	0	0	0	0	0	24	0	0	0	0	10	255	21	2	4	0	0	0	0	2	55	56	13	80	28	46	5	16	0	1	0	0
ASV_754	10	0	0	0	0	0	0	0	0	1	0	0	0	0	0	0	0	0	0	0	0	0	0	0	0	0	0	0	2	0	0	0	0	0	0	0	4	3	0	0	0	1	0	2	1	0	0	2	0
ASV_770	11	0	31	0	0	0	0	2	0	0	0	9	0	0	0	0	0	0	0	0	0	0	0	0	0	1	0	0	0	2	0	1	4	1	0	0	5	0	0	0	0	0	0	0	114	0	0	1	0
ASV_1014	9	0	4	1	0	0	0	0	0	0	2	0	0	0	0	2	0	0	0	41	31	0	1	26	0	0	0	0	2	12	2	0	4	1	0	9	8	0	0	0	2	0	0	1	4	0	1	1	2
ASV_178	2	0	9	0	1	19	0	0	91	3	1	357	0	69	0	0	0	0	8	0	0	0	0	1	2	2	0	75	0	1	0	0	2	0	1	0	0	9	15	6	3	3	5	126	0	0	2	13	24
ASV_12163	15	0	0	0	0	0	0	0	0	0	0	0	0	0	0	0	0	0	0	0	0	0	0	0	0	0	0	0	0	0	0	0	0	0	0	0	0	0	0	0	0	0	0	1	25	0	0	0	0
ASV_3185	4	0	6	20	4	99	3	2	70	40	10	1	110	14	37	4	1	0	81	0	0	0	37	0	0	0	0	18	31	12	5	30	1	11	228	2	8	11	11	1	14	57	28	73	1	56	25	5	7
ASV_359	12	123	4	0	0	0	1	0	0	0	0	11	0	0	0	5	6	0	2	39	0	4	1	0	14	0	12	0	6	8	3	0	15	10	1	14	6	0	0	2	3	0	0	0	19	1	0	2	0
ASV_14231	2	0	0	1	0	0	0	0	0	0	0	0	0	0	0	0	6	0	0	0	0	0	0	0	0	0	0	0	0	1	1	0	0	0	0	0	0	0	0	0	0	0	0	0	0	0	0	0	0
ASV_9253	2	0	0	0	4	0	0	0	0	1	0	1	0	1	0	0	0	0	0	0	0	0	0	0	0	0	0	0	0	0	0	0	0	0	0	0	0	0	0	0	0	0	0	0	0	0	0	0	0
ASV_61	14	3	14	25	13	44	49	12	8	90	28	190	10	117	6	43	0	7	1	0	1	0	488	4	0	0	0	3	150	22	3	4	4	6	20	6	116	145	9	47	178	0	104	615	13	8	1	29	3
ASV_1810	11	0	4	0	0	0	0	0	0	0	0	1	0	1	0	0	35	0	0	61	0	0	0	0	0	0	0	1	0	0	1	0	0	0	0	7	0	0	0	0	8	1	0	0	15	0	0	2	0
ASV_220	15	0	8	0	4	0	0	15	8	23	1	4	2	16	53	5	0	1	0	0	0	0	18	3	0	0	0	0	14	5	1	67	4	0	5	0	68	11	3	42	67	1	49	54	4	25	6	10	10
ASV_1073	9	0	9	0	0	0	0	0	0	0	0	4	0	0	0	0	0	0	0	0	0	0	1	0	0	0	0	0	0	0	0	0	0	1	0	0	0	0	0	0	0	0	0	0	23	0	0	0	0
ASV_11128	13	2	18	40	66	41	22	4	57	14	26	2	109	22	41	4	3	0	59	1	1	0	8	5	2	1	0	31	24	5	0	17	1	19	39	1	2	16	31	7	4	139	25	6	12	4	44	2	17
ASV_9349	4	0	4	0	0	0	0	1	4	0	1	5	1	6	1	0	1	0	0	0	0	0	3	0	0	0	0	1	11	0	0	2	0	4	6	0	0	0	5	2	0	1	9	4	1	6	1	1	2
ASV_11476	3	0	0	0	0	0	0	0	0	0	0	1	0	1	1	0	0	0	0	0	0	0	6	0	0	0	0	0	0	0	0	0	0	0	0	0	0	0	1	0	0	0	0	0	0	0	0	0	0
ASV_1398	4	0	29	0	0	0	0	0	0	0	0	0	0	0	0	0	0	0	0	0	0	0	1	0	0	0	0	0	0	0	0	0	0	0	0	0	0	0	0	5	0	0	0	0	48	0	0	2	0
ASV_2159	6	0	3	0	2	1	0	0	0	1	0	22	0	3	0	0	0	0	0	0	0	0	5	0	0	0	0	8	1	1	2	0	0	0	0	0	0	4	2	4	0	0	0	0	0	0	0	1	0
ASV_2792	6	0	0	0	0	0	0	0	0	0	0	4	0	0	0	0	17	0	0	37	2	0	0	0	0	0	0	0	0	0	0	0	5	1	0	4	0	0	0	0	4	0	0	0	4	0	0	0	0
ASV_15125	2	0	0	1	1	0	0	0	0	0	1	2	0	0	0	0	0	0	0	0	0	0	0	0	0	0	0	0	0	0	0	0	0	2	0	0	0	0	0	0	1	0	0	0	0	0	0	0	0
ASV_1540	8	0	11	0	0	0	0	4	0	0	0	11	0	0	0	1	0	0	0	0	0	0	0	0	0	0	0	0	0	0	0	0	0	0	0	0	0	0	0	0	0	0	0	0	17	0	0	0	0
ASV_4927	3	0	0	0	0	0	0	0	0	0	0	0	0	0	0	0	0	0	0	0	0	0	0	11	0	0	0	0	0	4	0	0	0	0	0	0	0	0	0	0	1	0	0	0	0	0	0	0	0
ASV_10227	2	0	0	0	0	0	0	0	0	0	0	0	0	0	0	0	0	0	0	0	0	0	0	0	0	0	0	0	0	0	0	0	0	0	0	0	0	0	0	0	0	0	0	0	0	0	0	0	0
ASV_6005	1	0	0	0	0	0	0	0	0	0	0	0	0	0	0	1	0	0	0	0	0	0	0	0	0	0	0	5	0	0	0	0	0	0	0	0	0	0	0	0	0	0	0	0	1	0	0	0	0
ASV_15703	28	0	0	0	117	0	0	0	0	2	0	8	0	3	2	0	0	0	0	0	0	0	1	0	0	0	0	2	0	1	0	0	0	0	0	0	0	1	5	3	0	0	0	0	47	0	0	0	0
ASV_1566	13	0	16	0	0	0	0	0	0	6	0	1	0	4	1	0	0	0	0	0	0	0	7	0	0	0	0	0	0	2	0	0	0	0	0	0	0	0	33	1	0	0	0	0	4	0	0	2	0
ASV_2337	3	8	0	143	5	132	0	0	0	0	2	2	9	0	0	0	0	0	0	0	0	0	0	0	0	0	0	0	1	0	0	0	0	85	0	0	0	0	0	0	0	1	0	0	0	0	0	0	0
ASV_15080	25	0	2	3	4	1	0	0	0	5	0	5	0	7	18	0	1	1	0	1	0	0	15	2	0	0	0	6	2	3	4	0	1	1	0	0	0	0	2	7	0	1	16	0	2	0	0	0	0
ASV_9650	5	2	7	27	1	31	14	0	1	14	53	1	603	17	33	0	2	0	1	0	0	0	5	0	0	0	0	62	58	8	7	0	0	69	2	0	2	13	4	12	43	49	13	1	1	1	0	0	0
ASV_570	21	0	1	1	1	3	7	0	0	0	0	2	7	12	0	0	0	0	0	0	0	0	0	0	0	0	0	7	5	7	0	2	0	0	0	0	0	1	18	0	1	0	7	0	0	0	0	0	2
ASV_11822	8	1	7	5	0	0	1	0	1	1	1	5	2	2	1	0	2	6	2	6	8	5	4	5	2	3	4	0	2	3	0	2	10	4	4	6	0	5	4	3	0	0	3	3	5	3	3	3	0
ASV_571	29	0	0	0	53	0	0	0	0	34	0	99	0	2	0	0	3	0	1	0	0	0	13	0	0	0	0	42	0	0	2	0	0	0	0	0	0	8	5	12	40	0	3	0	36	0	0	0	0
ASV_2013	1	0	0	68	0	0	0	0	0	0	0	0	0	0	0	0	0	0	0	0	0	0	0	0	0	0	0	10	0	0	1	0	0	0	0	0	0	0	0	0	0	0	0	0	0	0	1	0	0
ASV_6089	11	0	0	0	0	0	0	0	0	0	0	5	0	0	0	0	0	0	0	0	0	20	0	0	0	0	0	0	0	0	0	0	0	0	0	0	0	0	0	0	0	0	0	0	0	0	0	0	0
ASV_4508	4	0	5	0	0	0	0	0	0	0	0	0	0	0	0	0	0	0	0	0	0	0	0	0	0	0	0	0	0	0	0	0	0	0	0	0	0	0	0	0	0	0	0	0	7	0	0	0	0
ASV_9485	5	0	2	0	3	2	0	1	1	5	0	0	4	0	1	2	0	0	1	0	0	0	1	2	0	0	0	3	7	2	0	1	2	0	4	0	0	0	3	0	0	2	3	7	1	11	1	8	1
ASV_11025	4	32	1	0	0	0	0	0	0	0	0	0	0	0	0	4	0	0	0	0	0	0	0	0	4	0	0	0	0	0	0	0	0	0	0	0	0	0	0	0	0	0	0	0	0	0	0	0	0
ASV_4748	1	0	0	0	0	0	0	3	0	0	0	0	0	0	0	0	0	0	0	0	0	37	0	0	0	0	0	0	0	0	0	0	0	0	0	14	0	0	0	0	0	0	0	0	0	0	0	0	0
ASV_1690	3	0	6	0	0	0	0	0	0	6	0	2	0	2	3	0	0	0	0	0	0	0	0	0	0	0	0	0	0	2	0	0	0	0	0	0	0	2	1	46	1	0	4	0	1	0	0	0	0
ASV_4932	8	0	0	0	0	0	0	0	0	0	0	6	0	0	0	0	0	0	0	0	0	0	0	0	0	0	0	0	0	0	0	0	0	2	0	0	0	0	0	0	0	0	0	0	0	0	0	0	0
ASV_9592	4	0	0	0	0	0	0	0	0	0	0	0	0	0	0	0	0	0	0	0	0	0	0	0	0	0	0	0	0	0	0	0	0	0	0	0	0	0	0	0	0	0	0	0	0	0	0	0	0
ASV_8205	1	0	0	0	0	0	0	0	0	0	0	6	0	4	0	0	2	0	0	0	0	0	3	0	0	0	0	0	0	5	0	0	0	0	0	0	0	0	0	2	2	0	0	0	0	0	0	0	0
ASV_1969	12	0	0	0	0	0	0	0	0	5	0	0	0	1	3	0	0	0	0	0	0	0	0	0	0	0	0	0	0	2	0	0	0	0	0	0	0	0	3	9	0	0	2	0	1	0	1	0	0
ASV_4512	6	0	0	0	0	0	0	0	0	0	0	0	0	0	0	0	0	0	0	0	0	0	0	0	0	0	0	0	0	0	0	0	0	0	0	0	0	0	0	0	0	0	0	0	1	0	0	0	0
ASV_6791	9	0	2	0	0	0	0	0	0	1	0	0	0	0	8	0	0	0	0	0	0	0	1	0	0	0	0	0	0	0	0	0	0	0	0	0	0	0	4	0	3	0	4	0	3	0	0	0	0
ASV_8879	4	67	0	0	0	0	0	0	0	0	0	0	0	0	0	0	0	0	0	0	0	0	0	0	0	0	0	0	0	3	0	0	0	0	0	0	0	1	0	0	0	0	0	0	0	0	0	0	0
ASV_4056	21	0	23	2	13	0	3	1	0	11	6	6	6	22	11	1	3	0	0	0	0	0	7	0	0	0	0	20	2	12	1	0	0	4	0	0	0	20	68	14	0	10	11	0	42	0	2	1	1
ASV_1802	9	0	0	0	0	0	1	0	0	0	0	0	0	0	0	0	0	0	0	0	0	0	0	0	0	0	0	0	0	0	0	0	0	1	0	0	0	0	0	0	5	0	0	0	3	0	0	0	0
ASV_4368	1	0	1	0	0	0	4	0	0	0	0	1	0	0	0	0	0	0	0	0	0	0	0	0	0	0	0	0	0	0	0	0	0	0	0	0	0	0	0	0	4	0	0	0	1	0	0	0	0
ASV_7810	2	0	1	0	0	0	0	0	0	0	0	1	0	0	0	0	0	0	0	0	0	0	0	0	0	0	0	0	0	0	0	0	6	0	0	0	0	0	0	0	2	0	0	0	1	0	0	0	0
ASV_13558	1	0	3	2	1	1	0	0	0	12	0	3	0	6	1	0	0	0	0	0	0	0	2	0	0	0	0	0	59	1	3	0	0	0	0	0	5	2	3	3	1	0	24	12	0	0	0	1	0
ASV_568	5	21	0	0	0	0	0	0	0	3	1	0	1	3	0	2	35	1	0	0	0	0	0	0	0	0	8	1	1	18	0	0	0	0	0	0	0	0	0	0	0	0	0	0	4	0	0	0	0
ASV_9070	2	20	0	0	0	0	0	0	0	0	0	0	0	0	0	0	0	0	0	0	0	0	0	0	0	0	0	0	0	2	0	0	0	0	0	0	0	0	0	0	1	0	0	0	0	0	0	0	0
ASV_119	15	0	39	3	1	5	6	8	58	42	43	14	1	25	3	0	4	1	0	0	0	0	69	11	1	0	2	0	7	4	0	99	3	8	43	0	119	8	3	35	25	2	0	38	1	45	4	45	42
ASV_810	3	2	0	0	0	0	0	0	0	0	0	0	0	0	0	0	7	0	0	0	0	0	0	0	0	0	0	0	0	0	0	0	0	1	0	0	0	0	0	0	0	0	0	0	0	0	0	0	0
ASV_502	3	0	11	7	21	0	3	1	1	84	5	9	0	21	0	0	0	0	0	0	0	0	27	1	0	0	0	1	2	0	0	1	0	1	2	3	6	41	5	86	1	0	7	7	0	0	0	2	16
ASV_616	8	1	1	0	0	0	2	3	0	0	0	0	0	0	1	0	46	0	1	3	0	0	0	16	0	0	0	0	29	6	2	0	0	2	2	1	0	1	0	0	0	0	0	0	3	0	0	0	0
ASV_2589	3	0	7	0	0	0	0	0	0	0	0	0	0	0	0	0	0	0	0	0	0	0	0	0	0	0	0	0	0	0	0	0	0	0	0	0	0	0	0	0	0	0	0	0	12	0	0	0	0
ASV_3037	2	0	0	0	0	0	0	0	0	0	0	0	0	0	0	0	0	23	0	0	0	0	0	0	0	0	0	0	0	0	0	0	0	0	1	0	1	0	0	0	0	0	0	0	0	0	0	2	0
ASV_683	6	80	64	0	0	1	5	1	1	2	0	9	0	0	0	0	9	29	0	0	0	9	0	0	0	0	0	0	1	0	0	2	123	0	0	2	0	0	0	2	0	0	0	0	82	0	0	66	0
ASV_10945	39	0	0	1	4	0	1	0	0	1	2	1	3	3	23	0	0	0	0	0	0	0	0	0	0	0	0	0	13	0	0	0	0	0	0	0	0	5	0	2	2	0	0	0	0	0	0	0	0
ASV_211	25	0	2	1	0	20	1	0	56	15	0	0	0	4	1	1	0	3	0	0	0	1	1	2	0	0	0	3	19	5	0	5	0	35	0	2	3	0	2	0	0	0	2	37	1	0	1	10	2
ASV_15349	11	0	5	1	7	4	1	4	7	20	7	3	5	14	2	2	1	1	20	0	0	0	9	3	0	1	1	15	25	2	1	16	0	6	41	0	1	5	72	5	0	8	18	12	4	8	16	2	27
ASV_3644	7	0	11	0	0	0	0	0	0	0	0	5	0	0	0	0	1	0	0	0	0	0	0	0	0	0	0	0	0	0	0	0	0	0	0	0	0	0	0	0	0	0	0	0	296	0	0	5	0
ASV_5786	18	0	1	0	4	0	0	0	0	2	0	14	0	4	1	0	0	0	0	0	0	0	1	0	0	0	0	0	0	3	0	0	0	0	0	0	0	1	3	2	0	0	13	0	0	0	0	0	0
ASV_4375	13	0	25	3	2	0	6	9	2	1	3	0	4	10	4	0	2	0	3	0	0	0	3	1	0	0	0	8	5	1	0	4	2	5	3	0	1	12	24	7	1	8	4	1	27	3	12	2	8
ASV_281	22	0	2	26	1	0	5	0	0	0	5	0	0	0	4	1	0	1	2	0	1	0	1	0	0	0	0	9	1	11	0	1	1	4	0	2	14	2	7	1	1	0	1	6	0	0	3	5	0
ASV_9537	2	0	0	1	0	9	6	3	129	2	3	1	9	0	2	2	0	0	7	0	0	1	1	2	0	0	0	0	2	0	0	5	1	0	17	0	1	0	1	1	1	3	1	3	0	1	6	1	3
ASV_15574	2	0	0	0	0	0	0	0	0	0	0	0	0	0	0	0	0	0	0	14	0	0	0	0	0	0	0	0	0	0	0	0	0	0	0	0	0	0	0	0	0	0	0	0	0	0	0	0	0
ASV_213	14	0	22	19	1	0	1	1	0	3	0	4	0	6	3	31	16	77	0	74	48	46	1	0	39	0	14	5	1	7	4	0	22	4	0	21	11	3	1	20	0	0	21	51	1	36	0	5	1
ASV_468	7	0	0	0	0	0	5	0	14	7	11	1	2	4	0	0	0	0	0	0	0	0	7	0	0	0	0	0	0	0	0	0	0	6	2	0	0	8	0	53	0	1	0	28	0	0	0	9	2
ASV_9157	13	0	7	0	6	0	0	0	0	3	0	0	0	8	13	0	6	0	0	0	0	0	6	0	0	0	0	0	1	2	0	0	0	0	0	0	0	0	7	6	22	0	16	0	6	0	0	0	0
ASV_14565	5	0	0	0	0	0	0	0	0	0	0	0	0	0	0	0	0	0	0	0	0	0	0	0	0	0	0	0	0	0	0	0	0	0	0	0	0	0	0	0	0	0	0	0	0	0	0	0	0
ASV_1163	6	0	0	0	0	0	0	1	0	0	0	0	0	0	0	0	0	0	0	0	0	0	0	0	0	0	0	0	1	0	0	0	0	0	0	0	0	0	0	0	0	0	0	0	0	0	2	0	0
ASV_1986	5	0	0	0	12	11	109	0	2	1	15	4	0	1	0	0	0	0	0	0	0	0	2	1	0	0	0	29	47	1	0	0	0	391	0	0	0	4	0	0	0	226	1	0	0	0	2	0	1
ASV_216	9	0	11	11	4	9	32	9	150	6	1	9	2	7	2	1	0	0	3	0	0	0	34	4	0	0	0	1	6	3	0	24	1	7	12	0	17	7	4	3	8	5	13	66	3	0	3	0	19
ASV_1078	3	0	1	17	0	0	0	0	0	0	0	0	0	0	0	0	0	0	0	0	0	0	0	0	0	0	0	0	0	0	0	0	0	1	0	0	0	0	0	0	0	0	0	0	4	0	0	0	0
ASV_5265	3	0	1	0	0	0	0	0	0	0	0	0	0	0	0	0	32	0	0	0	0	0	0	0	0	0	0	0	0	0	0	0	0	0	0	0	0	0	0	0	0	0	0	0	0	0	0	0	0
ASV_13136	10	0	0	0	0	0	0	0	0	0	0	0	0	0	0	0	0	0	0	0	0	0	0	0	0	0	0	0	1	0	0	0	4	0	0	2	0	0	0	0	0	0	0	0	0	0	0	0	0
ASV_1129	3	0	0	0	0	0	0	0	0	0	0	0	0	0	0	0	0	0	0	0	0	0	0	0	0	0	0	0	0	0	0	0	0	0	0	0	0	2	0	11	0	0	0	0	0	0	0	0	0
ASV_7094	2	0	0	4	0	0	0	0	0	0	4	1	1	1	6	2	0	0	0	0	0	0	1	0	0	0	0	0	2	0	0	0	0	1	0	1	0	2	0	1	1	0	2	1	0	1	1	0	0
ASV_10552	8	0	0	0	0	0	0	0	0	0	0	1	0	0	0	0	0	0	0	0	0	0	0	0	0	0	0	0	0	0	0	0	0	0	0	0	0	0	0	0	0	0	0	0	1	0	0	0	0
ASV_1361	7	0	0	0	0	0	0	0	0	0	0	3	0	0	0	1	0	0	0	0	0	0	0	0	0	0	0	0	0	2	0	0	20	1	0	0	0	0	0	0	0	0	0	0	0	0	1	2	0
ASV_4369	3	0	0	0	0	0	0	0	0	0	0	0	0	0	0	0	0	0	0	0	0	0	0	1	0	0	0	0	0	0	0	0	0	0	0	0	0	0	0	0	0	0	0	0	0	0	0	0	0
ASV_165	31	1	1	0	30	0	0	3	28	18	0	40	9	7	0	2	0	0	0	0	0	0	0	0	0	0	1	0	2	6	0	68	0	7	5	5	23	8	2	176	28	12	1	29	0	1	1	19	11
ASV_8466	14	0	0	0	0	0	0	0	0	0	0	1	0	0	1	0	0	0	0	0	0	0	0	0	0	0	0	0	0	0	0	0	0	0	0	0	0	0	0	0	0	0	2	0	4	0	0	0	0
ASV_1870	2	0	0	0	0	0	0	1	0	2	0	2	0	1	0	0	0	0	0	0	0	0	0	0	0	0	0	0	0	0	0	0	0	0	0	0	0	0	3	0	0	1	1	4	0	1	0	2	0
ASV_4584	1	0	6	0	0	0	0	0	0	0	0	0	0	0	0	0	0	0	0	0	0	0	0	0	0	0	0	0	0	0	0	0	0	0	0	0	0	0	0	0	3	0	0	0	4	0	0	0	0
ASV_4543	3	0	0	0	0	0	0	0	0	0	0	0	0	0	0	0	0	0	0	0	0	0	0	0	0	0	0	0	0	0	0	0	0	0	0	0	0	0	0	0	0	0	0	0	1	0	0	0	0
ASV_192	10	2	6	82	11	8	0	2	2	120	2	9	0	32	11	19	1	1	0	0	0	0	4	1	0	0	0	0	32	3	0	4	1	0	9	0	4	2	31	12	10	1	96	185	2	17	2	1	3
ASV_353	6	0	4	9	4	0	7	0	3	9	0	2	2	3	47	2	0	0	0	27	0	0	2	0	0	0	0	0	1	4	1	0	0	4	1	0	1	1	1	25	0	0	19	20	0	1	0	0	0
ASV_831	3	0	15	0	0	1	3	0	0	0	0	0	0	0	0	0	0	1	0	0	0	0	0	1	8	0	0	0	0	0	1	0	3	3	0	0	0	0	0	5	1	0	0	0	53	0	0	2	0
ASV_1693	4	8	1	0	0	0	0	0	0	0	0	0	1	0	0	4	0	0	0	0	0	0	0	0	0	0	0	0	4	0	0	0	0	0	0	0	0	0	0	0	0	0	0	0	1	0	0	0	0
ASV_3036	3	0	2	0	0	0	0	0	0	3	0	0	0	3	5	0	0	0	0	0	0	0	1	0	0	0	0	0	0	1	0	1	0	0	0	0	0	0	3	4	4	0	10	0	2	0	0	0	0
ASV_13425	2	0	0	0	0	0	0	0	0	0	0	0	0	0	0	0	0	0	0	0	0	0	0	0	0	0	0	0	0	0	0	0	6	0	0	0	0	0	0	0	0	0	0	0	0	0	0	0	0
ASV_6567	3	0	2	0	0	0	0	0	0	0	0	0	0	0	0	0	0	0	0	0	0	0	1	0	0	0	0	0	0	0	0	0	0	0	0	0	0	0	0	0	0	0	0	0	10	0	0	0	0
ASV_837	3	0	0	2	0	0	0	0	1	0	0	3	0	1	0	0	13	0	0	50	0	0	0	0	1	52	2	0	10	10	0	0	1	0	0	7	0	0	0	0	0	0	0	0	8	0	0	0	0
ASV_9825	2	0	0	0	0	0	1	0	0	0	0	1	0	0	0	0	0	0	0	0	0	0	0	0	0	0	0	0	0	0	0	0	0	0	0	0	0	0	0	0	0	0	0	0	0	0	0	0	0
ASV_10724	2	0	0	0	0	0	0	0	0	0	0	1	0	0	0	0	0	0	0	0	0	0	0	0	0	0	0	0	0	0	0	0	0	0	0	0	0	0	0	0	0	0	0	0	1	0	0	0	0
ASV_3067	5	0	9	0	0	0	0	0	0	0	0	0	0	0	0	0	0	0	0	0	0	0	0	0	1	0	0	0	0	0	0	0	0	0	0	0	0	0	0	0	0	0	0	0	5	0	0	0	0
ASV_250	16	0	3	101	1	0	0	1	2	0	0	4	0	1	0	1	0	0	0	0	0	0	74	3	0	0	1	0	0	0	0	46	2	0	2	0	7	22	14	0	68	0	6	14	0	0	0	0	20
ASV_2108	13	0	2	2	2	0	0	0	1	5	0	0	0	4	12	0	0	0	0	0	0	0	4	0	0	0	0	2	0	0	0	0	0	0	0	0	0	2	1	5	0	0	7	0	2	0	0	0	0
ASV_919	37	0	1	0	7	28	2	0	1	1	1	109	1	6	0	0	0	0	0	0	0	0	1	0	0	0	0	2	9	2	3	0	0	2	0	0	1	7	0	10	2	4	1	0	0	0	0	1	0
ASV_11002	20	0	8	0	4	0	3	9	1	6	3	6	13	13	3	0	1	0	4	0	0	0	4	0	0	0	0	6	9	6	1	1	0	1	2	0	0	18	24	5	0	7	1	0	32	1	2	1	0
ASV_10968	1	0	1	0	1	0	0	0	0	7	0	1	0	1	1	0	0	0	0	1	0	0	0	0	0	0	0	0	12	0	2	0	1	0	0	0	0	2	0	4	2	0	2	1	0	8	0	1	1
ASV_249	4	0	0	1	510	0	7	0	0	18	2	239	0	3	0	0	7	0	0	0	0	0	152	0	0	0	0	29	0	1	1	9	0	5	1	0	0	5	29	1	66	0	1	1	3	0	0	0	1
ASV_10340	1	15	0	0	0	0	0	0	0	0	0	3	0	0	0	0	0	0	0	0	0	0	0	0	4	0	0	0	0	0	0	0	0	0	0	0	0	0	0	0	0	0	0	0	0	0	0	0	0
ASV_140	19	2	1	9	9	27	4	20	11	54	57	45	10	1	0	0	0	0	9	0	0	0	9	0	0	0	0	0	102	41	0	15	5	122	28	0	53	45	1	52	162	4	3	60	1	0	0	38	3
ASV_2203	1	0	0	0	0	0	0	0	0	0	0	1	0	0	0	0	0	0	0	0	0	0	0	0	0	0	0	0	0	1	0	0	0	0	0	0	0	0	0	0	0	0	0	0	0	0	0	0	0
ASV_2341	1	0	0	0	0	0	0	0	0	0	0	0	0	0	0	0	0	0	0	0	0	0	0	0	0	0	0	0	0	0	0	0	0	0	0	0	0	0	0	0	2	0	0	0	0	0	0	0	0
ASV_10001	35	1	65	0	97	0	0	4	0	19	1	9	1	106	37	0	1	0	3	0	0	0	14	0	0	0	0	53	1	23	1	0	0	1	0	0	0	53	148	34	3	1	23	0	81	0	0	0	0
ASV_10567	6	0	0	0	0	0	0	0	0	0	0	0	0	0	0	0	6	0	0	0	0	0	0	0	1	0	0	0	0	1	0	0	2	0	0	0	0	0	0	0	0	0	0	0	1	0	0	0	0
ASV_5767	11	0	0	0	51	0	0	0	0	0	0	5	0	1	0	0	0	0	0	0	0	0	0	0	0	0	0	0	0	0	0	0	0	0	0	0	0	2	1	0	0	0	1	0	7	0	0	0	0
ASV_299	67	0	0	2	0	0	0	0	0	0	0	72	0	0	0	0	0	1	0	0	0	0	0	0	0	0	0	0	0	0	0	0	0	6	0	0	0	0	0	0	0	0	0	0	2	0	0	0	0
ASV_7427	3	0	2	0	0	0	0	0	0	0	0	0	0	0	0	0	0	0	0	0	0	0	0	0	0	0	0	0	0	0	0	0	0	0	0	0	0	0	0	0	0	0	0	0	2	0	0	0	0
ASV_6773	46	0	1	0	225	0	0	0	0	0	0	6	0	15	4	0	0	0	0	0	0	0	2	0	0	0	0	11	0	3	0	0	0	0	0	0	0	3	6	0	0	0	5	0	107	0	0	0	0
ASV_1663	16	0	8	80	35	21	11	3	8	24	11	10	30	28	9	4	0	0	141	0	0	0	8	2	1	0	0	13	45	15	1	6	1	4	26	2	0	21	53	4	1	154	20	20	9	17	25	3	12
ASV_1597	3	30	0	0	0	0	2	0	0	0	0	1	0	0	1	0	6	0	0	2	0	0	0	0	0	0	0	0	0	0	0	0	0	0	0	0	0	0	0	0	1	0	1	0	3	0	0	0	0
ASV_959	6	61	2	0	0	0	0	1	0	0	0	0	0	0	0	3	0	0	0	0	0	1	0	23	0	0	14	0	0	0	0	0	68	0	0	0	0	0	0	0	0	0	0	0	10	0	0	220	0
ASV_581	6	0	11	3	0	0	0	7	1	0	0	0	0	0	0	2	3	0	0	0	6	0	1	0	0	0	0	0	2	4	0	0	0	4	0	16	0	0	0	0	0	0	0	0	25	0	0	326	0
ASV_10174	84	0	3	0	119	0	0	0	0	0	0	10	0	3	1	0	0	0	0	0	0	0	4	0	0	0	0	0	0	1	0	0	0	0	0	0	0	1	4	0	0	0	3	0	80	0	0	0	0
ASV_6492	1	5	0	0	0	0	0	0	0	0	0	0	0	0	0	0	2	0	1	0	0	0	0	0	0	0	0	0	0	4	0	1	0	0	0	0	0	0	0	0	2	0	0	0	0	0	0	0	0
ASV_8672	16	0	4	0	105	0	0	0	0	0	0	3	0	8	0	0	0	0	0	0	0	0	0	0	0	0	0	3	0	2	0	0	0	0	0	0	0	0	2	2	0	0	1	0	9	0	0	0	0
ASV_10129	4	0	1	0	0	0	0	0	0	0	0	0	0	0	0	0	0	0	0	0	0	0	0	0	0	0	0	0	0	0	0	0	0	0	1	0	0	0	0	0	0	0	0	0	1	0	0	0	0
ASV_561	1	3	0	1	0	0	2	0	2	0	1	5	0	0	0	18	36	0	0	67	52	0	0	59	1	0	0	0	0	18	0	0	9	0	1	12	2	0	0	0	2	0	0	0	3	0	11	12	4
ASV_209	9	0	24	1	1	0	3	0	2	84	12	1	2	10	27	1	0	2	1	0	6	0	3	0	0	0	0	0	10	5	16	0	0	1	0	0	12	0	7	8	1	0	45	23	2	72	30	0	2
ASV_3081	34	10	0	1	0	0	0	0	0	0	0	28	0	0	0	0	0	0	0	0	0	0	0	0	0	0	0	0	0	0	0	0	0	1	0	0	0	0	0	0	0	0	0	0	4	0	0	0	0
ASV_4441	6	0	5	2	1	2	1	0	5	1	0	1	1	0	1	1	0	0	0	0	0	0	0	0	0	0	0	1	0	0	0	0	2	0	4	0	0	0	0	0	4	1	1	0	0	0	1	0	0
ASV_11876	3	0	1	0	0	0	0	0	0	0	0	1	0	0	0	0	5	0	0	0	0	0	0	0	0	0	0	0	0	0	0	0	0	0	0	0	0	0	0	0	0	0	0	0	11	0	0	1	0
ASV_7481	6	0	0	0	5	0	0	0	2	0	0	11	0	0	1	0	0	0	0	0	0	0	0	0	0	0	0	0	0	1	0	0	0	0	1	0	0	1	0	0	1	0	0	2	0	0	0	1	0
ASV_733	4	0	0	0	0	0	0	0	1	0	0	0	0	1	0	0	0	0	0	0	0	0	0	0	0	0	0	0	0	0	0	0	0	0	0	0	7	0	0	0	0	0	0	1	0	0	1	0	0
ASV_11903	2	0	0	0	2	1	3	0	4	2	1	0	0	3	0	0	0	0	0	0	0	0	4	1	0	0	0	8	15	0	0	3	0	1	25	0	1	0	8	1	0	3	19	2	0	3	1	1	2
ASV_3360	5	0	5	0	0	0	0	0	0	0	0	8	0	0	0	0	0	0	0	0	0	0	0	0	0	0	0	0	0	0	0	0	0	8	0	2	0	0	0	0	0	0	0	0	0	0	0	0	0
ASV_3161	1	0	0	0	0	0	0	0	0	0	0	4	0	0	0	0	0	0	0	0	0	0	0	0	3	3	3	0	0	0	0	0	0	1	0	0	0	0	0	0	6	0	0	0	4	0	0	0	0
ASV_139	18	0	3	2	6	2	6	4	15	106	41	13	1	16	66	9	0	1	3	0	0	0	4	0	0	0	0	0	33	52	4	11	0	9	11	0	47	60	6	216	60	2	13	165	0	4	7	18	13
ASV_80	10	16	0	76	330	37	67	16	96	25	16	18	57	80	4	4	1	1	6	0	0	0	7	41	0	0	2	44	2	9	1	130	0	81	324	0	94	116	5	1796	947	37	58	29	8	81	152	25	104
ASV_2446	11	0	2	0	0	0	0	0	0	0	0	1	0	0	0	0	0	51	0	0	8	11	0	0	3	0	0	0	0	0	0	0	0	1	0	4	0	0	0	0	0	0	0	0	2	0	0	0	0
ASV_8390	6	0	0	0	0	0	0	0	0	0	0	0	0	0	0	0	0	0	0	0	0	0	0	0	0	0	0	0	0	12	0	0	0	0	0	1	0	0	0	0	0	0	0	0	3	0	0	0	0
ASV_2098	4	22	0	0	0	0	0	0	0	0	0	0	0	0	0	0	0	0	0	0	15	0	0	0	0	0	21	0	0	0	0	0	0	0	0	0	0	0	0	0	2	0	0	0	4	0	0	0	0
ASV_1317	11	0	0	0	0	0	0	0	0	0	0	9	0	0	0	29	0	0	0	0	2	0	0	0	50	0	0	0	0	3	0	0	10	0	0	11	7	0	0	0	0	0	0	0	5	0	0	0	0
ASV_572	20	76	1	1	0	1	3	0	0	0	0	2	0	0	0	1	4	13	0	0	0	1	0	116	0	0	0	0	0	6	0	0	20	4	0	14	0	0	0	0	0	0	0	2	25	1	1	2	1
ASV_1794	5	0	5	0	0	0	1	0	0	0	0	0	0	0	0	0	4	2	0	0	0	0	0	0	0	0	7	0	0	2	1	0	8	0	0	0	0	0	1	0	4	0	0	0	0	0	0	0	0
ASV_1937	9	20	4	0	0	0	0	0	0	0	0	0	0	0	0	0	0	0	0	0	0	0	0	0	0	0	0	0	0	0	0	0	1	0	0	0	0	0	0	1	0	0	0	0	11	0	0	1	0
ASV_10528	9	0	1	0	42	0	0	0	0	1	0	2	0	2	0	0	0	0	0	0	0	0	0	0	0	0	0	3	0	1	0	0	0	0	0	0	0	0	5	1	0	0	0	0	9	0	0	0	0
ASV_4191	1	0	0	0	0	0	0	0	0	0	0	0	0	0	0	0	0	0	0	0	0	0	0	0	0	0	0	0	0	0	0	0	0	0	0	0	0	0	0	0	0	0	0	0	0	0	0	0	0
ASV_12433	4	0	0	0	0	0	0	0	0	0	0	0	0	0	0	0	0	0	0	0	0	0	0	0	0	0	0	0	0	0	0	0	0	0	0	0	0	0	0	0	0	0	0	0	1	0	0	0	0
ASV_1925	5	0	5	0	0	0	0	0	0	0	0	2	0	0	0	0	0	0	0	0	0	0	0	0	0	0	0	0	0	0	0	0	0	0	0	0	0	0	0	0	0	0	0	0	24	0	0	0	0
ASV_6751	7	0	12	15	49	29	11	0	28	20	8	3	57	22	32	2	0	0	32	0	0	0	9	2	0	0	0	11	23	2	0	3	0	1	40	0	1	12	23	4	7	46	17	3	1	1	18	2	9
ASV_10617	2	0	6	0	25	7	4	3	52	3	0	0	2	1	12	3	0	0	35	1	0	0	13	0	1	0	0	2	5	0	0	7	0	2	53	1	5	2	4	1	12	9	9	13	0	0	9	3	5
ASV_597	1	0	0	0	2	1	0	1	0	15	2	3	0	4	1	0	0	0	0	0	0	0	0	0	0	0	0	0	13	2	0	1	0	3	2	0	7	3	0	15	1	0	4	1	0	0	0	0	0
ASV_478	14	0	6	2	0	0	0	2	0	35	0	0	0	2	21	4	0	0	0	0	1	0	3	0	0	0	2	0	4	0	3	4	0	1	5	0	31	11	0	17	2	2	2	2	0	0	7	0	0
ASV_13177	3	0	2	0	12	2	39	0	0	0	3	5	0	2	0	0	0	0	0	0	0	0	1	0	0	0	0	14	5	0	0	0	0	5	0	0	0	2	1	0	2	24	0	0	0	0	1	0	2
ASV_1587	1	0	5	0	0	0	0	0	0	0	0	1	0	0	0	0	0	33	0	0	0	0	0	0	30	0	0	0	0	0	0	0	0	4	0	6	0	0	0	0	0	0	0	0	4	0	0	0	0
ASV_7061	4	0	0	0	0	0	0	0	0	0	0	0	0	0	0	0	0	0	0	0	0	0	0	0	0	0	0	0	0	0	0	0	0	1	0	0	0	0	0	0	0	0	0	0	2	0	0	0	0
ASV_560	11	0	3	37	1	3	4	0	2	1	12	22	1	18	4	0	0	0	0	0	0	0	4	0	0	0	0	1	3	3	1	0	0	37	0	0	1	18	0	14	21	1	4	1	3	1	0	0	0
ASV_12993	34	0	1	5	0	0	0	8	15	1	3	1	3	9	96	3	0	14	0	0	0	2	1	4	0	0	0	0	7	0	0	74	5	1	10	0	64	13	1	3	0	0	2	36	0	104	57	4	43
ASV_11664	1	0	0	0	0	0	0	0	0	0	0	0	0	0	0	0	0	0	0	0	0	0	0	0	0	0	0	0	0	0	0	0	0	0	0	0	0	0	0	0	0	0	0	0	0	0	0	0	0
ASV_6249	8	0	0	0	0	0	0	0	0	0	0	10	0	0	0	0	0	0	0	0	0	0	0	0	0	0	0	0	0	0	0	0	0	0	0	0	0	0	0	0	0	0	0	0	1	0	0	0	0
ASV_12507	7	0	3	0	1	0	0	0	0	0	0	4	0	73	4	0	0	0	0	0	0	0	3	0	0	0	0	0	1	0	0	0	0	0	0	0	0	0	0	0	34	0	5	0	0	0	0	0	0
ASV_201	2	10	0	0	0	0	0	0	1	0	0	0	0	0	0	10	0	10	9	0	0	0	0	0	0	162	0	0	0	3	0	0	27	1	5	13	8	0	0	3	2	0	1	0	5	0	1	2	0
ASV_5695	2	0	0	1	0	0	0	0	0	0	0	1	0	0	1	0	0	1	0	0	1	0	0	0	0	0	0	0	1	0	0	0	1	1	4	0	0	0	0	0	0	0	0	2	0	0	0	1	0
ASV_7343	3	24	0	0	0	0	0	0	0	0	0	0	0	0	0	0	0	0	0	0	0	0	0	0	0	0	0	0	0	6	1	0	0	0	0	0	0	0	0	0	0	0	0	0	0	0	0	0	0
ASV_4002	19	0	5	0	91	0	0	0	0	0	0	4	0	16	1	0	0	0	0	0	0	0	1	0	0	0	0	5	0	3	0	0	0	0	0	0	0	0	11	5	0	0	3	0	38	0	0	0	0
ASV_461	20	0	3	19	11	0	1	10	0	24	5	4	0	2	17	2	0	0	0	0	0	0	2	0	0	0	0	0	1	1	0	1	0	3	1	0	3	13	3	16	4	1	4	17	0	2	1	1	1
ASV_480	11	0	1	0	0	0	0	0	0	0	3	0	0	2	18	0	0	0	0	0	0	0	0	0	0	0	0	0	3	0	0	0	0	0	3	1	19	24	0	13	4	0	0	15	0	0	0	4	3
ASV_170	15	3	23	40	4	1	13	5	9	19	2	8	2	22	6	2	0	0	0	1	0	0	4	0	1	0	0	6	13	1	3	13	0	6	6	0	10	5	9	4	35	1	31	49	6	71	0	35	5
ASV_3904	4	43	0	0	0	0	1	0	0	0	0	0	0	0	0	3	0	0	0	0	0	0	0	0	0	0	0	0	0	0	0	0	10	0	0	0	0	0	0	0	0	0	0	0	9	0	0	11	0
ASV_11131	8	0	2	6	2	25	1	0	0	1	0	45	0	0	0	0	0	0	6	0	0	0	4	2	0	0	0	0	3	1	0	0	0	1	3	0	0	0	1	2	2	21	2	12	0	1	1	0	2
ASV_3547	28	16	0	2	0	0	0	0	0	0	0	31	0	0	0	0	0	0	0	0	0	0	0	0	0	0	0	0	0	0	0	0	0	0	0	0	0	0	0	0	0	0	0	0	1	0	0	0	0
ASV_6036	1	0	0	0	0	0	0	0	0	0	0	0	0	0	0	0	0	0	0	0	0	0	0	0	1	0	27	0	0	2	0	0	0	2	0	0	0	0	0	0	0	0	0	0	4	0	0	0	0
ASV_287	14	0	18	0	0	0	2	2	0	0	4	1	0	0	0	1	234	63	1	0	0	30	5	30	177	0	22	4	1	14	0	0	86	1	1	1	19	0	0	0	0	0	0	0	79	1	1	2	0
ASV_4689	1	0	1	0	0	0	0	0	1	0	0	0	0	0	0	0	0	0	0	0	0	0	0	0	0	0	0	0	0	0	0	0	0	1	0	0	0	0	0	0	0	0	0	0	1	0	0	0	0
ASV_4560	3	0	0	3	0	0	0	0	0	0	0	2	0	0	0	0	0	0	0	0	0	0	0	0	0	0	0	0	0	0	0	0	0	0	0	0	1	0	0	0	0	0	0	0	0	0	0	0	0
ASV_154	21	1	33	42	8	3	12	26	7	2	1	4	12	66	407	16	0	1	2	0	0	0	20	0	3	1	1	1	70	5	0	25	11	6	3	2	254	113	16	23	27	7	80	78	4	100	7	4	30
ASV_110	11	0	10	0	0	37	9	10	135	171	68	61	0	134	4	2	4	1	0	0	0	4	68	2	1	44	1	0	212	78	0	109	0	14	29	3	71	44	17	72	1	1	12	368	0	1	16	85	20
ASV_500	2	0	0	0	2	0	0	0	0	0	0	0	0	0	1	0	0	0	0	0	0	0	1	0	0	0	0	0	3	1	0	0	0	0	0	0	0	4	0	0	0	0	8	5	0	1	5	0	0
ASV_12814	3	0	1	0	0	0	0	0	0	0	0	7	0	0	0	0	0	0	0	0	0	0	0	0	0	0	0	0	0	0	0	0	0	0	0	0	0	0	0	0	0	0	0	0	2	0	0	0	0
ASV_937	10	0	0	0	3	0	0	0	0	4	0	27	0	0	0	0	0	0	1	0	0	0	5	0	0	0	0	5	0	0	0	0	0	3	0	0	0	0	0	0	7	0	1	0	8	0	0	0	0
ASV_13367	4	0	0	0	0	0	0	0	0	0	0	10	0	0	0	0	0	0	0	0	0	0	0	0	0	0	0	0	0	0	0	0	0	0	0	0	0	0	0	0	0	0	0	0	0	0	0	0	0
ASV_9975	31	0	0	0	0	0	0	0	0	4	0	4	0	0	0	0	0	0	0	0	0	0	0	0	0	0	0	0	0	0	0	0	0	0	0	0	0	0	0	0	0	0	1	0	1	0	0	0	0
ASV_5600	14	1	0	0	0	0	0	0	0	0	0	10	0	0	0	0	0	0	0	0	0	0	0	0	0	0	0	0	0	0	0	0	0	2	0	0	0	0	0	0	0	0	0	0	4	0	0	0	0
ASV_1919	8	0	0	0	0	0	0	0	0	0	0	1	0	0	0	0	30	0	0	0	0	0	0	0	0	0	0	0	0	0	0	0	0	0	0	0	0	0	0	0	0	0	0	0	13	0	0	0	0
ASV_6905	1	1	0	5	2	118	0	0	0	0	0	1	0	0	0	0	0	0	0	0	0	0	0	0	0	0	0	0	0	0	0	0	0	7	0	0	0	0	0	0	0	0	0	0	0	0	0	0	0
ASV_2181	5	0	0	0	0	0	0	0	0	0	0	0	0	0	0	0	0	0	0	30	0	0	0	0	0	0	0	0	0	0	0	0	0	0	0	0	0	0	0	0	0	0	0	0	0	0	0	0	0
ASV_2708	7	0	0	0	0	0	0	0	0	0	0	0	0	0	0	0	0	0	0	1	0	0	0	0	0	0	0	0	0	0	0	0	0	0	0	0	0	0	0	0	0	0	0	0	1	0	0	0	0
ASV_3704	6	0	3	2	0	0	0	0	0	0	0	2	0	0	0	0	0	0	0	0	0	0	0	0	0	0	0	0	0	2	0	0	0	0	0	0	0	0	0	0	0	0	0	0	1	0	0	0	0
ASV_10662	3	0	0	0	0	0	0	0	0	0	0	0	0	0	0	0	0	0	0	0	0	0	0	0	0	0	0	0	0	0	0	0	0	0	0	0	0	0	0	0	0	0	0	0	1	0	0	0	0
ASV_12450	22	0	0	0	45	0	0	0	0	0	0	1	0	1	0	0	0	0	0	0	0	0	0	0	0	0	0	2	0	1	0	0	0	0	0	0	0	1	0	0	0	0	0	0	13	0	0	0	0
ASV_12836	3	0	0	0	0	0	0	0	0	0	0	1	0	0	0	0	4	0	0	0	0	0	0	0	0	0	0	0	0	0	0	0	0	0	0	0	0	0	0	0	0	0	0	0	0	0	0	0	0
ASV_2709	3	0	0	0	8	0	0	0	0	4	1	15	0	0	0	0	0	0	0	0	0	0	1	0	0	0	0	9	0	0	0	0	0	0	0	0	0	0	0	1	1	0	0	0	3	0	0	0	0
ASV_967	1	0	2	0	0	0	6	3	1	0	0	0	0	0	0	0	0	76	5	0	0	0	0	3	59	0	0	0	0	0	0	0	0	1	1	4	0	0	0	0	0	0	0	1	0	0	0	1	0
ASV_7445	4	0	0	0	0	0	0	0	0	0	0	0	0	0	0	0	0	0	0	0	0	0	0	0	0	0	0	0	0	0	0	0	0	0	0	0	0	0	0	0	0	0	0	0	1	0	0	0	0
ASV_2253	13	0	0	0	0	0	0	0	0	0	0	0	0	0	0	0	0	0	0	0	0	0	0	0	0	0	0	0	0	6	0	0	0	0	0	4	0	0	0	1	0	0	0	0	0	0	0	0	0
ASV_1094	3	0	28	0	0	0	0	0	0	0	0	0	0	0	0	1	0	0	0	0	0	0	0	0	5	0	0	0	0	0	0	0	10	0	0	0	0	0	0	0	0	0	0	0	91	0	0	0	0
ASV_376	8	0	0	17	2	1	0	0	0	11	0	0	0	3	18	0	0	0	0	0	0	1	0	0	0	0	0	0	0	12	0	0	0	0	1	0	3	0	4	2	3	0	1	9	0	1	0	4	0
ASV_11317	37	0	0	0	5	0	0	0	0	2	0	7	0	1	0	0	1	0	0	0	0	0	3	0	0	0	0	84	0	0	0	0	0	0	0	0	0	5	39	1	0	0	27	0	4	0	0	0	0
ASV_1103	20	0	1	0	0	0	0	0	0	0	0	0	0	0	0	0	53	0	0	0	1	0	0	0	1	0	0	0	0	12	0	0	0	0	0	0	0	1	0	0	0	0	0	6	0	0	1	76	0
ASV_5902	24	0	0	0	136	0	0	0	0	0	0	5	0	5	0	0	0	0	0	0	0	0	1	0	0	0	0	1	0	0	0	0	0	1	0	0	0	0	3	1	0	0	1	0	12	0	0	0	0
ASV_230	8	13	7	1	1	0	3	8	0	0	2	3	0	1	1	0	33	1	0	111	32	1	1	0	490	0	0	0	0	0	0	0	93	0	0	4	0	0	0	3	0	0	0	0	37	1	1	60	0
ASV_12377	4	0	0	0	0	0	0	0	0	0	0	0	0	0	0	0	0	0	0	34	0	0	0	0	0	0	0	0	0	0	0	0	0	0	0	0	0	0	0	0	0	0	0	0	0	0	0	0	0
ASV_693	2	0	0	0	0	4	0	0	7	0	0	0	3	0	0	0	0	0	0	0	0	0	0	0	0	0	0	0	0	0	0	0	1	1	4	0	0	8	0	0	0	0	0	0	0	0	0	0	0
ASV_1315	17	0	6	3	294	12	8	4	37	20	3	11	38	10	8	13	0	0	29	0	1	0	26	3	0	0	0	5	13	1	2	6	1	4	32	0	14	2	9	11	10	10	8	5	0	1	23	4	9
ASV_973	1	0	1	14	1	0	1	0	0	0	1	1	0	0	0	1	81	0	0	0	14	0	0	2	0	0	0	1	0	0	2	0	12	0	0	0	0	0	0	0	5	0	0	0	3	0	0	126	0
ASV_6515	39	0	0	0	0	0	0	0	0	2	0	12	0	0	0	0	0	0	0	0	0	0	0	0	0	0	0	0	0	0	1	0	0	0	0	0	0	0	0	0	0	0	0	0	0	0	0	0	0
ASV_1086	2	3	0	113	1	47	1	0	0	0	4	1	38	1	0	0	0	0	0	0	0	0	1	0	0	0	0	1	2	0	0	0	0	62	0	0	0	0	0	0	0	5	0	1	2	0	0	0	0
ASV_2285	2	0	2	1	0	0	0	0	0	0	0	0	0	0	0	0	0	0	0	0	0	1	3	0	0	0	0	0	0	0	0	0	36	0	0	1	0	0	0	3	2	0	0	0	9	0	0	0	0
ASV_11999	24	0	2	0	91	0	0	0	0	0	0	11	0	2	1	0	0	0	0	0	0	0	0	0	0	0	0	0	0	1	0	0	0	0	0	0	0	0	2	0	0	0	2	0	20	0	0	0	0
ASV_614	5	0	11	0	0	0	2	7	0	0	2	4	0	0	0	3	55	54	0	0	0	0	2	8	27	0	1	0	0	0	0	0	4	1	0	0	0	0	0	0	0	0	0	0	37	0	0	64	0
ASV_12313	8	0	3	0	0	0	0	0	0	6	0	0	0	1	24	0	0	0	0	0	0	0	0	0	0	0	0	0	0	1	2	0	0	0	0	0	0	0	0	0	4	0	5	0	0	0	0	0	0
ASV_13095	9	0	10	0	1	0	0	0	0	107	0	2	0	37	56	0	0	0	0	0	0	0	20	0	0	0	0	5	12	11	5	0	0	0	0	0	0	25	28	61	72	0	77	0	6	0	0	0	0
ASV_6107	3	0	0	0	96	0	44	0	3	0	10	6	0	13	0	0	0	0	0	0	0	0	3	2	0	0	0	36	12	4	0	0	3	32	0	1	0	2	0	0	1	54	0	0	0	0	2	0	7
ASV_11332	11	18	3	1	2	0	2	0	0	0	245	4	0	0	0	1	33	0	2	0	1	0	2	2	0	0	0	0	0	1	2	0	2	4	0	0	0	4	0	0	9	0	0	0	107	0	0	0	0
ASV_3695	1	0	0	0	2	4	0	0	0	1	0	0	1	2	0	0	0	0	0	0	0	0	0	0	0	0	0	0	0	0	0	2	0	0	0	0	0	0	0	0	0	0	0	0	0	0	0	0	0
ASV_10140	10	0	0	0	1	0	0	0	0	1	0	0	0	6	2	0	2	0	0	0	0	0	1	0	0	0	0	0	0	0	0	0	0	0	0	0	0	0	0	2	4	0	2	0	5	0	0	0	0
ASV_7495	5	0	3	0	1	0	0	0	0	8	1	0	0	0	0	0	0	0	0	0	0	0	0	0	0	0	0	0	1	0	0	0	0	8	0	0	0	1	1	0	0	0	0	0	0	0	0	0	0
ASV_5553	2	0	2	0	0	0	0	0	0	8	0	0	0	0	0	0	0	0	0	0	0	0	0	0	0	0	0	0	0	0	0	2	0	0	1	0	0	0	0	9	2	0	0	1	3	0	0	0	0
ASV_7985	7	0	0	0	0	0	0	0	0	0	0	0	0	0	0	0	0	0	0	0	0	0	0	0	0	0	0	0	0	0	0	0	0	0	0	0	0	0	0	0	0	0	0	0	0	0	0	0	0
ASV_164	30	0	11	18	1	10	20	13	33	37	27	15	0	20	120	2	0	0	14	2	0	0	10	0	0	1	0	0	23	21	3	172	2	23	27	1	68	38	0	107	34	7	7	26	2	0	3	17	30
ASV_4372	3	1	11	14	36	85	6	0	6	24	3	13	8	7	28	1	3	0	27	0	0	1	57	1	0	0	1	10	22	11	3	1	0	10	8	1	1	8	10	7	21	93	14	17	2	1	8	1	2
ASV_14163	2	0	0	0	0	0	0	0	0	0	0	0	0	0	0	0	0	0	0	0	0	0	0	0	1	0	0	0	0	0	0	0	0	0	0	0	0	0	0	0	0	0	0	0	0	0	0	0	0
ASV_77	12	0	312	62	3	8	29	18	16	590	51	92	4	126	389	17	0	0	10	1	2	25	97	0	0	0	1	5	5	39	17	44	16	93	17	1	137	82	7	101	224	18	195	6	46	18	4	28	90
ASV_838	4	3	0	0	3	5	1	0	0	0	0	0	0	0	0	0	0	0	0	0	0	0	1	0	0	0	0	0	0	3	0	0	0	0	0	4	2	0	0	0	0	0	0	0	2	0	0	0	0
ASV_1825	30	0	33	2	62	0	2	1	0	215	4	83	2	108	72	0	0	0	0	0	0	0	80	2	0	0	0	3	13	9	2	1	0	0	0	0	0	17	33	14	44	1	61	0	46	0	0	0	0
ASV_11563	2	0	0	0	0	0	3	0	0	0	0	1	0	0	0	0	0	0	0	0	0	0	0	0	0	0	0	0	0	0	0	0	0	0	0	0	0	0	0	0	0	0	0	0	1	0	0	0	0
ASV_10973	17	0	0	0	64	0	0	0	0	0	0	2	0	4	0	0	0	0	0	0	0	0	0	0	0	0	0	1	0	0	1	0	0	0	0	0	0	0	0	0	0	0	0	0	13	0	0	0	0
ASV_2037	8	0	0	0	0	0	1	0	0	0	0	0	0	0	0	0	0	0	0	0	0	1	0	0	1	0	0	0	1	1	1	0	0	1	0	0	0	0	0	0	0	0	0	0	0	0	0	0	0
ASV_4200	4	2	2	42	0	23	0	0	1	0	0	3	17	0	1	0	0	0	0	0	0	0	3	0	0	0	0	2	0	0	0	0	0	29	0	0	0	0	0	0	2	1	0	0	0	0	0	0	0
ASV_12948	4	0	0	0	0	0	0	0	0	0	0	0	0	0	0	0	0	0	0	0	0	0	0	0	0	0	0	0	0	0	0	0	0	0	0	0	0	0	0	0	0	0	0	0	0	0	0	0	0
ASV_4703	1	0	1	0	0	0	0	0	0	0	0	0	0	0	0	0	0	0	0	0	0	0	0	0	0	0	0	0	0	0	0	0	0	0	0	0	0	0	0	0	0	0	0	0	0	0	0	0	0
ASV_3131	8	0	0	0	0	0	2	0	0	0	0	0	0	0	0	0	0	0	0	0	0	0	0	0	0	0	0	0	0	0	0	0	0	0	0	0	0	0	0	4	0	0	0	0	1	0	0	0	0
ASV_15035	7	0	1	0	1	0	0	0	0	4	0	5	0	1	0	0	0	0	0	0	0	0	1	0	0	0	0	0	0	0	0	0	0	0	0	0	0	0	1	6	0	0	7	0	1	0	0	0	0
ASV_14334	14	0	0	0	1	0	0	0	0	0	0	4	0	0	0	0	0	0	0	0	0	0	0	0	0	0	0	0	0	0	0	0	0	0	0	0	0	0	0	0	0	0	0	0	7	0	0	0	0
ASV_5941	75	0	4	0	1	0	0	0	0	1	0	53	0	3	0	0	0	0	0	0	0	0	0	0	0	0	0	0	0	0	0	0	0	0	0	0	1	0	1	3	0	0	3	0	2	0	0	0	0
ASV_14224	7	0	0	0	0	0	0	0	0	2	0	0	0	0	7	0	0	0	0	0	0	0	0	0	0	0	0	0	0	0	0	0	0	0	0	0	0	0	2	0	1	0	3	0	2	0	0	0	0
ASV_11118	1	0	0	0	0	0	0	0	0	0	0	0	0	0	0	0	0	0	0	0	0	0	0	14	0	0	0	0	2	0	0	0	0	0	0	0	0	0	0	0	0	0	0	0	3	0	0	0	0
ASV_12020	11	0	0	0	3	1	0	0	0	16	0	21	0	3	0	0	0	0	0	0	0	0	1	0	0	0	0	1	70	6	4	3	0	1	1	0	2	11	10	30	0	1	8	0	6	0	0	0	0
ASV_317	3	0	2	10	0	0	0	3	1	5	0	3	1	2	2	1	0	1	0	0	0	0	0	0	0	0	0	0	3	8	0	0	0	1	0	1	1	5	0	0	4	0	5	42	7	3	1	3	2
ASV_3417	11	0	14	1	103	1	4	0	0	2	1	37	1	1	0	0	0	0	0	0	0	0	2	0	0	0	0	5	1	0	0	0	0	3	0	0	0	1	0	2	2	1	0	0	3	0	0	0	0
ASV_384	5	0	9	3	0	0	3	3	1	0	0	1	0	0	0	0	0	0	0	0	0	0	1	0	0	0	0	0	0	1	1	0	0	7	3	0	36	8	0	9	0	0	2	0	1	0	0	0	2
ASV_10220	5	0	2	0	0	0	0	0	0	0	0	0	0	0	0	0	0	0	0	0	0	0	0	0	0	0	0	0	0	0	0	0	0	0	0	0	0	0	0	0	3	0	0	0	2	0	0	0	0
ASV_2045	2	1	0	0	0	0	0	0	0	0	0	0	0	0	0	0	0	61	0	0	0	0	0	0	0	50	0	0	0	0	0	0	0	0	0	0	0	0	0	0	0	0	0	0	0	0	0	0	0
ASV_1214	6	0	10	0	0	0	0	0	0	0	0	2	0	0	0	0	0	1	0	0	0	0	0	0	0	1	0	0	0	0	0	1	239	0	0	1	0	0	0	0	0	0	0	0	20	0	0	68	0
ASV_156	5	0	24	589	20	4	17	19	9	61	4	3	8	38	1	0	25	0	2	0	0	3	29	1	1	0	0	34	14	9	4	36	11	7	7	0	69	57	22	82	163	3	30	75	1	187	0	12	26
ASV_4087	6	0	0	1	0	0	0	0	0	0	0	1	0	0	0	0	0	0	0	0	0	0	0	0	0	0	0	0	0	0	0	0	0	1	0	0	0	0	0	0	0	0	0	0	1	0	0	0	0
ASV_591	7	17	4	0	0	0	0	0	0	0	0	0	0	0	3	0	0	0	0	0	21	0	0	0	0	0	0	0	0	8	0	0	7	0	0	0	0	0	0	8	1	0	1	112	1	95	0	0	0
ASV_946	5	0	0	0	0	0	3	0	0	0	0	0	0	0	0	0	0	2	0	0	0	0	0	0	0	0	0	0	0	3	1	0	0	0	0	1	0	2	0	4	0	0	0	0	1	0	0	0	0
ASV_226	5	1	3	12	0	12	1	0	13	22	3	3	0	16	28	1	0	0	1	0	1	0	28	0	0	0	0	0	2	0	0	1	0	13	7	0	22	16	0	6	29	3	1	101	0	58	2	14	6
ASV_4955	5	0	0	9	0	0	1	0	0	0	4	12	0	0	0	0	0	0	0	0	0	0	0	0	0	0	0	0	0	1	0	0	0	35	0	0	0	1	0	0	1	0	0	0	0	0	0	0	0
ASV_4010	6	171	0	1	0	1	0	0	0	0	0	3	0	0	0	0	1	0	0	0	0	0	0	0	0	0	0	0	0	0	0	0	0	0	0	0	0	0	0	0	0	0	0	0	95	0	0	0	0
ASV_6059	1	0	0	0	1	0	0	0	0	0	0	11	1	0	0	0	0	0	2	0	0	0	0	0	0	0	0	13	0	1	0	1	0	0	0	0	0	0	0	0	0	0	0	0	0	0	0	0	0
ASV_1019	14	0	1	0	1	1	0	0	0	0	0	0	0	0	0	0	0	0	0	0	1	0	0	0	8	1	1	0	0	2	0	0	0	0	0	0	0	1	0	0	0	0	0	6	2	11	0	0	0
ASV_3743	7	0	1	3	1	0	0	1	0	1	0	2	1	3	2	1	0	0	0	0	0	0	3	0	0	0	0	1	3	1	0	1	0	1	0	0	4	1	2	4	1	1	0	3	2	0	2	2	0
ASV_8492	22	0	1	0	0	0	0	0	0	0	1	0	0	0	0	0	0	0	0	0	0	0	0	1	0	0	0	1	3	0	0	0	0	0	0	1	0	0	0	0	0	0	0	2	93	0	0	0	0
ASV_459	5	0	6	0	0	1	0	0	0	0	0	0	0	0	0	0	0	0	0	0	0	0	0	21	0	0	0	0	0	3	0	1	65	1	0	27	2	1	0	4	0	0	0	0	2	0	0	2	0
ASV_15040	3	0	0	2	0	0	0	0	1	7	0	0	1	3	12	0	1	0	0	0	0	0	2	0	0	0	0	0	3	0	0	4	1	0	0	0	0	4	2	0	0	0	9	3	0	2	2	0	0
ASV_1886	9	0	5	0	0	0	0	0	0	0	0	4	0	0	0	0	0	0	0	0	1	0	0	0	0	0	0	0	0	0	0	0	0	5	0	0	0	0	0	0	0	0	0	0	10	0	1	0	0
ASV_3890	4	0	0	0	0	0	0	0	0	0	0	0	0	0	0	0	0	0	0	0	0	0	0	0	0	0	0	0	0	0	0	0	2	0	0	0	0	0	0	0	4	1	0	0	0	0	0	0	0
ASV_1507	3	0	4	0	0	0	0	0	0	14	1	1	0	3	0	0	0	0	0	0	0	0	2	0	0	0	0	0	36	3	2	0	1	0	0	0	0	5	1	0	1	0	11	6	0	2	0	0	0
ASV_83	17	0	4	1063	4	1	49	5	4	19	3	0	5	7	394	28	51	6	1	1	0	0	2	0	1	2	0	38	233	75	13	19	14	4	2	6	57	12	49	10	1	10	4	105	6	1068	55	3	6
ASV_1302	8	0	1	0	0	0	0	0	0	0	0	2	0	0	0	2	0	0	0	0	0	50	0	0	0	0	0	0	0	0	0	0	0	0	0	0	0	0	0	0	0	0	0	0	5	0	0	0	0
ASV_1364	3	0	0	0	0	0	0	0	0	0	0	2	0	0	0	0	0	0	0	0	131	0	0	0	0	0	29	0	0	0	0	0	0	0	0	0	0	0	0	0	0	0	0	1	4	0	0	0	0
ASV_1023	4	0	1	0	0	0	0	0	0	0	0	0	0	0	0	0	0	0	0	2	0	0	0	2	0	0	11	0	0	4	0	0	6	1	0	0	0	0	0	0	0	0	0	0	10	0	0	0	0
ASV_3496	5	0	2	0	0	0	0	0	0	0	0	0	0	0	0	0	0	0	0	0	0	0	0	0	0	0	0	0	0	0	0	0	0	0	0	0	0	0	0	0	0	0	0	0	0	0	0	0	0
ASV_11596	4	0	0	0	0	0	0	0	0	0	0	0	0	0	0	0	0	0	0	0	0	0	0	0	0	0	0	0	0	0	0	0	0	0	0	0	0	0	0	0	0	0	0	0	0	0	0	0	0
ASV_82	24	3	7	9	1	0	0	5	0	0	0	10	0	1	0	5	61	177	0	209	16	6	0	32	0	0	21	1	1	15	6	0	24	2	1	11	6	0	0	2	6	1	0	0	6	0	3	2	0
ASV_2701	11	0	2	0	0	0	0	0	0	0	0	0	0	0	0	0	0	0	0	0	0	0	0	0	2	0	4	0	0	0	0	0	0	1	0	7	0	0	0	2	0	0	0	0	2	0	0	0	0
ASV_1283	5	0	0	0	0	0	0	0	0	0	0	0	0	0	0	0	0	0	0	0	0	0	0	0	0	0	0	0	0	8	0	0	0	2	0	0	0	0	0	0	0	0	0	0	1	0	0	0	0
ASV_6477	1	0	0	5	0	2	1	0	0	0	2	0	0	0	0	0	0	0	0	0	0	0	0	1	0	0	0	0	1	0	0	0	0	1	0	0	0	0	0	0	0	1	0	0	0	0	0	0	0
ASV_2670	2	0	0	0	0	0	0	0	0	1	0	0	0	5	0	0	0	0	0	0	0	0	0	0	1	0	0	0	0	0	0	0	0	0	0	0	0	0	0	0	0	0	0	0	1	0	1	1	0
ASV_387	6	15	5	2	0	0	16	0	2	0	0	1	0	0	2	28	37	189	4	120	1	0	0	14	95	2	0	0	0	13	3	0	20	2	0	32	1	0	1	2	0	1	1	0	5	0	2	2	0
ASV_206	6	47	3	3	0	1	19	20	2	0	6	10	1	0	0	7	380	176	1	474	49	50	0	16	95	16	42	0	13	13	5	5	510	2	1	21	0	4	0	27	32	1	3	0	1	0	1	14	0
ASV_7582	9	0	4	3	7	32	4	6	9	25	6	0	15	13	35	100	23	0	59	0	0	1	22	2	0	0	0	24	48	5	3	22	4	7	38	0	4	6	26	3	5	29	44	7	1	2	230	2	11
ASV_6387	2	0	0	0	42	0	0	0	0	0	0	6	0	1	0	0	0	0	0	0	0	0	0	0	0	0	0	5	0	0	0	0	0	0	0	0	0	0	0	0	0	0	0	0	0	0	0	0	0
ASV_11276	1	0	0	0	0	0	0	0	0	0	0	0	0	0	0	0	0	0	0	0	0	0	0	0	5	0	0	0	0	3	0	0	0	1	0	0	0	0	0	0	0	0	0	0	1	0	0	0	0
ASV_8069	6	0	0	0	0	0	0	0	0	0	0	0	0	0	0	0	0	0	0	0	0	0	0	0	0	0	0	0	0	0	0	0	0	0	0	0	0	0	0	0	0	0	0	0	0	0	0	0	0
ASV_13116	5	0	0	0	0	0	0	0	0	0	0	1	0	4	0	0	0	0	0	0	0	0	0	0	0	0	0	0	0	0	0	3	0	0	1	0	0	1	0	0	1	0	0	0	0	0	0	0	0
ASV_331	4	0	0	8	1	6	1	1	18	0	0	1	1	5	0	0	1	0	10	0	0	0	0	4	0	0	0	0	6	1	1	2	0	12	2	0	7	1	0	3	1	52	12	0	0	0	1	0	2
ASV_1466	24	0	2	0	4	0	0	0	0	1	0	0	0	4	6	0	2	0	0	0	0	0	1	0	0	0	0	0	0	0	0	0	0	0	0	0	0	2	3	4	5	0	8	0	8	0	0	0	0
ASV_106	9	0	80	2	0	0	3	15	58	36	18	6	3	43	53	16	0	0	0	0	0	0	19	57	0	0	0	0	123	28	1	2	7	0	9	2	84	39	2	70	255	18	11	666	1	44	1	55	20
ASV_2509	2	0	0	0	0	0	0	0	0	0	0	0	0	0	0	2	1	0	0	0	0	0	0	0	0	0	0	0	0	0	0	0	0	1	0	0	0	0	0	0	0	0	0	0	2	0	0	0	0
ASV_115	20	0	1	25	0	5	0	12	1	11	0	6	0	2	14	36	0	0	0	0	0	0	5	0	0	1	0	0	17	12	0	6	0	19	5	3	7	10	3	51	4	0	18	52	13	164	1	1	18
ASV_835	38	0	57	0	1	0	0	0	0	6	0	13	0	7	5	0	0	0	0	0	0	0	109	0	0	0	0	1	0	2	2	0	0	0	0	0	0	8	10	31	21	0	20	0	6	0	0	0	0
ASV_8340	4	0	4	0	0	0	0	0	0	0	0	0	0	0	0	0	0	0	0	0	0	0	0	0	1	0	0	0	0	0	0	0	0	1	0	0	0	0	0	0	0	0	0	0	1	0	0	0	0
ASV_12448	2	0	2	0	23	0	0	4	3	4	0	1	1	12	5	0	0	1	0	0	0	0	2	0	0	0	0	5	3	0	0	0	0	0	5	1	0	1	6	3	2	0	18	2	2	1	4	1	4
ASV_756	7	0	0	6	7	2	4	0	17	0	3	2	4	2	0	0	0	0	3	0	0	0	0	9	0	0	1	0	3	0	0	39	1	26	26	0	12	11	4	4	9	12	1	0	0	0	13	0	5
ASV_3446	18	0	1	0	0	0	0	0	0	1	0	12	0	4	0	0	0	0	0	0	0	0	1	0	0	0	0	0	0	0	0	0	0	0	0	0	0	0	4	2	2	0	7	0	0	0	0	0	0
ASV_182	36	0	4	32	82	1	15	1	17	1	9	24	6	4	0	1	0	0	3	0	0	0	2	10	0	1	0	1	3	1	0	31	0	64	11	0	4	34	13	6	12	22	0	2	4	0	2	1	4
ASV_9015	4	0	3	7	3	0	0	0	0	3	0	3	0	7	15	0	0	1	0	0	0	0	9	0	0	0	0	8	2	1	0	0	1	2	1	0	0	0	3	7	1	3	17	0	6	0	0	0	0
ASV_346	4	741	3	0	0	0	0	0	0	0	0	0	0	0	0	6	218	0	0	0	2	0	0	0	0	0	0	0	0	0	2	0	5	0	0	0	0	0	0	0	0	0	0	0	19	0	0	642	0
ASV_1241	2	0	0	2	0	1	1	0	0	5	0	19	0	0	0	0	0	0	1	0	0	0	9	0	0	0	0	0	3	0	1	0	0	1	0	0	0	0	2	14	3	4	2	0	1	0	0	0	0
ASV_968	8	0	0	0	0	0	0	2	0	0	0	0	0	0	0	0	0	0	0	0	0	0	0	0	0	0	0	0	0	2	0	0	31	0	0	0	0	0	0	0	0	0	0	0	0	0	0	0	0
ASV_377	28	84	5	6	0	0	7	0	0	0	0	6	0	0	0	2	0	0	1	0	0	0	3	0	0	0	0	0	13	0	2	0	3	12	0	4	5	0	0	0	2	0	0	0	21	0	0	2	0
ASV_7822	19	0	10	0	3	0	0	0	0	1	0	7	0	5	0	0	0	0	0	0	0	0	14	0	0	0	0	0	0	0	0	0	0	0	0	0	0	0	3	3	1	0	6	0	1	0	0	0	0
ASV_9519	4	0	0	0	0	0	0	0	0	0	0	1	0	0	0	1	1	0	0	0	7	0	0	0	0	0	0	1	1	0	0	0	0	0	0	1	0	0	0	0	0	0	0	0	0	1	0	0	0
ASV_13680	37	0	4	0	52	0	0	0	0	0	0	7	0	5	0	0	0	0	0	0	0	0	0	0	0	0	0	5	0	2	0	0	0	0	0	0	0	0	4	1	0	0	1	0	42	0	0	0	0
ASV_852	4	0	0	4	0	0	0	0	0	0	3	1	1	0	0	0	6	0	0	0	0	0	0	27	33	0	0	0	0	0	0	0	0	0	0	12	0	0	0	3	2	1	0	1	2	0	2	1	2
ASV_12418	6	7	3	100	4	14	2	32	3	9	18	1	28	6	2	2	0	0	12	0	0	0	1	16	1	1	0	8	16	3	0	8	3	54	6	1	5	2	9	3	2	20	6	3	6	3	16	2	5
ASV_4307	3	0	0	0	0	0	0	0	0	0	0	0	0	0	0	0	0	0	0	0	0	0	0	0	0	0	0	0	0	0	0	0	0	0	0	0	0	0	0	0	0	0	0	0	0	0	0	0	0
ASV_6084	2	0	3	0	6	0	1	2	1	4	0	1	1	22	2	0	0	0	0	0	0	0	2	0	0	0	0	7	10	1	0	4	0	0	2	0	1	8	29	2	2	0	25	6	0	5	1	2	4
ASV_951	3	0	4	1	0	1	0	1	0	3	0	0	0	38	1	0	0	0	0	0	0	10	3	0	0	0	1	0	0	0	0	0	0	0	0	0	0	2	2	0	3	0	5	2	1	1	0	0	10
ASV_11120	2	0	0	0	0	0	0	0	0	0	0	0	0	0	0	0	0	0	0	0	0	0	0	0	0	0	0	0	0	0	0	0	0	0	0	0	0	0	0	0	0	0	0	0	0	0	0	0	0
ASV_10751	3	0	1	0	0	0	0	0	0	0	0	1	0	1	0	0	1	0	0	0	0	0	0	0	0	0	0	0	0	0	0	0	0	0	0	0	0	0	1	0	0	0	2	0	1	0	0	0	0
ASV_4169	9	0	3	0	0	0	0	0	0	0	0	0	0	0	0	0	0	0	0	0	0	0	0	0	0	0	0	0	0	0	0	0	0	1	0	0	0	0	0	0	0	0	0	0	4	0	0	0	0
ASV_10955	2	0	0	0	5	0	0	0	0	4	0	5	0	0	0	0	0	0	0	0	0	0	0	0	0	0	0	0	0	1	0	0	0	0	0	0	0	2	0	2	0	0	0	0	0	0	0	0	0
ASV_3120	7	5	1	0	0	0	0	0	0	0	0	0	0	0	0	0	0	0	0	0	0	0	0	1	0	0	0	0	0	0	0	0	6	0	0	0	0	0	0	0	0	0	0	0	3	0	0	1	0
ASV_2270	20	0	2	0	11	0	0	0	0	2	0	0	0	8	6	0	1	0	0	0	0	0	1	0	0	0	0	0	0	0	1	0	0	0	0	0	0	2	6	9	7	0	19	0	3	0	0	0	0
ASV_4826	34	0	0	0	0	0	0	0	0	0	0	0	0	0	0	0	0	0	0	0	0	0	0	0	0	0	0	0	0	0	0	0	0	0	0	0	0	0	0	0	0	0	0	0	0	0	0	0	0
ASV_14265	20	0	0	0	0	0	0	0	0	0	0	0	0	0	0	0	0	0	0	0	0	0	0	0	0	0	0	0	0	0	0	0	0	0	0	0	0	0	0	0	0	0	0	0	0	0	0	0	0
ASV_553	6	0	2	0	0	0	1	5	0	0	0	2	0	1	0	0	10	0	0	0	0	0	0	0	0	0	0	0	0	0	0	0	0	1	0	0	0	0	0	0	0	0	0	0	2	0	0	0	0
ASV_4883	3	0	1	0	0	0	0	0	0	0	0	0	0	0	0	0	0	0	0	0	0	0	0	0	0	0	0	0	0	0	0	0	0	0	0	0	0	0	0	0	0	0	0	0	2	0	0	0	0
ASV_14297	1	0	0	0	0	0	0	0	0	0	0	4	0	0	0	0	0	0	0	0	0	0	0	0	0	0	0	0	0	0	0	0	0	4	0	0	0	0	0	0	0	0	0	0	0	0	0	0	0
ASV_575	12	1	0	457	3	548	8	0	0	1	2	99	11	0	0	0	0	0	2	0	0	0	4	9	0	0	0	0	56	2	0	1	0	224	0	0	0	0	0	1	1	85	2	0	1	1	0	1	0
ASV_3432	6	18	0	0	0	0	0	0	0	0	0	0	0	0	0	0	0	0	1	19	0	0	0	1	0	0	0	0	0	0	0	0	0	0	0	0	0	0	0	0	0	0	0	0	0	0	0	0	0
ASV_861	14	0	0	0	0	0	1	0	0	0	0	9	0	0	0	5	14	19	0	0	0	0	1	0	2	0	0	0	0	4	1	0	0	2	0	0	0	0	0	0	0	0	0	0	11	0	0	0	0
ASV_9177	14	0	0	0	21	0	0	0	0	0	0	4	0	0	1	0	0	0	0	0	0	0	0	0	0	0	0	1	0	0	0	0	0	0	0	0	0	1	1	0	0	0	0	0	9	0	0	0	0
ASV_2137	5	0	1	21	21	28	3	1	20	68	4	4	17	7	18	0	0	0	4	2	0	0	25	5	0	0	0	5	1	4	14	13	2	23	16	0	3	17	2	8	16	17	16	8	0	5	4	18	9
ASV_5923	9	0	1	5	1	0	0	0	0	7	0	2	1	1	4	0	1	0	0	0	0	0	2	2	0	0	0	4	1	3	0	6	0	0	0	0	0	1	14	2	0	2	20	3	2	2	0	1	2
ASV_5281	8	0	2	0	3	0	0	0	0	3	0	3	0	2	0	0	0	0	0	0	0	0	5	0	0	0	0	0	0	0	0	0	0	0	0	0	0	0	1	8	1	0	1	0	0	0	0	0	0
ASV_13496	3	6	1	113	1	10	2	9	3	3	6	0	4	0	2	4	0	1	7	0	0	0	2	2	1	0	0	1	33	0	1	2	1	28	2	0	0	0	2	2	1	3	0	5	1	4	5	1	6
ASV_9388	18	0	2	0	122	0	0	0	0	0	0	3	0	5	0	0	0	0	0	0	0	0	0	0	0	0	0	2	0	1	0	0	0	0	0	0	0	0	5	1	0	0	1	0	25	0	0	0	0
ASV_254	5	0	0	1	0	0	31	9	12	2	5	0	5	47	0	1	1	0	1	0	0	1	0	0	1	1	0	0	6	3	1	245	2	2	2	0	41	81	3	8	0	8	13	0	11	0	1	11	131
ASV_15496	1	0	0	0	25	0	0	0	0	0	0	3	0	0	0	0	0	0	0	0	0	0	0	0	0	0	0	0	0	0	0	0	0	2	0	0	0	0	1	0	0	0	0	0	0	0	0	0	0
ASV_719	15	0	0	27	0	0	1	0	0	0	0	9	0	0	0	14	27	0	0	0	0	0	0	0	0	0	0	3	1	513	3	0	0	3	0	0	0	0	0	2	0	0	0	0	0	0	0	0	0
ASV_7145	1	0	0	0	0	0	0	0	0	0	0	0	0	0	0	0	23	0	0	0	0	0	0	0	0	0	0	0	0	0	0	0	4	0	0	0	0	0	0	0	0	0	0	0	0	0	0	0	0
ASV_706	3	0	44	0	0	0	0	0	0	0	0	0	0	0	0	2	0	0	0	1	0	0	3	0	1	0	0	0	0	0	0	0	8	0	0	0	1	0	0	0	0	0	0	0	76	0	0	37	0
ASV_6757	1	0	0	0	0	0	0	0	0	0	0	0	0	0	0	0	0	0	0	0	0	0	0	8	0	0	0	0	0	0	0	0	0	0	0	0	0	0	0	0	1	0	0	1	4	0	2	5	0
ASV_14812	5	0	0	0	0	0	0	0	0	1	0	3	0	0	0	0	0	0	0	0	0	0	0	0	0	0	0	0	0	0	0	0	0	0	0	0	0	0	0	1	0	0	1	0	2	0	0	0	0
ASV_7880	15	0	12	0	2	0	0	0	0	50	0	5	0	14	1	0	3	0	0	0	0	0	1	0	0	0	0	0	1	2	2	0	0	0	0	0	0	8	6	3	27	0	18	0	2	0	0	0	0
ASV_5085	10	0	1	0	0	0	1	0	0	0	0	1	0	0	0	0	0	0	0	0	0	0	0	0	12	0	0	0	0	0	0	0	0	0	0	0	0	0	0	0	0	0	0	0	0	0	0	0	0
ASV_2652	9	0	1	0	1	0	0	0	0	0	0	0	1	0	0	0	0	0	0	0	0	0	0	0	0	0	0	14	0	0	1	0	0	0	0	0	0	2	14	1	1	0	1	0	0	1	0	0	0
ASV_2389	1	0	1	0	0	0	0	0	0	0	0	0	0	0	0	8	0	0	0	0	0	0	0	0	0	0	0	0	0	0	0	0	0	1	0	0	1	0	0	0	0	0	0	0	3	0	0	0	0
ASV_1541	2	15	0	0	0	0	0	1	0	0	0	4	0	0	0	47	73	0	0	0	0	0	0	5	0	0	0	0	0	3	1	0	15	0	0	0	2	0	0	0	1	0	0	0	2	0	0	0	0
ASV_11662	2	0	9	2	32	143	26	0	23	8	13	2	30	7	33	2	0	1	18	0	2	0	9	1	0	0	0	8	45	6	4	5	0	10	27	0	2	6	6	1	32	153	30	2	0	1	0	0	3
ASV_2286	2	0	1	0	0	0	0	0	0	0	0	1	0	0	0	0	0	0	0	0	0	0	0	0	0	0	0	0	0	0	0	0	0	0	0	0	0	0	0	0	0	0	0	0	4	0	0	0	0
ASV_5182	3	0	0	0	0	0	0	0	0	0	0	0	0	0	0	0	0	0	0	0	0	0	0	0	0	0	0	0	0	0	0	0	0	0	0	0	0	0	0	0	0	0	0	0	1	0	0	0	0
ASV_2342	1	0	0	0	0	0	0	0	0	0	0	0	0	0	0	0	0	0	0	0	0	0	0	0	0	0	0	0	0	0	0	0	0	0	0	0	0	0	0	0	0	0	0	0	0	0	0	0	0
ASV_14081	7	0	0	1	0	0	0	0	0	0	0	3	0	0	0	0	0	0	0	0	0	0	0	0	0	0	0	0	0	0	0	0	0	0	0	0	0	0	0	0	0	0	0	0	0	0	0	0	0
ASV_5218	5	1	11	4	3	0	4	8	5	1	5	4	6	4	1	0	0	0	21	0	0	0	10	3	0	0	0	25	14	2	0	0	6	1	19	1	0	2	78	2	0	12	7	9	29	0	20	44	11
ASV_3141	4	0	0	0	0	0	0	0	0	0	0	0	0	0	0	0	0	0	0	0	0	0	0	0	0	0	0	0	0	0	0	0	0	1	0	0	0	0	0	0	0	0	0	0	0	0	0	0	0
ASV_76	5	1	4	47	13	5	12	5	25	5	3	224	1854	5	7	1	0	0	518	9	2	1	35	15	1	4	3	3774	7	12	12	2	22	40	17	0	31	36	3	24	37	5	5	14	17	4	1	55	142
ASV_4566	18	0	0	0	0	0	0	0	0	0	0	30	0	0	0	0	0	0	0	0	0	0	0	0	0	0	0	0	0	0	0	0	0	0	0	0	0	0	0	0	0	0	0	0	0	0	0	0	0
ASV_15070	25	1	2	0	210	4	0	0	0	2	0	20	1	0	0	0	0	0	0	0	0	0	1	0	0	0	0	0	0	0	0	0	0	1	0	0	0	0	1	0	0	0	0	0	2	0	0	0	0
ASV_573	2	0	16	8	1	1	1	3	6	47	0	0	0	62	39	5	0	1	0	0	1	2	0	2	2	0	0	0	18	0	0	87	7	0	5	0	83	10	60	10	12	6	2	36	1	10	1	37	6
ASV_1628	23	0	8	30	110	17	3	0	2	69	18	4	32	116	24	1	2	0	0	0	0	0	35	0	0	0	0	22	8	13	7	1	0	13	1	0	1	77	40	29	18	49	179	3	4	1	2	1	0
ASV_6800	4	0	0	0	0	0	0	0	0	0	0	1	0	0	0	0	0	0	0	0	0	0	0	0	0	6	0	0	0	0	0	0	0	3	0	0	0	0	0	0	0	0	0	0	1	0	0	0	0
ASV_3249	2	0	0	0	0	0	0	0	0	0	0	0	0	0	0	0	0	0	0	0	0	0	0	0	0	45	0	0	0	0	0	0	0	0	0	0	0	1	0	0	0	0	0	0	2	0	0	0	0
ASV_1630	3	0	27	33	57	59	45	3	29	18	19	2	65	23	75	2	0	4	17	0	0	0	22	6	0	0	0	45	25	13	8	5	0	5	23	0	1	18	27	5	11	146	24	6	3	17	12	2	21
ASV_1261	3	0	0	0	0	0	0	0	0	0	0	1	0	0	0	0	0	0	0	26	0	0	0	0	0	0	0	0	0	0	0	0	0	0	0	1	0	0	0	2	0	0	0	0	0	0	0	0	0
ASV_9495	17	1	1	0	75	0	0	1	0	1	0	17	0	1	1	0	0	0	0	0	0	0	1	0	0	0	0	2	0	0	0	2	0	0	1	0	8	2	0	4	0	0	6	0	4	0	0	0	0
ASV_13237	1	0	1	0	0	0	1	1	0	2	0	0	0	1	0	0	0	0	0	0	0	0	0	0	0	0	0	0	1	1	2	0	0	0	0	1	13	1	0	1	0	0	1	0	0	5	0	5	0
ASV_4718	8	0	1	0	28	0	0	0	0	1	0	11	0	0	0	0	0	0	0	0	0	0	0	0	0	0	0	0	0	0	0	0	0	0	0	0	0	0	2	3	0	0	2	0	4	0	0	0	0
ASV_2055	2	0	0	0	0	0	0	0	0	0	0	0	0	0	0	0	0	0	0	0	0	0	0	0	0	0	0	0	0	0	0	0	0	0	0	0	0	0	0	0	0	0	0	0	0	0	0	0	0
ASV_1253	4	0	3	1	0	0	6	0	0	0	0	0	0	0	0	0	0	0	0	0	0	0	0	0	0	0	0	0	0	0	0	0	0	0	0	0	0	0	0	0	0	0	0	0	0	0	0	0	0
ASV_15772	11	0	1	0	4	0	0	0	0	0	0	0	0	1	1	0	0	0	0	0	0	0	1	0	0	0	0	0	0	0	0	0	0	0	0	0	0	0	1	2	2	0	2	0	2	0	0	0	0
ASV_10712	2	0	0	0	0	0	0	0	0	0	0	0	0	0	0	0	0	0	0	0	0	0	0	0	0	0	0	0	0	0	0	0	0	0	0	0	0	0	0	0	0	0	0	0	0	0	0	0	0
ASV_13734	4	0	0	1	0	1	0	0	0	3	2	0	1	0	1	0	0	1	1	0	0	0	1	0	0	0	0	15	11	0	0	4	0	0	16	1	1	1	2	1	0	0	1	3	0	0	0	0	1
ASV_5905	25	0	8	0	25	0	1	0	0	29	0	72	0	22	16	0	0	1	0	0	0	0	27	0	0	0	0	2	0	2	1	15	0	0	1	0	8	5	6	3	7	0	18	3	28	0	1	0	3
ASV_13326	1	0	0	0	0	0	0	0	0	0	0	0	0	0	0	0	0	0	0	0	0	0	0	0	0	0	0	0	0	0	0	0	0	0	0	0	0	0	0	0	0	0	0	0	0	0	0	0	0
ASV_13358	4	0	0	0	2	0	0	0	0	2	0	0	0	1	2	0	2	0	0	0	0	0	0	0	0	0	0	0	0	0	0	0	0	0	0	0	0	0	0	0	1	0	4	0	2	0	0	0	0
ASV_2313	4	56	0	0	0	0	0	0	0	0	0	0	0	0	0	0	0	0	0	0	0	0	0	0	0	0	0	0	0	0	0	0	0	0	0	0	0	0	0	0	1	0	0	0	0	0	0	0	0
ASV_857	6	0	4	0	0	0	0	4	0	0	0	0	0	0	0	0	0	11	0	1	0	32	0	0	1	0	32	0	0	10	0	0	18	1	0	0	1	0	0	0	0	0	0	0	1	0	0	0	0
ASV_639	4	201	5	0	0	0	0	0	1	0	0	3	0	0	0	1	74	0	0	11	0	0	0	0	93	0	0	0	0	0	0	0	1	3	0	13	0	0	0	0	0	0	0	0	25	1	0	266	1
ASV_5319	11	0	0	0	0	0	0	0	0	0	0	0	0	0	0	0	0	0	0	0	2	0	0	0	0	0	0	0	0	0	0	0	0	3	0	0	0	0	0	0	0	0	0	0	1	0	0	0	0
ASV_4958	3	0	0	0	0	0	0	0	0	0	0	0	0	0	0	0	0	0	0	41	0	0	0	0	0	0	0	0	0	0	0	0	0	0	0	0	0	1	0	0	2	0	0	0	0	0	0	0	0
ASV_14644	7	0	2	0	0	0	0	0	0	0	0	3	0	0	0	0	0	0	0	0	0	0	0	0	0	0	0	0	0	0	0	0	0	0	0	0	0	0	0	0	4	0	0	0	2	0	0	0	0
ASV_2657	2	0	3	0	0	0	1	0	0	0	0	0	0	0	0	0	0	0	0	0	0	0	0	0	0	0	0	0	1	4	1	0	0	0	0	0	0	0	0	0	0	0	0	0	2	0	0	0	0
ASV_3332	6	0	0	0	0	0	0	0	0	0	0	2	0	0	0	0	0	0	0	0	0	0	0	0	0	0	0	0	0	1	0	0	0	0	0	0	0	0	0	0	0	0	0	0	0	0	0	1	0
ASV_9652	1	0	0	0	0	0	0	0	0	0	0	0	0	0	0	0	0	0	0	0	0	0	0	0	0	0	0	0	0	0	0	0	0	0	0	0	0	0	0	0	0	0	0	0	0	0	0	0	0
ASV_11655	6	0	8	0	9	0	0	0	0	0	0	2	0	5	0	0	0	0	0	0	0	0	4	0	0	0	0	5	0	0	1	0	0	0	0	0	0	7	15	2	0	0	2	0	13	0	0	0	0
ASV_13215	1	0	0	0	0	0	0	0	0	1	0	3	0	4	0	0	1	0	0	0	0	0	1	0	0	0	0	0	0	0	0	0	0	0	0	0	0	0	1	0	2	0	2	0	0	0	0	0	0
ASV_1035	9	0	9	4	6	0	2	2	2	5	3	1	0	13	4	7	0	0	8	0	0	0	8	0	0	0	0	43	9	1	1	5	3	2	12	0	1	8	21	5	0	9	30	3	0	4	9	2	7
ASV_2019	7	3	1	0	0	0	0	0	0	0	0	4	0	0	0	0	26	0	0	0	0	0	1	0	0	0	0	0	0	1	0	0	0	0	0	1	0	0	0	1	1	0	0	0	15	0	0	0	0
ASV_7100	5	0	0	0	0	0	1	0	0	0	0	0	0	0	0	0	1	0	0	0	0	0	0	0	0	0	0	0	0	19	0	0	0	0	0	0	0	0	0	0	0	0	0	0	1	0	0	0	0
ASV_2800	3	0	0	0	0	0	0	0	0	0	0	0	0	0	0	0	0	66	0	0	0	0	0	0	0	0	0	0	0	0	0	0	0	0	0	0	0	0	0	0	0	0	0	0	0	0	0	1	0
ASV_2380	3	0	0	0	0	0	0	0	0	1	0	0	0	0	0	0	0	0	0	0	0	0	0	0	0	0	0	1	0	0	0	0	0	0	0	0	0	1	0	0	0	0	0	0	0	0	1	0	0
ASV_408	10	101	1	1	3	0	6	2	0	0	1	0	0	0	1	6	3	20	3	0	0	0	1	0	0	0	39	1	9	21	0	0	4	0	0	11	12	0	0	0	0	0	0	0	8	3	1	0	0
ASV_12160	5	0	0	0	4	0	0	0	0	1	0	1	0	3	0	0	0	0	0	0	0	0	0	0	0	0	0	1	0	1	0	0	0	0	0	0	0	0	4	5	0	0	0	0	2	0	0	0	0
ASV_13018	1	0	0	0	0	0	0	0	0	0	0	1	0	0	0	0	0	0	0	0	0	0	0	0	0	0	0	0	0	0	0	0	0	0	0	0	0	0	0	0	0	0	0	0	0	0	0	0	0
ASV_88	8	2	13	45	0	1	7	11	0	7	1	4	0	0	0	163	109	1509	41	60	14	45	1	29	91	0	19	4	13	66	8	3	61	3	31	606	32	0	3	5	6	0	15	13	3	3	3	29	1
ASV_12341	1	0	2	10	7	2	1	0	0	13	0	3	1	7	2	0	1	0	1	0	0	0	13	0	0	0	0	0	0	0	0	7	0	3	6	0	1	4	1	4	2	4	21	2	0	0	2	3	7
ASV_495	7	0	0	6	1	0	0	3	1	12	0	5	1	3	0	0	0	0	3	0	0	0	0	0	0	0	0	0	0	0	0	0	0	0	2	0	0	0	2	3	0	0	1	0	0	1	0	3	3
ASV_807	6	0	0	20	1	0	4	0	1	1	0	3	0	0	0	0	0	0	0	0	0	0	1	0	0	0	0	0	1	0	0	0	0	0	2	0	19	0	3	1	0	0	0	2	0	6	0	0	4
ASV_4224	6	0	2	0	1	0	1	27	5	0	0	0	1	2	0	1	1	0	11	2	0	0	2	2	0	1	1	2	2	0	0	7	0	1	10	0	0	1	4	1	0	1	0	3	2	4	15	2	13
ASV_11852	1	0	0	0	0	0	0	0	0	0	0	0	0	0	0	7	12	0	0	0	0	0	0	0	0	0	0	0	0	0	0	0	0	0	0	0	0	0	0	0	0	0	0	0	0	0	0	0	0
ASV_11383	3	0	3	0	0	0	0	0	0	0	0	0	0	0	0	0	0	0	0	0	0	0	0	0	0	0	0	0	0	0	0	0	0	0	0	0	0	0	0	0	0	0	0	0	4	0	0	0	0
ASV_15421	5	0	0	0	4	0	0	0	0	3	0	7	0	0	3	0	0	0	0	0	0	0	11	0	0	0	0	0	0	0	0	0	0	0	0	0	0	3	3	5	23	0	0	0	3	0	0	0	0
ASV_3744	6	0	0	0	0	0	0	0	0	0	0	0	0	0	0	0	0	0	0	0	0	0	0	0	0	0	0	0	0	0	0	0	0	1	0	0	0	0	0	0	0	0	0	0	1	0	0	0	0
ASV_3049	1	1	0	0	0	0	0	0	0	0	0	0	0	0	0	0	19	0	0	0	0	0	0	0	0	1	0	0	0	0	0	0	0	0	0	0	0	0	0	0	0	1	0	0	1	0	18	0	0
ASV_8589	2	0	0	5	0	2	1	0	0	3	0	0	0	1	1	2	0	0	0	0	0	0	1	0	0	0	0	4	12	0	0	0	0	3	2	1	0	0	4	1	0	3	13	3	0	2	0	1	0
ASV_9764	6	0	3	0	0	0	0	0	0	0	0	0	0	0	0	0	0	0	0	0	0	0	0	0	0	1	0	0	0	0	0	0	0	2	0	0	0	0	0	2	0	0	0	0	9	0	0	1	0
ASV_13633	7	0	4	1	0	0	0	0	0	0	0	0	0	30	1	0	2	0	0	0	0	0	0	0	0	0	0	0	0	0	0	0	0	0	0	0	0	0	1	1	0	0	0	0	4	0	0	0	0
ASV_10428	1	0	0	0	0	0	0	0	0	0	0	1	0	0	0	0	0	0	0	0	0	0	0	0	0	0	0	0	0	0	0	0	0	1	0	0	0	0	0	0	0	0	0	0	3	0	0	0	0
ASV_11260	3	0	0	1	3	0	0	0	1	12	0	21	0	1	2	0	0	0	2	0	0	0	11	0	0	0	0	0	0	2	0	0	0	0	2	0	1	7	7	7	53	1	10	0	8	0	0	0	1
ASV_15530	12	1	15	31	3	3	18	11	3	25	117	3	196	109	34	0	6	0	12	0	0	0	6	1	0	1	0	86	133	39	3	3	0	20	5	0	1	100	295	51	3	119	43	0	35	3	6	1	2
ASV_5169	2	0	0	0	1	0	0	0	0	0	0	5	0	0	0	0	55	0	0	0	0	0	0	0	0	0	0	0	0	1	0	0	0	1	0	0	0	0	0	0	6	0	0	0	0	0	0	0	0
ASV_9446	2	0	2	0	0	0	0	0	0	0	0	0	0	0	0	0	0	0	0	0	0	0	0	0	0	0	0	0	0	0	0	0	0	0	0	0	0	0	0	0	0	0	0	0	14	0	0	0	0
ASV_2836	1	0	0	0	15	0	0	0	0	38	0	13	0	0	0	0	1	0	0	0	0	0	6	0	0	0	0	19	0	0	0	0	0	1	0	0	0	3	4	8	9	0	3	0	2	0	0	0	0
ASV_316	7	0	1	8	0	0	0	4	2	1	0	1	0	1	5	1	0	0	1	0	0	0	6	0	0	0	0	0	26	0	1	1	0	0	1	3	10	0	0	1	0	0	11	15	2	79	4	5	1
ASV_6962	18	0	0	11	0	0	0	0	1	3	0	1	0	1	3	0	0	0	0	0	0	0	0	0	0	0	0	1	0	0	1	0	0	0	0	0	0	2	5	4	5	0	0	0	0	0	0	0	0
ASV_15468	8	0	0	0	1	0	0	0	0	0	0	3	0	1	0	0	0	0	0	0	0	0	0	0	0	0	0	1	0	0	3	0	0	0	0	0	0	3	3	0	1	0	1	0	0	0	0	0	0
ASV_10991	5	0	0	0	0	0	0	0	0	0	0	0	0	0	0	0	0	0	0	0	0	0	0	0	0	0	0	0	0	0	0	0	0	0	0	0	0	0	0	0	0	0	0	0	0	0	0	0	0
ASV_5803	6	0	0	0	0	0	0	0	0	0	0	3	0	0	0	0	0	0	0	0	0	0	0	0	0	0	0	0	0	0	0	0	0	0	0	0	0	0	0	0	0	0	0	0	0	0	0	0	0
ASV_12574	17	0	0	0	0	0	0	0	0	0	0	0	0	0	0	3	0	0	0	0	0	0	0	0	5	0	0	0	0	0	0	0	0	0	0	0	0	0	0	0	0	0	0	0	0	0	0	0	0
ASV_2343	2	0	1	0	0	0	0	0	0	5	0	6	0	1	2	0	0	0	0	0	0	0	0	0	0	0	0	0	0	0	0	0	0	1	0	0	0	7	0	3	0	0	0	0	0	0	0	0	0
ASV_505	1	0	0	0	0	11	0	2	6	6	2	2	3	3	0	1	0	1	1	0	0	0	1	0	0	1	0	0	7	0	0	1	3	102	0	0	0	27	0	1	3	0	0	1	0	0	3	1	7
ASV_622	8	36	2	1	0	1	4	0	0	0	0	6	1	1	0	0	11	0	0	29	0	0	0	0	1	0	30	2	1	191	2	0	6	2	0	1	0	3	0	10	9	1	0	0	1	0	0	0	0
ASV_1952	5	0	0	0	0	0	0	0	0	0	0	0	0	0	0	7	0	0	0	0	0	33	0	0	0	0	12	0	0	15	0	0	0	0	0	0	0	0	0	0	0	0	0	0	2	0	0	1	0
ASV_7729	4	0	1	0	0	0	0	0	0	1	0	1	0	0	0	2	0	0	0	0	0	0	0	0	0	0	0	0	0	19	0	0	0	1	0	0	0	0	0	0	0	0	0	0	8	0	0	0	0
ASV_2340	4	49	3	0	0	0	1	0	0	0	0	1	0	0	0	1	0	0	0	0	0	0	1	0	0	0	0	0	0	0	0	0	19	2	0	0	0	0	0	0	0	0	0	0	7	0	0	15	0
ASV_6335	6	0	0	0	12	0	0	0	0	2	0	3	0	16	5	0	0	0	0	0	0	0	0	0	0	0	1	18	0	6	0	0	0	0	0	0	0	10	24	4	0	0	7	0	19	0	0	0	0
ASV_1281	5	0	0	0	0	0	0	0	0	0	0	1	0	0	0	0	0	0	0	0	0	0	0	0	8	1	0	0	1	1	0	0	7	0	0	0	0	0	0	0	0	0	0	0	11	0	0	0	0
ASV_3186	2	0	2	3	0	0	3	1	0	0	78	0	2	2	0	3	0	0	85	0	0	0	0	1	1	0	0	1	3	2	1	0	1	1	3	0	0	0	0	0	0	1	0	0	3	0	1	2	0
ASV_1004	2	0	0	27	2	3	1	0	21	4	0	3	3	1	17	0	0	0	48	0	0	0	3	1	0	0	0	26	1	0	1	2	10	1	28	0	4	0	1	0	2	13	6	43	2	64	1	2	1
ASV_498	8	12	0	1	0	0	9	0	0	0	0	6	0	0	0	2	2	1	0	0	38	1	0	0	60	0	0	0	0	0	0	0	22	0	1	0	1	0	1	0	3	0	0	0	8	0	0	0	0
ASV_363	4	0	2	2	0	0	0	0	0	18	0	3	2	0	24	0	1	0	1	0	0	0	2	0	0	0	0	0	5	0	0	1	0	0	0	0	16	1	0	3	0	0	1	22	1	0	2	0	1
ASV_2064	4	0	1	0	0	0	0	0	0	0	0	1	0	0	0	0	0	0	0	83	0	0	0	0	0	0	6	0	0	0	0	0	1	0	0	1	0	0	0	0	0	0	0	0	3	0	0	0	0
ASV_703	6	0	41	12	23	105	27	7	71	46	18	2	114	75	143	50	4	3	99	0	0	2	48	38	0	0	1	25	51	11	18	75	1	44	166	0	64	30	18	15	80	47	36	5	6	0	15	0	10
ASV_12483	7	0	8	5	2	1	7	63	7	2	8	2	8	9	1	7	1	0	36	0	0	0	4	1	0	0	0	4	10	5	0	9	1	4	12	1	4	1	14	2	0	14	1	1	2	24	36	7	28
ASV_7993	4	0	1	1	2	0	0	0	0	24	1	7	5	13	13	0	0	0	0	0	0	0	6	0	0	0	0	5	6	1	0	0	0	1	0	0	1	15	10	5	9	1	8	0	5	0	0	0	0
ASV_5464	14	0	0	0	0	0	0	1	0	0	0	0	0	0	0	0	0	0	0	45	0	13	0	0	0	0	0	0	0	0	0	0	0	0	0	0	0	0	0	0	0	0	0	0	0	0	0	0	0
ASV_2135	7	0	1	0	0	0	1	0	0	0	0	9	0	0	0	0	1	0	0	0	0	0	0	0	0	0	0	0	0	0	0	0	0	2	0	0	0	0	0	0	0	0	0	0	1	0	0	0	0
ASV_2336	7	1	0	2	0	0	0	0	0	0	0	1	0	1	7	0	0	0	0	0	0	0	3	0	0	0	0	0	2	1	1	0	0	0	0	0	0	1	0	0	1	0	3	0	3	0	0	0	0
ASV_12852	10	0	0	1	0	0	0	0	0	1	0	0	0	0	0	0	0	0	0	0	0	0	0	0	0	0	0	0	0	0	0	0	0	0	0	0	0	0	1	0	0	0	0	0	3	0	0	0	0
ASV_6329	7	0	0	0	0	0	0	0	0	0	0	0	0	0	0	0	0	0	0	0	0	0	0	0	0	0	0	0	0	3	0	0	0	0	0	0	0	0	1	0	0	0	0	0	0	0	0	0	0
ASV_11075	2	0	0	0	0	0	0	0	0	0	1	1	0	0	0	0	0	0	0	0	0	0	0	0	0	0	0	0	0	0	0	0	0	0	0	0	0	0	0	0	1	0	0	0	0	0	0	0	0
ASV_9513	11	0	0	0	0	0	0	0	0	0	0	1	0	0	0	0	0	0	0	0	0	0	1	0	0	0	0	0	0	0	0	0	0	0	0	0	0	0	0	0	0	0	0	0	2	0	0	0	0
ASV_2468	2	0	0	35	0	648	0	0	1	0	1	0	1	0	0	0	0	0	0	0	0	0	0	0	0	0	0	0	3	0	0	0	0	36	0	0	2	1	0	2	0	4	1	0	0	0	0	1	0
ASV_3428	9	0	0	0	0	0	0	0	0	0	0	0	0	0	0	0	0	0	0	0	0	0	0	14	0	0	0	0	0	0	0	0	0	0	0	0	0	0	0	0	1	0	0	0	0	0	0	0	0
ASV_2779	4	0	0	0	0	0	0	0	0	0	0	0	0	0	0	0	0	0	0	0	0	0	0	0	0	0	0	0	0	0	0	0	0	0	0	0	0	0	0	0	0	0	0	0	0	0	0	0	0
ASV_4964	2	0	0	0	0	0	1	0	0	0	0	0	0	0	0	0	0	0	0	0	0	0	0	4	0	8	0	0	0	0	0	0	0	0	0	0	0	0	1	0	2	0	0	0	5	0	0	0	0
ASV_3842	17	0	5	4	16	13	2	2	5	22	1	5	8	8	16	1	3	1	1	0	0	0	23	1	0	0	0	7	5	0	0	5	2	0	18	1	2	6	7	4	16	15	25	4	1	0	1	4	3
ASV_3181	2	0	0	0	0	0	0	0	0	0	0	4	0	0	0	0	0	0	0	0	0	0	0	0	0	0	0	0	0	0	0	0	0	1	0	0	0	0	0	1	1	0	0	0	0	0	0	0	0
ASV_5869	11	0	0	0	134	0	0	0	0	0	2	16	0	1	0	0	0	0	0	0	0	0	1	0	0	0	0	1	0	0	0	0	0	5	0	0	0	0	0	0	0	1	0	0	0	0	0	0	0
ASV_7373	14	0	1	0	12	0	1	0	0	2	0	1	0	0	0	0	0	0	0	0	0	0	0	0	0	0	0	0	0	0	0	0	0	0	0	0	0	0	0	1	0	0	0	0	1	0	0	0	0
ASV_5955	4	0	0	0	0	0	0	0	0	0	0	0	0	0	0	0	0	0	0	0	0	0	0	0	0	0	0	0	0	2	0	0	0	0	0	0	0	0	0	0	0	0	0	0	0	0	0	0	0
ASV_12389	1	0	0	0	0	0	0	0	0	0	0	0	0	0	0	0	0	0	0	0	0	0	0	0	0	0	0	0	0	0	0	0	0	0	0	0	0	0	0	0	0	0	0	0	1	0	0	0	0
ASV_910	6	1	13	2	44	2	2	0	3	37	1	20	2	8	0	1	0	2	1	0	0	0	43	0	0	0	0	9	34	1	4	34	1	1	41	0	3	23	17	5	13	0	24	21	0	8	0	4	19
ASV_9046	9	0	17	2	53	0	2	6	5	19	4	1	4	111	39	0	0	0	2	0	1	0	18	3	0	0	0	21	16	6	2	9	2	0	17	1	0	31	89	15	2	3	93	21	3	27	42	5	29
ASV_6058	6	0	0	0	0	0	0	0	0	0	0	0	0	0	0	0	0	0	0	0	0	0	0	0	0	0	0	0	0	0	0	0	1	2	0	0	0	0	0	0	0	0	0	0	1	0	0	0	0
ASV_8014	5	0	1	0	12	0	0	0	0	0	0	23	0	0	0	0	0	0	0	0	0	0	0	0	0	0	0	0	0	0	0	0	0	0	0	0	0	0	0	1	0	0	0	0	1	0	0	0	0
ASV_7485	2	0	0	0	0	0	0	0	0	0	0	0	0	0	0	0	0	0	0	0	0	0	0	1	0	0	0	0	0	0	0	0	0	0	0	0	0	0	0	0	0	0	0	0	0	0	0	0	0
ASV_9384	9	0	0	0	0	0	0	0	0	0	0	0	0	0	0	0	0	0	0	0	0	0	0	0	0	0	0	0	0	0	0	0	0	0	0	0	0	0	0	0	0	0	0	0	3	0	0	0	0
ASV_9914	3	0	0	0	0	0	0	0	0	0	0	0	0	0	0	0	0	0	0	0	0	11	0	0	0	0	1	0	0	0	0	0	0	0	0	0	0	0	0	0	0	0	0	0	1	0	0	0	0
ASV_4460	1	0	0	0	0	0	0	0	0	0	0	0	0	0	0	0	1	0	0	0	0	0	0	2	0	0	18	0	0	7	0	0	0	1	0	0	0	1	0	0	0	0	0	0	0	0	0	0	0
ASV_114	9	0	1	1	3	0	0	70	0	0	0	69	1	82	0	0	15	0	4	0	0	0	0	128	1	1	0	0	141	0	0	3	16	1	16	0	2	9	0	31	3	0	8	200	0	1	0	435	1
ASV_8987	3	0	0	0	0	0	0	0	0	0	0	0	0	0	0	0	0	0	0	0	1	0	0	0	0	0	0	0	0	4	2	0	0	0	0	0	0	0	0	0	0	0	0	0	4	0	0	0	0
ASV_5064	2	0	62	0	0	0	0	0	0	0	0	4	0	0	0	0	15	2	0	9	3	2	0	1	0	17	25	0	0	30	0	0	3	0	0	1	0	0	0	3	1	0	0	0	0	0	0	0	0
ASV_12348	2	0	0	0	0	0	0	0	0	0	0	0	0	0	0	0	45	0	0	0	0	0	0	0	0	0	0	0	0	1	0	0	0	0	0	0	0	0	0	0	0	0	0	0	0	0	0	1	0
ASV_10640	2	0	0	0	0	0	0	0	0	0	0	1	0	0	0	0	0	0	0	0	0	0	0	0	0	0	0	0	0	0	0	0	1	1	0	0	0	0	0	0	0	0	0	0	0	0	0	0	0
ASV_242	7	1	2	9	3	16	3	8	10	18	8	24	24	14	0	1	0	0	5	0	0	0	18	0	0	0	0	9	5	1	1	2	2	81	2	0	14	25	0	38	22	0	21	3	0	0	0	10	19
ASV_6982	6	0	2	0	0	0	0	0	0	0	0	0	0	0	0	0	0	0	0	0	0	0	0	0	0	0	0	0	0	0	0	0	0	0	0	0	0	0	0	0	0	0	0	0	1	0	0	0	0
ASV_1898	24	0	3	0	1	0	0	0	0	2	0	15	0	9	4	0	0	0	0	0	0	0	1	0	0	0	0	0	0	2	0	0	0	0	0	0	0	0	6	0	1	0	18	0	2	0	0	0	0
ASV_11129	3	0	2	3	10	1	0	1	5	5	2	3	0	0	0	0	0	0	1	0	0	0	1	0	0	0	0	15	1	0	2	8	0	0	4	0	0	3	3	0	1	0	7	3	2	1	1	0	1
ASV_451	5	0	2	0	1	3	0	2	2	2	0	3	0	0	2	0	0	0	0	0	0	0	0	0	0	0	0	0	0	0	0	3	0	0	0	0	6	8	1	14	15	2	1	15	0	0	1	4	1
ASV_3352	20	0	0	0	0	0	0	0	0	0	0	0	0	0	0	0	0	0	0	0	0	0	0	0	0	0	0	0	0	0	0	0	0	0	0	0	0	2	0	0	0	0	0	1	0	0	0	0	0
ASV_10074	7	0	22	95	15	8	2	14	35	26	16	5	18	32	11	2	2	4	35	0	3	2	36	4	10	2	0	57	48	4	0	27	17	9	68	3	6	25	142	12	0	15	58	34	15	62	51	13	43
ASV_1314	12	0	0	0	0	0	0	0	0	0	0	0	0	0	0	0	0	0	0	0	26	0	0	0	0	0	0	0	0	0	0	0	0	0	0	0	0	0	0	0	0	0	0	0	0	0	0	0	0
ASV_11547	1	0	0	0	0	0	0	0	0	1	0	2	0	0	0	0	0	0	0	0	0	0	0	0	0	0	0	8	0	0	0	0	1	0	2	1	0	0	6	1	0	0	3	4	1	3	0	1	0
ASV_3654	2	0	8	0	0	0	0	0	0	0	0	1	0	0	0	1	0	0	0	0	0	0	0	0	0	0	0	0	0	0	0	0	0	1	0	0	0	0	0	0	0	0	0	0	10	0	0	0	0
ASV_3090	1	0	0	0	0	0	0	0	0	0	0	0	0	0	0	0	0	0	0	0	0	0	0	0	0	0	0	0	0	10	0	0	0	0	0	0	0	0	2	5	2	1	0	0	0	0	0	0	0
ASV_85	2	0	0	9	70	58	0	18	41	2	15	705	3	78	5	0	9	1	4	0	1	0	2	14	1	68	0	50	11	5	4	19	13	82	28	2	112	417	50	51	115	6	36	293	4	160	0	143	18
ASV_15012	1	0	1	0	0	0	0	0	0	0	0	0	0	0	0	0	0	0	0	0	0	0	0	0	0	0	0	0	0	0	0	0	0	0	0	0	0	0	0	0	0	0	0	0	1	0	0	0	0
ASV_13368	3	0	0	0	0	0	0	0	0	0	0	0	0	0	0	0	0	0	0	0	0	0	0	0	0	0	0	0	0	0	0	0	0	0	0	0	0	0	0	0	0	0	0	0	0	0	0	0	0
ASV_1048	1	0	3	0	0	0	0	0	0	8	0	0	0	0	0	0	0	0	3	0	0	0	32	0	0	0	0	0	6	0	0	0	0	1	1	0	0	0	0	0	0	1	2	0	1	0	0	0	0
ASV_3184	8	0	0	0	0	0	0	0	0	0	0	4	0	0	0	1	0	0	0	0	0	0	0	0	26	0	0	0	0	0	0	0	0	0	1	0	0	0	0	0	0	1	0	0	1	0	0	0	0
ASV_15559	2	0	0	0	0	0	0	0	0	0	0	0	0	0	0	0	0	0	0	0	0	0	0	0	0	0	0	0	0	0	0	0	0	0	0	0	0	0	0	0	0	0	0	0	0	0	0	0	0
ASV_12737	3	0	0	1	0	0	0	0	0	0	0	0	0	0	0	0	0	0	0	0	0	0	0	0	0	0	0	0	0	4	1	0	0	1	0	0	0	0	0	0	0	0	0	0	0	0	0	0	0
ASV_12273	3	0	2	29	3	0	1	0	3	15	1	5	0	7	12	1	0	0	0	0	0	1	2	0	0	0	1	1	5	2	0	11	1	0	2	0	0	3	1	3	2	0	9	2	2	2	2	0	2
ASV_1812	7	0	0	0	0	0	0	0	0	0	0	1	0	0	0	0	0	0	0	12	40	0	0	0	0	10	0	0	0	22	0	0	5	0	0	0	0	0	0	0	4	0	0	0	14	0	0	0	0
ASV_10056	1	0	1	0	0	0	0	0	0	0	0	0	0	0	0	0	0	0	0	0	0	0	0	0	0	0	0	0	0	0	1	0	0	1	0	0	0	0	0	2	0	0	0	0	3	0	0	0	0
ASV_14366	4	0	0	0	0	0	0	0	0	0	0	0	0	0	0	0	0	0	0	0	0	0	0	0	0	0	0	0	0	0	0	0	0	0	0	0	0	0	0	0	0	0	0	0	7	0	0	0	0
ASV_2740	2	0	7	34	22	1	3	3	11	96	45	24	8	22	28	1	0	0	2	0	0	0	82	1	0	1	0	1	9	1	1	24	0	6	7	0	11	87	3	22	31	4	129	101	0	16	3	14	25
ASV_3114	6	0	16	4	1	2	1	0	0	32	9	2	5	23	34	0	3	0	0	0	0	0	61	0	0	0	0	1	453	6	3	0	0	0	0	0	0	19	27	18	91	0	29	0	3	0	0	0	0
ASV_14486	15	0	35	0	27	0	4	7	1	18	1	5	3	91	17	0	1	0	1	0	0	0	8	1	0	0	0	56	2	41	2	0	0	0	2	0	0	75	131	18	1	1	19	0	18	1	1	0	1
ASV_14260	8	0	3	0	0	0	0	0	0	0	0	1	0	0	0	0	0	0	0	13	0	0	0	0	0	0	0	0	0	0	0	0	0	2	0	0	0	0	0	0	0	0	0	0	4	0	0	0	0
ASV_13682	2	0	0	0	0	0	0	0	0	0	0	0	0	0	0	0	0	0	0	0	0	0	0	0	0	0	0	0	0	0	0	0	1	0	0	0	0	0	0	0	0	0	0	0	0	0	0	0	0
ASV_4185	8	0	20	0	0	0	0	0	0	2	0	2	0	2	1	0	0	0	0	0	0	0	27	0	0	0	0	0	0	0	0	0	0	0	0	0	0	1	2	5	9	0	4	0	1	0	0	0	0
ASV_2715	6	0	0	7	1	1	0	0	1	1	0	3	0	1	4	0	0	0	0	0	0	0	1	0	0	0	0	0	2	0	1	0	0	1	1	0	1	1	0	0	4	0	6	1	2	0	0	1	0
ASV_2525	2	0	0	0	0	0	0	0	0	0	0	0	0	0	0	0	59	0	0	0	0	0	0	0	0	0	0	0	0	0	0	0	0	0	0	0	0	0	0	0	0	0	0	0	2	0	0	0	0
ASV_9456	9	0	1	0	0	0	0	0	0	0	0	0	0	0	0	0	0	0	0	0	0	0	0	0	0	0	0	0	2	0	0	0	0	1	0	0	0	0	0	0	0	0	0	0	2	0	0	0	0
ASV_14543	8	0	0	0	29	0	0	0	0	0	0	35	0	0	0	0	0	0	0	0	0	0	0	1	0	0	0	0	0	0	1	1	0	0	0	0	0	0	0	0	0	0	0	0	0	0	0	0	0
ASV_3848	10	14	5	144	9	32	1	7	2	2	5	2	14	13	2	0	2	0	6	0	2	0	0	1	1	0	0	7	4	3	0	3	1	198	3	0	1	5	8	1	0	11	2	0	7	3	6	0	2
ASV_1645	5	18	2	0	0	1	0	0	0	0	1	0	0	0	0	4	20	0	0	16	0	0	0	0	0	0	0	0	0	3	0	0	0	0	0	1	1	0	1	6	3	0	0	0	2	0	0	0	0
ASV_112	23	2	3	63	1	12	47	17	229	5	8	9	94	64	3	1	45	0	7	0	0	1	16	33	0	2	0	18	7	1	1	67	1	23	6	1	34	113	10	26	66	83	25	21	6	52	7	9	7
ASV_987	8	0	3	0	0	0	1	0	0	0	0	3	0	0	0	0	0	0	0	0	0	0	1	0	0	0	0	0	0	0	0	0	0	0	0	8	0	0	0	0	0	0	0	0	16	0	0	0	0
ASV_8715	3	0	0	0	0	0	0	0	0	0	0	0	0	0	0	0	0	0	0	0	0	18	0	0	0	0	0	0	0	0	0	0	0	0	0	0	0	0	0	0	0	0	0	0	0	0	0	0	0
ASV_2176	7	0	0	0	0	0	0	0	0	0	0	2	0	0	0	0	0	0	0	0	0	0	0	0	0	0	0	0	0	0	0	0	0	0	0	0	0	0	0	2	0	0	0	0	0	0	0	0	0
ASV_2244	6	2	1	11	0	6	0	0	0	1	0	1	0	4	7	0	0	0	0	1	0	0	8	1	0	0	0	4	2	1	7	1	0	10	0	0	0	0	0	10	0	1	14	1	4	1	0	0	0
ASV_11410	12	0	6	0	2	0	0	0	0	4	0	1	0	4	5	0	4	0	0	0	0	0	3	0	0	0	0	0	0	2	0	1	0	0	0	0	1	0	4	7	5	0	25	1	2	7	0	0	3
ASV_2519	26	0	1	0	139	0	0	0	0	0	0	25	0	3	2	0	1	0	0	0	0	0	2	0	0	0	0	1	0	0	0	0	0	1	0	0	0	2	1	7	0	0	4	0	8	0	0	0	0
ASV_12822	2	0	0	0	0	0	0	0	0	0	0	0	0	0	0	0	0	0	0	0	0	0	0	0	0	0	0	0	0	2	0	0	0	0	0	0	0	0	0	0	0	0	0	0	1	0	0	0	0
ASV_5147	8	0	4	0	25	0	4	0	0	0	0	11	0	1	0	0	0	0	0	0	0	0	0	0	0	0	0	0	0	0	0	0	0	0	0	0	0	1	1	0	1	0	1	0	0	0	0	0	1
ASV_10572	3	0	1	0	7	0	0	0	0	0	0	1	0	0	0	0	0	0	0	0	0	0	1	0	0	0	0	0	0	0	0	0	0	0	0	0	0	0	1	0	0	0	0	0	0	1	0	0	0
ASV_9640	2	0	0	0	6	0	0	0	0	0	0	8	0	0	0	0	0	0	0	0	0	0	0	0	0	0	0	0	0	0	0	0	0	0	0	0	0	0	0	1	0	0	1	0	0	0	0	1	0
ASV_2848	3	0	4	0	0	0	0	0	0	0	0	0	0	0	0	0	0	0	0	0	0	0	0	0	17	0	0	0	0	0	0	0	0	0	0	0	0	0	0	0	0	0	0	0	8	0	0	0	0
ASV_2925	3	0	3	2	0	0	0	0	0	0	0	0	0	0	0	1	24	0	0	0	0	0	0	0	0	0	0	0	0	0	0	0	0	0	0	0	0	0	0	0	1	0	0	0	0	0	0	0	0
ASV_12784	21	0	0	0	10	2	0	0	0	0	0	32	0	0	0	0	0	0	0	0	0	0	1	0	0	0	0	0	0	3	0	0	0	2	0	0	0	1	1	0	0	0	0	0	53	0	0	0	0
ASV_12308	4	0	12	1	0	0	0	0	0	0	0	2	0	0	0	0	0	0	0	0	0	0	1	0	0	0	0	0	0	0	0	0	0	0	0	0	0	0	0	0	0	0	0	0	22	0	0	0	0
ASV_15299	4	0	0	0	2	0	0	0	0	1	0	33	0	2	2	0	0	0	0	0	0	0	18	1	0	0	0	2	0	0	1	4	0	0	2	0	2	7	1	8	0	0	4	0	1	2	0	1	0
ASV_3889	2	92	0	0	0	0	0	0	0	0	0	1	0	0	0	0	0	0	0	0	0	0	0	0	0	0	0	0	1	0	0	0	0	1	0	0	0	0	0	0	0	0	0	0	69	0	0	0	0
ASV_272	3	1	66	0	0	4	0	0	2	0	0	17	0	41	0	0	0	1	36	38	0	1	11	0	0	0	0	0	1	0	0	0	0	2	0	0	101	25	5	36	12	1	4	0	0	0	1	12	0
ASV_1604	2	0	0	0	2	0	0	0	5	0	0	1	0	0	0	0	0	0	0	0	0	0	0	0	0	0	0	0	0	0	0	1	0	0	1	0	0	2	1	1	0	1	0	4	0	0	1	0	0
ASV_4081	5	0	0	0	0	0	0	0	0	0	0	0	0	0	0	0	0	0	0	0	0	0	0	0	16	0	0	0	0	0	2	0	0	1	0	0	0	0	0	0	0	0	0	0	0	0	0	0	0
ASV_10857	2	0	0	0	0	0	2	0	0	0	0	0	0	0	0	0	0	0	0	0	0	0	0	0	0	0	0	0	0	0	0	0	0	0	0	0	0	0	0	0	0	0	0	0	0	0	0	0	0
ASV_15523	2	0	0	0	0	0	0	0	0	0	0	0	0	0	0	0	0	0	0	0	0	0	0	0	0	0	0	0	0	0	0	0	0	0	0	0	0	0	0	0	0	0	0	0	0	0	0	0	0
ASV_3905	6	0	0	0	2	0	0	0	0	2	1	0	0	0	4	1	0	0	0	0	0	0	0	0	0	0	0	0	0	0	0	0	0	0	1	0	2	1	0	1	0	0	0	1	1	1	12	0	3
ASV_6665	1	0	5	0	0	0	0	0	0	0	0	0	0	0	0	0	0	0	0	0	0	0	0	0	0	0	0	0	0	0	1	0	0	0	0	0	0	0	0	0	0	0	0	0	1	0	0	0	0
ASV_2190	1	0	1	3	5	0	0	0	0	1	0	0	0	0	0	0	0	0	0	0	0	0	8	0	0	0	0	0	0	1	0	0	0	0	2	0	2	1	0	1	0	0	0	0	0	0	0	0	0
ASV_533	27	0	0	33	0	2	1	0	0	16	3	0	0	0	0	1	0	1	0	0	0	0	3	1	0	0	0	0	0	3	0	1	0	10	1	0	1	8	13	18	0	2	2	2	2	0	0	0	11
ASV_8527	6	0	28	0	0	0	0	0	0	14	0	2	0	13	18	0	0	0	0	0	0	0	29	0	0	0	0	1	0	2	1	0	0	0	0	0	0	8	14	13	32	0	28	0	2	0	0	0	0
ASV_1273	1	0	0	0	0	0	3	0	0	0	0	0	0	0	0	0	1	0	0	0	0	0	0	1	0	0	0	0	3	0	0	2	0	0	1	0	1	0	0	3	0	0	0	1	0	0	2	1	0
ASV_1687	1	0	0	0	0	0	0	0	0	0	0	0	0	0	0	0	0	0	0	0	0	0	0	0	0	0	0	0	0	0	0	0	0	1	0	0	0	0	0	0	0	0	0	0	0	0	0	0	0
ASV_584	3	0	5	0	2	0	0	0	1	0	0	19	0	0	4	0	0	0	0	0	0	22	0	0	0	1	0	0	3	1	0	0	0	1	3	0	0	18	0	10	1	0	1	2	2	0	1	1	1
ASV_2070	2	0	7	0	0	0	0	0	0	0	0	1	0	0	0	0	0	0	0	0	0	0	0	0	0	0	0	0	0	0	0	0	25	1	0	0	0	0	0	0	0	0	0	0	33	0	0	0	0
ASV_5105	2	0	0	0	0	0	0	0	0	0	0	0	0	0	0	1	0	0	0	0	0	0	0	0	0	0	17	0	0	0	0	0	0	0	0	0	0	0	0	0	0	0	0	0	1	0	0	0	0
ASV_1709	2	0	1	0	0	0	0	0	0	0	0	0	0	0	0	0	0	0	0	0	0	2	0	12	0	0	0	0	0	0	0	1	63	0	0	2	0	0	0	0	0	0	0	0	1	0	0	0	0
ASV_13267	3	0	0	1	2	2	0	0	0	4	1	0	5	3	0	0	0	0	4	0	0	0	3	0	0	0	0	92	6	5	0	0	0	0	0	0	0	9	92	1	0	13	21	1	0	0	0	0	1
ASV_415	1	0	3	0	14	0	0	0	1	18	0	0	0	25	74	0	0	0	0	0	0	0	5	3	0	0	0	5	1	4	2	0	0	0	0	0	0	9	1	9	17	1	4	13	0	3	0	0	1
ASV_9649	2	0	1	0	0	0	0	0	0	0	0	0	0	0	0	0	0	0	0	0	0	0	1	0	0	0	0	1	0	0	0	0	0	1	0	0	0	0	0	0	0	0	0	0	0	0	0	0	0
ASV_9058	3	18	0	0	0	0	0	0	0	0	0	0	0	0	0	0	0	0	0	0	0	0	0	0	0	0	0	0	0	0	0	0	0	0	0	0	0	0	0	0	0	0	0	0	0	0	0	0	0
ASV_32	15	1	3	0	5	3	63	10	296	97	229	136	18	143	4	13	2	2	4	1	1	0	135	71	0	0	1	3	367	151	4	48	24	29	23	11	637	89	10	41	666	167	34	38	5	0	1	202	41
ASV_7312	2	0	0	0	0	0	0	0	0	0	0	0	0	1	0	0	0	0	0	0	0	0	0	1	0	0	0	0	0	0	0	0	0	0	0	0	0	0	0	0	0	0	0	1	0	1	0	2	0
ASV_6903	7	0	0	0	1	0	0	0	0	0	0	9	0	3	0	0	0	0	0	0	0	0	0	0	0	0	0	0	0	0	0	0	0	0	0	0	0	0	4	0	0	0	4	0	0	0	0	0	0
ASV_15381	3	0	2	0	1	0	0	0	0	0	0	2	0	3	1	0	0	0	0	0	0	0	0	0	0	0	0	3	0	0	0	0	0	0	2	0	0	2	3	2	0	0	1	1	0	2	0	0	0
ASV_1669	1	37	0	0	0	0	0	0	0	0	0	0	0	0	0	0	0	36	0	0	0	0	0	0	0	0	0	0	0	0	0	0	0	0	0	0	0	0	0	0	0	0	0	0	0	0	0	0	0
ASV_426	6	0	0	9	2	3	4	0	1	0	3	0	0	1	1	0	0	0	0	0	0	0	1	0	0	0	0	1	0	1	0	21	0	1	0	0	9	5	0	9	0	0	3	4	0	14	0	0	0
ASV_5916	7	0	1	0	105	56	96	2	249	0	11	5	0	24	0	12	0	1	46	0	2	1	5	6	0	1	0	68	38	0	1	0	0	49	1	0	14	10	3	0	3	195	4	22	0	1	86	0	69
ASV_14921	1	0	6	4	1	2	2	7	1	1	0	0	2	0	5	1	0	0	6	0	0	0	3	4	0	0	0	6	5	0	0	2	1	58	10	0	1	2	3	0	0	0	3	3	0	1	1	0	3
ASV_641	2	0	0	0	0	3	0	0	0	0	0	1	2	0	0	0	0	0	0	0	0	0	0	0	0	0	0	0	4	0	0	34	0	1	5	0	0	5	0	0	2	0	0	4	0	0	0	4	0
ASV_5650	11	0	0	0	3	6	0	0	0	0	1	17	1	0	0	0	0	0	0	0	0	0	0	0	0	0	0	0	2	0	0	0	0	1	0	0	0	0	0	2	0	0	0	0	1	0	0	0	0
ASV_8108	3	0	1	0	0	0	0	0	0	0	0	0	0	0	0	0	0	0	0	0	0	0	0	0	0	0	0	0	0	0	0	0	0	0	0	0	0	0	0	0	0	0	0	0	0	0	0	0	0
ASV_6916	2	0	0	0	0	0	0	0	0	0	0	0	0	0	0	0	0	0	0	0	0	0	0	17	0	0	0	0	0	0	0	0	0	0	0	0	0	0	0	0	0	0	0	0	2	0	0	0	0
ASV_422	10	0	31	0	0	0	5	1	0	0	2	0	0	0	0	4	7	52	0	0	0	17	0	4	130	1	0	0	0	1	0	0	30	1	0	0	0	1	0	0	0	0	0	0	87	1	0	91	0
ASV_6072	2	0	1	0	0	0	0	0	0	0	0	1	0	0	0	0	0	0	0	0	0	0	0	0	0	0	0	0	0	0	0	0	0	0	0	0	0	0	0	0	0	0	0	0	1	0	0	0	0
ASV_3065	4	0	0	0	0	0	0	0	0	0	0	0	0	0	0	0	0	0	0	0	0	0	0	0	0	12	0	0	0	12	0	0	0	0	0	5	0	0	0	0	0	0	0	0	5	0	0	0	0
ASV_14385	8	0	0	0	0	0	0	0	0	0	0	0	0	0	0	0	0	0	0	0	0	0	0	0	0	0	0	0	0	0	0	0	0	0	0	0	0	0	0	0	0	0	0	0	0	0	0	0	0
ASV_286	1	2	0	0	13	1	1	3	7	0	7	1	10	0	0	0	0	0	1	1	0	0	1	12	0	0	0	5	0	5	0	1	0	13	29	0	102	64	19	36	39	0	0	1	2	0	0	0	9
ASV_174	16	89	3	7	13	46	12	1	0	1	14	30	1	1	5	5	370	71	1	59	92	374	0	67	69	40	86	5	16	24	3	3	83	46	0	37	111	0	0	4	18	4	1	9	4	20	30	6	0
ASV_10350	3	0	10	0	2	0	0	0	0	7	0	6	0	2	2	0	0	0	0	0	0	0	16	0	0	0	0	0	0	0	0	0	0	0	0	0	0	1	3	1	1	0	16	0	8	0	0	0	0
ASV_1602	9	1	0	22	3	17	5	0	0	1	4	0	0	0	2	0	0	1	0	0	0	0	1	2	0	0	0	0	10	0	0	3	0	41	2	1	2	0	3	2	0	3	14	1	0	3	0	1	1
ASV_4798	13	0	0	0	0	0	0	0	0	0	0	0	0	0	0	0	0	0	0	0	0	0	0	0	0	0	6	0	0	0	0	0	0	0	0	0	0	0	0	0	0	0	0	0	0	0	0	0	0
ASV_4500	3	0	2	0	0	0	0	0	0	0	0	0	0	0	0	2	22	1	0	0	0	0	0	0	0	0	0	0	0	3	0	0	0	0	0	0	0	0	0	0	2	0	0	0	0	0	0	0	0
ASV_8072	1	0	0	0	0	0	0	0	0	0	0	0	0	0	0	0	0	0	0	0	0	0	0	0	0	0	0	0	0	0	0	0	0	0	0	0	0	0	0	0	0	0	0	0	3	0	0	0	0
ASV_14994	1	0	1	0	7	6	4	0	1	4	7	0	10	3	4	0	2	0	1	1	0	0	5	0	0	0	0	6	0	0	30	2	0	3	0	0	0	0	0	0	7	17	7	5	0	1	2	3	4
ASV_604	7	0	0	0	0	0	0	0	2	5	1	0	0	1	12	0	0	0	0	0	0	0	0	0	0	0	0	0	9	6	0	2	0	0	0	0	0	1	0	0	6	0	6	31	0	3	0	0	0
ASV_1074	4	0	0	0	0	0	0	0	0	0	1	0	0	0	0	0	66	0	0	0	0	25	0	0	1	0	0	0	2	5	0	0	0	0	0	0	0	1	0	0	1	1	0	0	3	0	0	0	0
ASV_9364	2	0	8	0	4	0	0	0	0	6	1	4	0	4	3	0	0	0	0	0	0	0	2	0	0	0	0	0	16	2	1	0	0	0	0	0	6	7	3	8	12	0	7	5	0	5	0	0	0
ASV_2402	10	0	0	0	0	0	0	0	0	0	0	12	0	0	0	0	3	0	0	0	0	0	0	0	0	0	0	0	0	0	0	0	0	1	0	0	0	0	0	0	0	0	0	0	1	0	0	0	0
ASV_406	6	0	3	12	1	0	1	0	3	1	5	0	0	6	3	0	0	0	0	0	0	0	2	0	0	0	0	2	0	0	0	0	0	2	0	0	0	0	4	4	0	3	1	0	0	0	0	0	0
ASV_10516	4	0	0	0	0	0	0	0	0	0	0	0	0	0	0	0	0	0	0	0	0	0	0	0	0	0	0	0	0	0	0	0	0	0	0	0	0	0	0	0	0	0	0	0	0	0	0	0	0
ASV_1996	4	0	0	0	42	0	0	0	0	0	0	63	0	0	0	0	0	0	0	0	0	0	0	0	0	0	0	0	1	0	0	0	0	2	0	0	0	0	0	1	0	0	1	0	0	0	0	0	0
ASV_2301	3	0	0	0	11	0	0	0	0	26	0	12	0	0	0	0	1	0	0	0	0	0	0	0	0	0	0	17	0	0	0	0	0	1	0	0	0	2	1	2	10	0	0	0	1	0	0	0	0
ASV_11369	2	0	0	0	0	0	0	0	0	0	0	0	0	0	0	0	0	0	0	0	0	0	0	0	0	0	0	0	0	0	0	0	0	0	0	2	0	0	0	0	0	0	0	0	2	0	0	0	0
ASV_2222	2	0	0	0	0	0	0	0	2	0	0	0	0	0	0	0	0	7	0	0	0	0	0	0	0	0	0	0	0	0	0	0	1	0	0	0	0	0	0	0	1	0	0	0	0	0	0	0	0
ASV_2292	14	0	0	0	124	0	0	0	0	1	0	6	0	9	1	0	0	0	0	0	0	0	0	0	0	0	0	3	0	3	0	0	0	0	0	0	0	0	3	4	0	0	1	0	11	0	0	0	0
ASV_6640	4	0	0	1	0	0	0	0	0	0	0	0	0	0	0	0	0	0	0	0	0	0	0	0	0	0	0	0	1	0	0	0	0	0	0	0	0	1	1	0	1	0	1	3	0	0	0	0	0
ASV_8050	6	0	0	0	0	0	0	0	0	0	0	0	0	0	0	0	0	0	0	0	0	0	0	0	0	0	0	0	0	0	0	0	0	0	0	0	0	0	0	0	0	0	0	0	0	0	0	0	0
ASV_9050	1	3	0	115	0	5	3	0	0	0	14	0	12	1	0	0	0	0	0	0	0	0	0	0	0	0	0	0	9	0	0	0	0	47	0	0	0	0	0	0	0	18	0	0	2	0	0	0	0
ASV_4845	1	0	0	0	0	0	0	0	0	0	0	0	0	0	0	0	0	0	0	0	0	0	0	0	0	0	0	2	0	7	0	0	0	0	0	0	0	0	0	0	0	0	0	0	0	0	0	0	0
ASV_14831	7	0	0	0	10	3	0	0	0	2	1	11	0	5	1	0	3	0	0	0	0	0	4	0	0	0	0	2	0	34	3	0	0	0	0	0	0	1	2	7	0	0	12	0	59	0	0	0	0
ASV_2593	2	0	1	0	0	0	0	0	0	0	0	3	0	0	0	0	0	0	0	0	0	0	0	0	0	0	0	0	0	0	0	0	0	4	0	0	0	0	0	0	0	0	0	0	17	0	0	0	0
ASV_3567	1	0	0	0	1	0	0	0	0	0	0	0	0	3	0	0	0	0	0	0	0	0	6	0	0	0	0	0	0	1	0	0	0	0	0	0	0	2	0	0	9	0	1	0	1	0	0	0	0
ASV_893	4	0	7	0	1	0	2	0	10	0	0	1	0	0	0	0	1	0	2	0	0	1	0	3	0	0	0	6	5	2	1	1	0	0	6	1	0	0	1	0	5	5	4	1	1	0	0	0	0
ASV_8568	8	0	0	0	0	0	0	0	0	0	0	1	0	0	0	0	0	0	0	21	0	0	0	0	0	0	0	0	0	0	0	0	0	2	0	0	0	0	0	0	1	0	0	0	3	0	0	0	0
ASV_11503	3	4	0	0	0	0	0	0	0	0	0	3	0	0	0	0	0	0	0	0	0	0	0	0	0	0	0	0	0	0	0	0	0	1	0	0	0	0	0	0	0	0	0	0	0	0	0	0	0
ASV_2495	8	0	0	0	25	0	0	0	0	0	0	32	0	0	0	0	0	0	0	0	0	0	0	0	0	0	0	0	0	0	0	0	0	0	0	0	0	2	0	4	0	0	0	0	2	0	0	0	0
ASV_7367	2	0	0	0	0	0	0	0	0	0	0	0	0	0	0	0	0	0	0	0	0	0	0	0	0	0	0	0	0	0	0	0	0	1	0	0	0	0	0	0	0	0	0	0	0	0	0	0	0
ASV_6587	1	0	1	0	0	0	0	0	0	0	0	0	0	0	0	0	0	0	0	0	0	0	0	0	0	0	0	0	0	0	0	0	0	0	0	0	0	0	0	0	0	0	0	0	6	0	0	0	0
ASV_10805	2	0	0	0	8	0	0	0	0	1	0	46	0	0	0	0	0	0	0	0	0	0	1	0	0	0	0	0	0	0	0	0	0	0	0	0	0	0	1	2	0	0	0	0	0	0	0	0	0
ASV_3351	10	0	0	0	65	0	0	0	0	1	0	1	0	1	0	0	0	0	0	0	0	0	0	0	0	0	0	0	0	0	0	0	0	1	0	0	0	1	1	4	0	0	1	0	6	0	0	0	0
ASV_12860	8	2	0	0	0	0	0	0	0	0	0	3	0	0	0	0	0	0	0	0	0	0	0	0	0	0	0	0	0	0	0	0	0	0	0	0	0	0	0	0	0	0	0	0	2	0	0	0	0
ASV_2377	3	0	0	0	0	0	0	0	0	0	0	1	0	0	0	0	0	0	0	0	0	0	0	0	0	0	0	0	0	0	0	0	0	0	0	0	0	0	0	0	0	0	0	0	6	0	0	0	0
ASV_760	3	0	0	0	0	0	0	2	2	0	0	10	1	0	0	0	0	96	0	0	0	0	0	0	0	0	1	0	50	0	1	1	0	0	0	0	0	1	5	0	0	0	2	1	1	1	0	0	2
ASV_6550	5	0	2	0	0	0	0	0	0	0	0	0	0	0	0	0	0	0	0	0	0	0	0	0	0	0	0	0	0	0	2	0	0	0	0	0	0	0	0	0	0	0	0	0	4	0	0	0	0
ASV_12760	8	0	0	0	11	0	0	0	0	0	0	4	0	0	1	0	0	0	0	0	0	0	0	0	0	0	0	0	0	2	0	0	0	1	0	0	0	0	0	0	0	0	0	0	11	0	0	0	0
ASV_10571	3	0	0	0	0	0	0	0	0	0	0	0	0	0	0	0	0	0	0	0	0	0	0	0	0	0	0	0	0	0	0	0	0	0	0	0	0	0	0	0	0	0	0	0	0	0	0	0	0
ASV_14372	7	0	0	0	0	0	0	0	0	0	0	0	0	0	0	0	0	0	0	0	0	0	0	0	0	0	0	0	0	0	0	0	0	0	0	0	0	0	0	0	0	0	0	0	0	0	0	0	0
ASV_1457	5	0	0	0	0	0	1	0	0	0	0	0	0	0	0	0	0	0	0	50	0	0	0	0	0	0	0	0	1	10	0	0	2	0	0	0	0	2	0	0	0	0	0	0	2	0	0	0	0
ASV_1213	6	0	0	0	0	0	0	0	0	0	0	0	0	0	0	0	0	0	0	0	0	0	0	0	0	0	0	0	0	0	0	0	0	0	0	0	0	0	0	0	0	0	0	0	0	0	0	0	0
ASV_143	7	0	8	145	22	3	62	5	8	212	54	5	8	151	15	3	0	1	2	0	0	0	17	3	0	1	0	4	62	4	0	6	3	863	6	0	6	1	1	622	9	9	42	6	3	33	6	1	6
ASV_1598	2	0	0	0	0	0	0	0	0	0	0	1	0	0	0	0	1	0	0	0	0	0	1	3	22	0	0	0	0	0	0	0	0	0	0	0	0	0	0	0	0	0	0	0	2	0	0	0	0
ASV_517	1	0	0	13	0	3	1	0	0	0	0	3	0	0	0	0	0	1	0	0	0	0	2	14	0	0	1	47	2	1	0	4	0	17	0	0	22	1	11	0	0	0	0	14	0	0	4	19	4
ASV_1935	2	12	0	0	0	0	0	0	0	0	0	0	0	0	0	0	6	0	0	0	0	0	0	0	0	0	0	0	0	0	0	0	5	0	0	0	0	0	0	0	0	0	0	1	0	0	0	0	0
ASV_10832	3	0	0	0	0	0	0	0	0	0	0	0	0	0	0	0	0	0	0	0	0	0	0	0	0	0	0	0	0	0	0	0	0	0	0	0	0	0	0	0	0	0	0	0	5	0	0	0	0
ASV_10719	8	0	0	0	0	0	0	0	0	0	0	0	0	0	1	0	0	0	0	0	0	0	0	0	0	0	0	0	0	0	0	0	0	0	0	0	0	2	0	1	0	0	0	0	0	0	0	0	0
ASV_5028	1	0	0	0	0	0	0	0	0	0	0	0	2	0	0	0	0	0	0	0	0	0	0	0	0	0	0	0	0	0	0	0	0	0	0	0	0	0	0	0	0	0	0	0	0	0	0	0	0
ASV_1780	9	0	10	4	0	0	0	0	0	7	0	20	0	3	0	0	0	0	0	0	0	0	3	0	0	0	0	0	9	3	2	0	0	0	0	0	1	4	0	3	4	1	0	1	0	1	0	1	0
ASV_1395	1	0	12	2	0	0	7	0	0	0	0	6	0	0	0	0	0	90	0	0	0	0	0	0	0	0	0	0	0	0	0	0	85	0	0	0	0	0	0	0	0	0	0	0	21	1	0	39	0
ASV_881	7	0	8	0	0	0	0	2	0	0	0	0	0	0	0	0	29	35	0	0	0	1	0	0	12	2	0	0	0	0	1	0	8	1	0	7	4	0	1	1	1	0	1	0	9	0	0	1	0
ASV_3501	5	0	0	0	11	0	0	0	0	0	0	1	0	0	0	0	0	0	0	0	0	0	0	0	0	0	0	0	0	0	0	0	0	0	0	0	0	0	0	0	0	0	0	0	0	0	0	0	0
ASV_2763	5	0	0	0	0	0	0	0	0	0	0	1	0	0	0	0	0	0	0	0	0	0	0	0	0	0	0	0	0	0	0	0	0	1	0	0	0	0	0	0	0	0	0	0	0	0	0	0	0
ASV_3961	3	0	2	0	0	0	0	0	0	0	1	0	0	0	0	0	0	0	0	0	0	0	0	0	0	0	0	0	0	0	0	0	0	0	0	0	0	0	0	0	0	0	0	0	1	0	0	0	0
ASV_3715	1	0	0	0	0	0	0	0	0	0	0	0	0	0	0	0	0	0	0	0	0	0	0	0	0	0	0	0	0	0	0	0	0	0	0	0	0	0	0	0	0	0	0	0	0	0	0	0	0
ASV_15832	3	0	2	0	2	12	175	0	3	0	26	0	0	9	0	0	0	0	0	0	0	0	3	3	0	0	0	46	43	1	1	0	0	173	0	0	0	7	4	0	3	305	0	0	0	0	1	0	3
ASV_2693	5	0	0	0	0	0	0	0	0	0	0	2	0	0	0	0	0	0	0	0	0	0	0	0	0	0	0	0	0	0	0	0	0	0	0	0	0	0	0	0	0	0	0	0	0	0	0	0	0
ASV_3176	2	0	0	0	0	0	0	0	0	0	0	0	0	0	0	0	0	0	0	0	0	0	0	0	0	0	0	0	0	0	0	0	0	0	0	0	0	0	0	0	0	0	0	0	3	0	0	0	0
ASV_12831	2	0	0	0	0	0	0	0	0	0	0	0	0	0	0	0	0	0	0	0	0	0	0	0	0	0	0	0	0	0	0	0	0	0	0	0	0	0	0	0	0	0	0	0	0	0	0	0	0
ASV_8855	1	0	0	0	2	0	0	0	3	1	0	6	0	0	0	0	0	0	0	0	0	0	0	0	0	0	0	7	0	0	0	0	0	0	2	0	0	0	0	0	1	0	0	0	0	0	0	0	0
ASV_6269	4	0	0	0	0	0	0	0	0	0	0	0	0	0	0	0	0	0	0	0	0	0	0	0	0	0	0	0	0	0	0	0	0	0	0	0	0	0	0	0	0	0	0	0	0	0	0	0	0
ASV_1722	1	0	0	0	6	0	3	7	9	0	2	1	10	1	1	0	0	0	0	0	0	0	1	0	0	0	0	1	20	1	0	2	1	0	3	2	2	28	1	5	0	0	1	1	0	1	18	4	7
ASV_497	14	0	0	0	0	0	0	0	0	1	3	3	0	0	2	0	0	0	0	0	0	0	0	0	0	0	0	0	1	0	0	13	0	0	2	0	48	8	2	31	0	0	5	48	0	8	0	0	28
ASV_11423	2	0	1	0	0	0	0	0	0	0	0	1	0	0	1	0	0	0	0	0	0	0	1	0	0	0	0	0	0	0	0	0	0	0	0	0	0	0	0	0	0	0	0	0	0	0	0	0	0
ASV_3705	1	0	0	0	0	0	0	0	0	0	0	0	0	0	0	0	4	0	0	0	0	0	0	0	0	0	0	0	0	0	0	0	0	0	0	0	0	0	0	0	0	0	0	0	8	0	0	1	0
ASV_1138	4	2	16	0	0	0	0	0	0	0	0	0	0	0	0	0	0	0	0	0	0	0	0	0	0	0	1	0	0	0	0	0	0	1	0	0	0	0	0	0	0	0	0	0	117	0	0	0	0
ASV_6785	3	0	2	1	0	0	0	0	0	0	0	0	0	0	0	0	0	0	0	0	3	0	0	13	0	0	0	0	0	0	0	0	0	0	0	0	0	2	0	0	0	0	0	1	1	0	0	0	0
ASV_1959	14	0	0	0	0	0	0	0	0	0	2	9	0	0	0	0	14	0	0	0	0	0	1	0	0	0	0	0	0	0	0	0	5	0	0	0	0	0	0	1	3	2	0	0	4	0	0	0	0
ASV_514	6	0	80	0	221	3	0	0	1	69	2	3	2	57	6	1	4	0	0	0	0	0	52	0	0	0	0	24	2	9	18	0	0	0	3	0	0	0	42	20	2	2	30	0	0	0	1	0	1
ASV_13434	4	1	1	0	0	0	0	0	0	0	0	0	0	0	0	0	0	0	0	0	0	0	0	0	0	0	0	0	0	0	0	0	3	0	0	1	0	0	0	0	0	0	0	0	3	0	0	0	0
ASV_3476	1	0	0	4	0	0	0	0	0	0	0	0	0	0	0	0	0	0	0	1	0	0	0	0	0	0	0	0	0	0	0	0	0	0	0	0	0	0	0	1	0	0	0	3	0	0	0	1	0
ASV_5116	4	0	0	0	7	0	0	0	0	2	0	4	0	0	0	0	0	0	0	0	0	0	0	0	0	0	0	0	0	0	0	0	0	0	0	0	0	0	0	7	0	0	0	0	0	0	0	0	0
ASV_13149	4	0	2	0	0	0	0	0	0	0	0	0	0	0	0	0	0	0	0	0	0	0	0	0	0	0	0	0	0	0	0	0	0	0	0	0	0	0	0	0	0	0	2	0	2	0	0	0	0
ASV_3177	3	0	0	0	0	0	0	0	0	0	0	1	0	0	0	0	0	0	0	0	0	0	0	0	0	0	0	0	0	0	0	0	0	1	0	0	0	0	0	0	0	0	0	0	2	0	0	0	0
ASV_566	1	0	0	4	0	0	0	0	10	0	0	1	0	0	1	0	0	0	0	0	0	0	0	0	0	0	2	0	0	6	0	0	0	1	0	6	2	0	0	2	0	1	0	1	0	0	21	1	1
ASV_357	4	4	2	0	0	0	14	0	0	0	0	3	0	0	2	0	171	80	0	80	1	31	0	4	38	19	41	0	0	48	3	0	4	0	0	19	2	0	0	4	5	0	0	0	3	0	10	0	0
ASV_1762	2	0	1	1	1	0	0	0	0	0	0	2	0	0	0	2	3	0	0	0	0	1	0	0	0	0	0	0	0	2	0	0	3	26	0	6	1	0	0	0	0	0	0	0	79	0	0	0	0
ASV_1501	3	0	0	0	0	0	0	0	1	0	0	0	0	0	0	234	0	0	0	0	0	0	0	0	0	1	0	0	0	1	0	0	0	0	0	0	0	0	0	0	0	0	0	0	0	1	0	0	0
ASV_4863	2	0	2	0	0	0	0	0	0	0	0	0	0	0	0	0	5	0	0	0	0	0	0	0	0	0	0	0	0	0	0	0	7	0	0	0	0	0	0	0	0	0	0	0	10	0	0	0	0
ASV_9217	5	0	1	2	1	106	2	4	22	0	0	13	2	2	0	0	0	0	10	0	0	0	2	1	0	0	0	3	8	1	1	0	0	1	4	0	3	2	6	5	1	2	8	12	0	1	13	9	3
ASV_368	3	0	8	0	0	0	0	0	0	0	1	2	1	0	4	43	179	0	840	26	0	1	0	2	0	1	0	12	3	64	1924	0	27	0	1	1	0	0	0	4	4	0	0	0	5	0	6	143	0
ASV_13233	1	0	0	0	0	0	0	0	0	0	0	0	0	0	0	0	0	0	0	0	0	0	0	0	0	0	0	0	2	0	0	0	0	0	0	0	0	0	1	0	0	0	0	0	0	7	0	0	0
ASV_5222	2	0	0	0	0	0	0	0	0	0	0	0	0	0	0	0	0	0	0	0	0	0	0	0	0	0	0	0	0	3	0	0	5	0	0	0	0	0	0	0	0	0	0	0	0	0	0	0	0
ASV_14051	8	0	0	0	0	0	0	0	0	0	0	1	0	0	0	0	0	0	0	0	0	0	0	0	0	0	0	0	0	0	0	0	0	1	0	0	0	0	0	0	0	0	0	0	1	0	0	0	0
ASV_278	1	0	0	1	4	1	20	0	52	0	0	4	8	2	0	0	0	0	0	0	0	0	1	0	0	0	0	23	0	0	0	0	0	0	16	0	4	5	4	0	2	3	13	1	0	1	0	0	3
ASV_3697	8	0	2	0	0	0	0	0	0	0	0	1	0	0	0	0	0	0	0	0	0	0	0	0	0	0	0	0	0	0	0	0	0	0	0	0	0	0	0	0	1	0	0	0	1	0	0	0	0
ASV_5154	1	0	0	0	0	0	0	0	0	0	0	0	0	0	0	0	0	0	0	0	0	0	0	0	0	0	0	0	0	5	0	0	0	0	0	0	0	0	0	0	0	0	0	0	0	0	0	0	0
ASV_11954	16	0	14	1	8	0	0	0	0	12	0	14	0	9	1	0	0	0	0	0	0	0	38	0	0	0	0	1	0	0	1	0	0	0	0	0	0	2	5	11	7	0	16	0	0	0	0	0	0
ASV_1670	3	0	6	0	0	0	0	0	0	0	0	2	1	0	1	0	0	0	0	0	0	0	0	0	0	0	0	0	0	0	0	0	0	1	0	0	0	0	0	0	0	0	0	0	5	0	0	1	0
ASV_10344	4	23	0	0	0	0	0	0	0	0	0	0	0	0	0	0	0	0	0	0	0	0	0	0	0	0	0	0	0	0	0	0	0	0	0	0	0	0	0	0	0	0	0	0	0	0	0	0	0
ASV_6198	6	0	0	5	2	3	1	1	3	6	0	3	2	2	2	0	0	1	1	0	0	0	10	2	0	0	0	0	0	1	0	2	0	19	6	0	10	2	0	6	4	6	9	8	0	8	4	6	14
ASV_394	1	0	0	18	0	2	0	0	0	3	2	0	0	1	2	4	0	0	0	0	1	1	0	2	0	0	2	0	0	0	0	5	0	1	3	0	0	2	0	1	0	0	1	805	0	247	2	1	2
ASV_695	10	0	0	0	0	0	0	0	0	0	0	9	1	0	0	0	0	0	0	0	2	43	0	0	0	0	0	22	0	0	0	0	7	11	0	0	5	0	0	0	0	0	0	0	14	0	0	0	0
ASV_4464	4	0	1	0	0	0	0	0	0	0	0	0	0	0	0	0	0	0	0	0	0	0	0	0	0	0	0	0	0	0	0	0	0	0	0	0	0	0	0	0	0	0	0	0	1	0	0	0	0
ASV_4557	8	0	1	0	0	0	0	0	0	0	0	9	0	0	0	0	0	0	0	0	0	0	0	0	0	0	0	0	0	0	0	0	0	0	0	0	0	0	0	1	0	0	0	0	3	0	0	0	0
ASV_4371	7	0	1	4	0	0	0	0	0	1	2	0	1	12	64	0	0	0	0	0	0	0	10	0	0	0	0	3	3	1	1	0	0	1	0	0	0	6	3	2	11	1	31	0	0	0	0	0	0
ASV_5364	1	17	0	0	0	0	0	0	0	0	0	0	0	0	0	0	0	0	0	6	0	0	0	0	0	0	10	0	0	0	0	0	3	0	0	0	0	0	0	3	0	0	0	0	1	0	0	0	0
ASV_1415	2	0	0	0	0	0	0	0	0	0	2	0	0	0	0	0	0	0	0	0	0	0	0	0	0	0	0	0	0	0	0	0	0	0	0	0	0	0	0	0	9	0	0	0	0	0	0	0	0
ASV_8921	2	0	0	0	0	0	0	0	0	0	0	0	0	0	0	0	0	0	0	0	0	0	0	0	0	0	0	0	0	0	0	0	0	0	0	0	0	0	0	0	0	0	0	0	1	0	0	0	0
ASV_9323	1	0	0	0	0	0	0	0	0	0	0	0	0	0	0	0	0	0	0	0	0	0	0	0	0	0	0	0	0	7	0	0	0	0	0	0	0	0	0	0	0	0	0	0	0	0	0	0	0
ASV_9779	1	0	0	0	0	0	0	0	0	0	0	0	0	0	0	0	0	0	0	0	0	0	0	0	0	0	0	0	0	0	0	0	0	0	0	0	0	0	0	0	0	0	0	0	1	0	0	0	0
ASV_5143	1	0	0	0	0	0	0	0	0	0	0	0	0	0	0	0	0	0	0	0	0	0	0	0	0	0	0	0	0	0	0	0	0	1	0	0	0	0	0	0	0	0	0	0	0	0	0	0	0
ASV_3648	7	4	0	0	2	0	0	0	0	0	0	3	0	0	0	0	20	0	0	0	0	0	0	0	0	0	0	0	0	0	1	0	0	0	0	0	0	0	0	1	0	0	0	0	202	0	0	0	0
ASV_11171	3	0	0	0	0	0	0	0	0	0	0	0	0	0	0	0	0	0	0	0	0	0	0	0	0	0	0	0	0	0	1	0	0	1	0	0	0	0	0	0	0	0	0	0	4	0	0	0	0
ASV_1301	7	0	0	0	0	0	0	0	0	0	0	0	0	0	0	5	0	0	0	0	0	0	0	0	0	0	0	0	4	0	1	0	0	2	0	0	0	0	0	0	0	0	0	0	1	0	0	0	0
ASV_10463	10	0	1	0	73	0	0	0	0	1	0	4	0	8	1	0	0	0	0	0	0	0	1	0	0	0	0	7	0	4	0	0	0	0	0	0	0	4	9	0	0	0	6	0	23	0	0	0	0
ASV_7833	6	0	0	0	0	0	0	0	0	0	0	0	0	0	0	0	0	0	0	0	0	0	0	0	0	0	0	0	0	0	0	0	0	0	0	0	0	0	0	0	0	0	0	0	3	0	0	0	0
ASV_2935	3	0	1	0	0	0	0	0	0	0	0	0	0	0	0	0	0	0	0	0	0	0	0	55	0	0	0	0	0	0	0	0	0	1	0	0	0	0	0	0	0	0	0	1	2	0	0	0	0
ASV_2611	2	0	2	0	0	0	0	0	0	0	0	4	0	0	0	0	0	0	0	0	0	0	0	0	0	0	11	0	0	0	0	0	0	3	0	0	0	0	0	0	0	0	0	0	2	0	0	0	0
ASV_4330	2	0	3	0	0	0	2	0	0	0	0	0	0	0	0	0	0	0	0	0	20	0	0	6	16	0	2	0	0	7	0	0	0	0	0	34	1	0	1	10	6	0	0	0	0	0	0	0	0
ASV_3521	5	0	0	0	0	0	0	0	0	0	0	4	0	0	0	0	43	0	0	0	0	0	0	0	0	0	0	0	0	0	0	0	20	0	0	0	0	0	0	0	0	0	0	0	0	0	0	0	0
ASV_6505	9	0	0	0	0	0	0	0	0	0	0	7	0	0	0	0	0	0	0	0	0	1	0	0	0	0	0	0	0	0	0	0	0	0	0	0	0	0	0	0	0	0	0	0	0	0	0	0	0
ASV_1608	13	0	0	35	2	3	5	0	0	1	8	29	1	2	0	0	0	0	0	0	0	0	0	0	0	0	0	0	0	0	0	0	0	68	0	0	0	4	0	3	4	1	1	0	2	0	0	0	0
ASV_14672	2	0	0	0	0	0	0	0	0	0	0	3	0	0	0	0	0	0	0	0	0	0	0	0	0	0	0	0	0	0	0	0	0	0	0	0	3	0	0	0	0	0	0	0	0	0	0	0	0
ASV_503	9	0	64	1	0	0	9	2	1	1	0	4	0	0	0	0	0	47	0	159	0	24	1	16	0	0	43	0	0	13	0	1	50	2	0	1	0	0	0	0	0	0	0	0	88	0	0	63	1
ASV_227	1	0	3	2	0	0	3	17	0	0	1	10	0	2	0	22	141	1550	4	109	34	62	1	110	237	41	112	1	1	17	1	0	39	2	4	305	24	0	0	3	1	0	0	2	2	1	12	2	9
ASV_13383	4	0	0	0	0	0	0	0	0	0	0	0	0	0	0	0	0	0	0	0	0	0	0	0	0	0	0	0	0	0	0	0	0	0	0	0	0	0	0	0	0	0	0	0	0	0	0	0	0
ASV_3983	4	0	6	0	0	0	0	0	1	0	0	1	0	0	1	0	2	0	44	1	0	0	2	2	0	0	0	2	2	3	142	0	0	1	0	0	1	0	0	2	2	1	1	3	1	0	1	10	0
ASV_3953	5	0	1	0	0	0	0	0	0	0	0	3	0	0	0	0	0	0	0	0	0	0	0	0	30	0	0	0	0	0	0	0	0	1	0	0	0	0	0	0	0	0	0	0	3	0	0	0	0
ASV_8358	2	0	0	1	0	0	0	0	0	0	0	3	0	0	0	0	40	0	0	0	0	0	0	0	0	0	0	0	0	0	0	0	0	0	0	0	0	0	0	0	0	0	0	0	0	0	0	0	0
ASV_3813	1	0	0	0	0	0	0	0	0	0	0	0	0	0	0	0	0	0	0	0	0	0	0	0	0	0	0	0	0	0	0	0	0	0	0	0	0	0	0	0	0	0	0	0	0	0	0	0	1
ASV_13356	2	0	0	0	29	0	0	0	0	0	0	0	0	4	1	0	0	0	0	0	0	0	0	0	0	0	0	3	0	2	0	0	0	0	0	0	0	1	9	0	0	0	1	0	5	0	0	0	0
ASV_1402	1	0	0	0	0	0	0	0	0	0	0	0	0	0	0	0	0	0	0	0	0	0	0	25	0	0	0	1	0	4	0	0	0	0	0	0	0	0	0	3	0	0	0	2	0	0	0	0	0
ASV_1318	6	0	0	0	0	0	0	0	0	0	0	0	0	0	0	0	0	0	0	0	0	0	0	0	0	0	0	0	0	0	0	0	5	0	0	0	0	0	0	0	0	0	0	0	2	0	0	0	0
ASV_3197	1	0	1	3	0	0	0	0	3	3	0	0	2	2	11	0	0	0	3	0	0	0	1	0	0	0	0	18	1	0	0	0	0	0	0	0	2	1	2	0	1	1	1	4	2	21	0	0	1
ASV_559	2	3	0	0	0	1	0	0	0	0	0	2	0	0	0	2	0	0	1	0	0	0	0	0	18	0	16	0	0	1	0	0	11	0	0	0	1	2	0	0	0	0	0	0	13	0	0	1	0
ASV_1881	4	0	1	2	0	0	0	0	0	0	0	5	0	0	0	0	0	0	0	0	0	0	0	19	0	0	0	0	0	0	0	0	1	0	0	0	0	0	0	0	0	0	1	0	12	0	0	14	0
ASV_9500	2	0	5	2	7	0	4	0	1	1	1	13	0	0	0	0	0	0	0	0	0	0	4	0	0	0	0	0	1	0	2	0	0	3	0	0	0	4	0	1	1	0	1	0	1	0	0	0	2
ASV_261	3	0	2	1	1	9	8	3	3	14	26	55	2	12	1	0	0	0	1	1	0	1	13	1	12	1	0	2	16	28	1	0	0	5	6	1	38	20	12	46	11	33	5	54	0	33	3	20	2
ASV_11147	6	0	1	0	0	0	0	0	0	0	0	0	0	0	0	0	0	0	0	1	0	0	0	11	0	0	0	0	0	0	0	0	0	0	0	0	0	0	0	0	0	0	0	0	2	0	0	0	0
ASV_3785	6	0	0	0	0	0	0	0	0	0	0	0	0	0	0	0	0	0	0	0	0	0	0	17	0	0	0	0	0	0	0	0	0	0	0	0	0	0	0	0	0	0	0	0	0	0	0	0	0
ASV_2679	2	0	1	0	0	0	0	0	0	0	0	0	0	0	0	0	0	0	0	0	0	0	0	0	16	0	0	0	0	0	0	0	0	0	0	0	0	0	0	0	0	0	0	0	0	0	0	0	0
ASV_1066	16	0	22	0	0	0	0	0	1	0	0	0	0	0	0	4	0	0	0	0	0	0	0	0	0	0	0	0	0	0	0	0	0	0	0	0	0	0	0	0	0	0	0	0	62	0	0	0	0
ASV_953	6	0	0	0	0	0	0	0	1	0	0	0	0	0	0	0	0	0	0	0	0	0	0	0	0	0	0	0	0	0	0	0	6	0	0	4	0	0	0	0	0	0	0	0	0	0	0	1	0
ASV_749	3	0	0	0	0	0	0	0	0	0	0	0	0	0	0	11	0	0	0	0	1	0	0	0	0	1	0	0	0	0	0	0	0	1	0	0	0	0	0	0	0	0	0	0	5	0	0	0	0
ASV_4356	2	0	5	3	1	0	0	0	2	2	3	1	3	8	1	0	0	0	1	0	0	0	4	4	0	0	0	1	2	1	0	13	0	0	0	0	0	7	1	1	3	0	6	3	1	14	0	1	1
ASV_7549	6	0	0	0	0	0	0	7	0	0	0	0	0	0	0	0	0	0	0	0	0	0	0	0	0	0	0	0	0	0	0	0	0	0	0	0	0	0	0	0	0	0	0	0	1	0	0	0	0
ASV_11910	2	0	4	2	2	1	0	0	1	2	3	0	28	17	15	0	0	0	7	0	0	0	0	0	0	0	0	10	1	1	0	1	0	0	4	0	0	6	4	1	0	5	5	3	0	4	4	2	4
ASV_1290	2	9	0	0	0	0	3	0	0	0	0	0	0	0	0	0	0	0	0	0	0	0	0	0	0	0	0	0	0	21	0	0	3	0	0	0	0	0	0	0	0	3	0	0	4	0	0	0	0
ASV_4562	2	0	2	30	0	1	0	0	0	21	0	2	1	7	5	5	0	0	1	0	0	0	35	0	0	0	0	0	9	0	0	2	0	0	0	0	1	1	8	1	1	0	12	18	1	6	1	0	0
ASV_5680	8	0	3	0	0	1	2	8	3	1	2	1	7	9	0	0	0	0	20	1	0	0	12	0	1	0	0	94	4	7	0	2	1	1	26	0	0	7	152	9	0	28	40	16	2	9	32	8	27
ASV_6299	2	0	5	0	9	2	1	1	1	3	3	0	5	15	8	0	1	0	1	0	0	0	2	0	0	0	0	7	21	0	0	2	0	0	6	1	0	6	19	4	0	2	40	3	0	6	0	0	1
ASV_2332	4	18	0	0	0	0	0	0	0	0	0	0	0	0	0	0	0	0	0	0	0	0	0	0	0	0	0	0	0	2	0	0	0	0	0	0	0	0	0	0	0	0	0	0	0	1	1	0	0
ASV_1746	4	0	0	0	0	0	0	5	0	0	0	0	1	0	0	0	0	0	0	0	0	0	0	0	0	0	0	0	0	0	0	0	0	0	0	0	0	0	0	0	0	0	0	0	0	0	0	0	0
ASV_466	1	0	0	0	3	6	0	0	0	0	0	1	0	0	0	0	0	0	6	1	0	0	0	2	0	0	0	1	0	0	0	2	1	0	1	0	0	85	0	0	1	0	0	16	0	0	0	0	0
ASV_3324	5	0	0	0	0	0	0	0	0	0	0	0	0	0	0	0	0	0	0	30	0	20	0	0	0	0	0	0	0	0	0	0	0	0	0	0	0	0	0	0	0	0	0	0	3	0	0	0	0
ASV_2497	1	0	0	0	0	0	0	0	0	0	0	0	0	0	0	2	0	0	0	0	0	0	0	0	24	16	0	0	0	0	0	0	0	0	0	0	0	0	0	0	0	0	0	0	0	0	0	0	0
ASV_3765	2	0	0	0	0	0	0	0	0	0	0	0	0	0	0	0	0	0	0	0	0	0	0	0	0	0	0	0	0	0	0	0	0	0	0	0	0	0	0	0	0	0	0	0	0	1	0	0	0
ASV_8451	1	0	0	0	0	0	0	0	0	0	0	3	0	0	0	0	0	0	0	0	0	0	0	0	0	0	0	0	0	0	0	0	0	1	0	0	0	0	0	0	0	0	0	0	2	0	0	0	0
ASV_15152	2	0	1	0	1	0	0	0	0	1	0	0	0	3	1	0	0	0	0	0	0	0	0	0	0	0	0	0	0	0	0	0	0	0	0	0	0	0	0	0	2	0	1	0	0	0	0	0	0
ASV_909	4	0	2	0	0	0	0	0	0	0	0	1	0	0	0	0	1	0	0	0	0	0	0	0	0	0	0	0	0	0	0	0	6	1	0	0	0	0	0	0	2	0	0	0	4	0	0	0	0
ASV_338	2	1843	0	7	0	5	0	0	0	0	0	0	0	0	0	0	11	0	0	0	0	0	0	0	1	1	1	0	0	15	0	0	7	0	0	0	0	0	0	0	0	0	0	0	2	1	0	673	0
ASV_4611	3	0	0	0	7	0	0	0	0	1	0	3	0	0	0	0	0	0	0	0	0	0	0	0	0	0	0	0	0	0	0	0	0	0	0	0	0	0	0	5	1	0	1	0	0	0	0	0	0
ASV_13228	1	0	2	0	0	0	0	0	0	0	0	0	0	0	0	0	0	0	0	0	0	0	0	0	0	0	0	0	0	0	0	0	0	0	0	0	0	0	0	0	0	0	0	0	0	0	0	0	0
ASV_306	8	0	0	31	1	2	0	0	3	0	0	6	0	0	0	0	0	0	0	0	0	0	2	0	0	0	0	17	0	1	3	1	0	8	0	1	0	0	0	0	0	0	0	1	0	0	0	4	5
ASV_4947	1	0	0	0	0	0	0	0	0	0	0	0	0	0	0	0	0	0	0	0	0	0	0	0	0	0	0	0	0	1	0	0	0	0	0	0	0	0	0	0	0	0	0	0	0	0	0	0	0
ASV_10607	1	0	1	0	0	0	0	0	0	0	0	0	0	0	0	0	0	0	0	0	0	0	0	0	11	0	0	0	0	0	0	0	0	0	0	0	0	0	0	0	0	0	0	0	1	0	0	0	0
ASV_141	9	2	2	32	11	11	17	4	19	4	7	15	30	32	0	0	1	0	0	0	1	0	6	1	25	0	0	19	20	2	8	16	2	62	20	0	11	79	2	421	11	12	155	1	1	26	11	18	2
ASV_14694	9	0	14	85	8	6	4	19	18	21	18	4	13	6	11	1	0	7	16	6	0	0	12	11	1	2	3	18	23	5	3	14	7	11	28	7	1	6	32	6	1	18	11	30	22	28	14	26	9
ASV_2644	1	0	0	0	2	0	0	0	0	3	0	0	0	1	12	0	0	0	0	0	0	0	3	0	0	0	0	3	7	0	0	1	0	0	0	0	0	0	4	0	0	0	0	12	0	2	0	0	1
ASV_5061	3	0	0	0	0	0	0	0	0	0	0	0	0	0	0	0	0	0	0	0	0	0	0	0	0	0	0	0	0	0	0	0	0	0	0	0	0	0	0	0	0	0	0	0	0	0	0	0	0
ASV_8060	2	0	0	0	0	0	0	0	0	0	0	0	0	0	0	0	0	0	0	29	0	0	0	0	0	0	0	0	0	0	0	0	0	0	0	0	0	0	0	0	0	0	0	0	1	0	0	0	0
ASV_15383	1	0	1	1	6	1	0	0	68	0	0	1	1	0	1	2	1	1	37	1	0	0	15	3	0	0	0	4	33	0	174	0	0	45	1	0	0	1	0	0	1	1	1	0	0	0	1	8	1
ASV_3839	12	1	17	62	106	0	6	6	13	37	7	6	3	87	47	12	1	1	1	0	0	0	28	0	0	1	0	9	7	3	0	79	1	3	4	1	1	17	61	8	4	2	54	6	28	3	49	1	30
ASV_8145	1	0	0	0	0	0	0	0	0	0	0	1	0	0	0	0	0	0	0	0	0	0	0	0	17	0	0	0	0	2	0	0	0	0	0	0	0	0	0	3	0	0	0	0	0	0	0	0	0
ASV_5725	5	0	8	0	5	0	1	1	0	12	1	0	2	28	15	0	1	0	1	0	0	0	2	1	1	0	0	4	24	2	0	3	0	0	0	0	1	5	45	10	3	0	65	3	0	17	1	0	7
ASV_3323	3	6	1	1	0	0	2	0	0	0	0	0	0	0	0	1	0	0	0	0	0	0	0	0	0	0	0	0	0	2	0	0	0	0	0	0	0	0	0	0	0	0	0	0	3	0	0	0	0
ASV_501	11	7	6	0	0	0	0	0	0	0	0	5	0	0	0	3	20	0	0	49	0	0	0	0	0	0	0	0	0	0	0	0	0	6	0	0	0	0	0	0	0	0	0	0	32	0	0	0	0
ASV_844	5	0	0	0	0	0	0	0	0	0	0	0	0	0	0	0	0	0	0	0	0	0	0	0	0	0	0	0	0	0	0	0	0	0	0	5	0	0	0	0	0	0	0	0	0	0	0	0	0
ASV_1793	4	0	0	0	0	0	0	0	0	0	0	0	0	0	0	0	0	0	0	0	0	0	0	0	0	0	0	2	0	0	0	0	0	1	0	0	0	0	0	3	3	0	0	0	2	0	87	0	0
ASV_670	1	0	0	0	0	0	0	0	0	0	0	0	0	0	0	0	0	0	0	0	0	0	0	0	0	0	1	0	0	0	0	0	0	0	0	0	0	0	0	0	0	0	0	0	0	0	0	667	0
ASV_3933	6	0	0	0	0	0	0	0	0	0	0	0	0	0	0	0	0	0	0	0	0	0	0	0	0	0	0	0	0	0	0	0	2	0	0	0	0	0	0	0	0	0	0	0	0	0	0	0	0
ASV_4400	1	0	0	0	0	0	2	0	0	0	0	0	0	0	0	3	0	0	0	0	0	0	0	0	0	0	0	0	0	0	0	0	0	0	0	0	0	0	0	0	1	0	0	0	0	0	0	0	0
ASV_450	10	138	7	0	0	0	4	0	0	0	0	16	2	0	0	9	0	1	0	59	0	63	0	0	0	0	0	0	54	14	1	0	0	2	0	19	9	0	0	0	0	0	0	0	37	0	0	1	0
ASV_1174	3	0	1	0	0	0	0	0	0	0	0	0	0	1	3	0	0	0	0	0	0	0	0	0	0	0	0	0	0	0	0	0	0	0	0	0	0	0	1	3	0	0	0	108	0	11	0	0	0
ASV_1188	1	0	2	53	3	213	2	0	22	1	1	2	6	0	2	2	0	0	28	0	0	0	1	0	0	0	0	0	27	0	0	4	2	52	10	0	0	1	2	0	1	45	1	11	2	1	1	1	2
ASV_12639	4	0	1	0	0	0	1	0	0	0	0	2	0	0	0	0	0	25	0	0	0	0	0	0	0	0	0	0	0	0	0	0	0	0	0	0	0	0	0	0	0	0	0	0	0	0	0	0	0
ASV_7774	12	0	4	21	6	0	1	2	2	6	0	5	2	9	2	0	0	0	6	0	0	0	14	1	0	1	0	39	7	2	0	1	2	1	5	0	0	4	42	6	0	4	29	4	18	6	1	1	0
ASV_2488	5	0	1	1	1	1	0	0	0	0	0	1	0	0	0	0	0	0	0	0	0	0	1	0	0	0	0	3	0	0	0	0	0	0	0	0	0	0	4	15	0	0	6	0	0	0	0	0	0
ASV_617	2	0	0	0	0	1	0	0	0	0	0	1	1	0	0	0	0	0	0	0	0	0	2	0	0	0	0	0	0	0	0	1	0	0	0	0	0	27	0	0	0	5	0	0	0	0	7	0	12
ASV_2221	3	0	0	0	0	0	0	0	0	0	3	0	0	0	0	0	0	0	0	0	0	9	0	0	0	1	0	0	0	0	0	0	1	0	0	0	0	0	0	0	3	0	0	0	3	0	0	0	0
ASV_395	3	270	4	0	1	0	2	0	0	0	5	0	0	0	0	54	1	0	0	0	97	0	0	0	1	27	0	0	0	0	0	0	25	2	1	0	0	0	1	4	1	0	0	1	5	0	4	1	1
ASV_10645	3	0	0	0	0	0	0	0	0	0	0	0	0	0	0	0	0	0	0	0	0	0	0	0	0	0	0	0	0	0	0	0	0	0	0	0	0	0	0	0	0	0	0	0	0	0	0	0	0
ASV_2225	3	0	0	0	0	0	0	0	0	0	0	0	0	0	0	0	0	0	0	0	0	0	0	0	0	0	0	0	0	0	0	0	0	0	0	0	0	0	0	0	0	0	0	0	2	0	0	0	0
ASV_1010	1	0	0	2	0	0	0	5	0	0	2	0	0	0	0	0	0	0	0	1	80	42	0	0	0	0	0	1	0	0	0	1	294	1	1	0	0	0	0	0	0	3	0	0	4	0	0	2	0
ASV_11464	3	39	0	0	0	1	0	0	0	0	0	1	0	0	0	0	0	0	0	0	0	0	0	0	0	0	0	0	0	0	0	0	0	0	0	0	0	0	0	0	0	0	0	0	30	0	0	0	0
ASV_1142	1	4	0	0	0	0	0	0	0	0	0	0	0	1	0	1	21	0	0	0	0	0	0	0	0	0	0	0	1	0	0	0	0	0	0	1	0	0	0	0	0	0	0	0	2	1	0	0	0
ASV_8704	2	0	0	0	0	0	0	0	0	0	0	0	0	0	0	0	0	0	0	0	0	0	0	0	0	0	0	0	0	1	0	0	0	0	0	0	0	0	0	0	0	0	0	0	0	0	0	0	0
ASV_4394	5	0	1	0	0	0	2	0	0	0	0	3	0	0	0	0	0	0	0	0	0	0	0	0	0	0	0	0	0	1	0	0	0	1	0	0	0	0	0	0	0	0	0	0	1	0	0	0	0
ASV_125	5	0	7	30	1	20	19	357	3796	2	12	1	34	1	4	284	0	34	762	32	13	23	14	46	8	8	19	1	24	0	0	1092	160	47	1388	32	1002	1	4	3	6	88	2	3163	1	5114	1261	941	1070
ASV_3732	2	1	0	0	2	0	0	0	0	4	0	2	0	0	0	0	0	0	0	0	0	0	1	0	0	0	0	2	0	0	0	0	0	0	0	0	0	0	0	0	0	0	0	0	0	0	0	0	0
ASV_2535	2	0	0	1	0	0	0	0	0	0	0	0	0	0	0	0	0	0	0	0	0	0	0	0	9	0	0	0	0	0	0	0	0	0	0	0	0	0	0	0	0	0	0	0	0	0	0	0	0
ASV_3600	14	53	38	523	12	106	17	8	3	9	26	2	50	37	26	0	0	0	4	0	0	0	9	0	0	0	0	24	28	11	0	1	2	382	6	0	1	29	40	4	0	39	2	0	27	5	5	0	4
ASV_2551	2	0	0	0	0	0	0	0	0	0	0	0	0	0	0	0	0	0	0	4	0	0	0	0	0	0	0	0	0	1	0	0	0	1	0	0	0	0	0	0	0	0	0	0	1	0	0	0	0
ASV_6790	6	20	0	0	0	0	0	0	0	0	0	12	0	0	0	0	0	0	0	0	0	0	0	0	0	0	0	0	0	0	0	0	0	1	0	0	0	0	0	0	0	0	0	0	0	0	0	0	0
ASV_5811	2	0	2	0	0	0	0	0	0	0	0	0	0	0	0	0	0	0	0	0	0	0	0	0	0	0	0	1	0	4	0	0	0	1	0	0	0	0	0	0	0	0	0	0	3	0	0	0	0
ASV_136	9	1	0	28	97	2	10	8	20	31	4	57	24	56	1	2	1	0	2	1	0	1	3	28	0	0	0	34	9	8	1	182	5	139	28	0	333	230	64	97	257	39	30	4	0	6	2	10	33
ASV_7561	5	2	0	0	0	0	0	0	0	0	0	0	0	0	0	0	0	0	0	0	0	0	0	0	0	0	0	0	0	0	0	0	1	1	0	0	0	0	0	0	0	0	0	0	0	0	0	0	0
ASV_2557	7	0	0	0	0	0	0	0	0	0	0	0	0	0	0	0	0	0	0	0	4	0	0	0	0	36	0	0	0	0	0	0	0	1	0	0	0	0	0	0	0	0	0	0	0	0	0	0	0
ASV_3085	5	1	10	0	0	0	0	0	0	0	0	1	0	0	0	0	1	0	0	0	0	0	0	0	0	0	0	0	0	0	0	0	5	0	0	0	0	0	0	0	0	0	0	0	38	0	0	1	0
ASV_5127	2	0	1	0	10	0	0	0	0	13	0	8	0	0	0	0	0	0	0	0	0	0	2	0	0	0	0	11	0	0	0	0	0	0	0	0	0	1	0	1	9	0	0	0	1	0	0	0	0
ASV_649	4	0	0	0	0	0	0	2	0	0	0	0	0	0	0	0	2	26	0	0	2	0	0	1	1	0	1	0	0	0	1	0	1	0	0	0	0	0	0	0	0	0	0	0	2	2	0	1366	0
ASV_1322	1	0	0	0	0	0	0	0	0	0	0	1	0	0	0	0	0	0	0	0	0	0	0	0	0	0	0	0	0	0	0	0	0	0	0	0	0	0	0	0	0	0	0	0	0	0	0	0	0
ASV_9620	4	0	0	0	0	0	0	0	0	0	0	1	0	0	0	0	0	0	0	0	0	0	0	0	0	0	0	0	0	0	0	0	0	0	0	0	0	0	0	0	0	0	0	0	0	0	0	0	0
ASV_10030	5	1	1	2	7	2	23	0	2	68	5	17	25	6	0	0	2	0	1	0	0	0	21	1	0	0	0	67	14	0	1	3	0	4	5	0	2	3	0	15	9	5	7	0	0	0	2	3	2
ASV_10106	2	0	0	0	0	0	1	0	0	0	0	1	0	0	0	0	0	0	0	55	15	0	0	0	4	0	0	0	0	0	0	0	1	0	0	1	0	0	0	0	0	0	0	0	1	0	0	0	0
ASV_9621	1	0	0	0	0	0	0	0	0	0	0	0	0	0	0	0	0	0	0	0	0	0	0	0	0	0	0	0	0	0	0	0	0	0	0	0	0	0	0	0	0	0	0	0	0	0	0	0	0
ASV_8866	4	0	0	0	0	0	0	0	0	0	0	0	0	0	0	0	0	0	0	0	0	0	0	0	0	0	0	0	0	0	0	0	0	0	0	0	0	0	0	0	1	0	0	0	3	0	0	0	0
ASV_2485	9	0	14	0	0	0	0	0	0	0	0	0	0	0	0	0	0	0	0	0	0	0	0	0	0	0	0	0	0	0	0	0	0	0	0	0	0	0	0	0	0	0	0	0	10	0	0	0	0
ASV_8803	1	0	3	0	25	2	0	0	13	6	2	1	4	2	9	2	0	0	4	0	0	0	8	0	0	0	0	8	4	1	1	0	0	0	3	0	0	0	1	1	8	3	9	1	0	0	1	0	0
ASV_825	5	1	1	1	0	0	1	2	0	0	0	0	0	0	0	3	0	0	1	0	4	0	0	0	0	0	0	0	0	3	3	0	11	0	0	16	2	0	0	0	0	0	0	0	1	0	0	1	0
ASV_9769	5	0	0	0	0	0	0	0	0	0	0	0	0	0	0	0	0	0	0	0	0	0	0	0	0	0	0	0	0	0	0	0	0	0	0	0	0	0	0	0	0	0	0	0	0	0	0	0	0
ASV_7723	2	0	1	0	0	0	2	0	0	0	0	0	0	0	0	0	0	0	0	0	0	0	0	0	13	0	0	0	0	0	0	0	0	0	0	0	0	0	0	0	0	0	0	0	1	0	0	0	0
ASV_4470	3	0	0	0	0	0	0	0	0	0	0	0	0	0	0	0	29	0	0	0	0	0	0	0	0	0	0	0	0	0	0	0	0	1	0	0	0	0	0	0	0	0	0	0	1	0	0	0	0
ASV_982	2	27	0	0	0	0	0	0	0	0	0	0	0	0	0	0	0	0	0	0	0	0	0	0	0	0	0	0	0	0	0	0	0	0	0	0	0	0	0	0	0	0	0	0	0	0	0	0	0
ASV_6017	2	9	3	0	0	0	0	0	0	0	0	0	0	0	0	0	0	0	0	0	0	0	0	0	0	0	0	0	0	0	0	0	0	0	0	0	0	0	0	0	0	0	0	0	8	0	0	0	0
ASV_6694	2	0	1	1	1	0	0	0	0	1	0	0	0	0	0	0	0	0	0	0	0	0	1	0	0	0	0	1	1	0	0	0	0	1	0	0	0	0	3	0	0	0	11	0	1	0	0	0	0
ASV_5925	7	0	0	0	1	0	0	0	0	5	0	1	0	0	0	0	0	0	0	0	0	0	3	0	0	0	0	0	0	0	0	0	0	0	0	0	0	0	0	4	2	0	6	0	0	0	0	0	0
ASV_5779	2	0	5	0	0	0	0	0	0	0	0	1	0	0	0	0	0	0	0	0	0	0	0	0	0	0	0	0	0	0	0	0	0	7	0	0	0	0	0	0	0	0	0	0	0	0	0	0	0
ASV_4076	1	0	2	0	0	3	0	1	1	1	1	0	1	0	0	0	0	0	1	0	0	0	3	0	0	0	0	5	3	0	0	1	0	1	7	0	0	2	14	1	0	1	20	16	0	1	8	1	7
ASV_14016	8	0	8	2	2	0	0	1	1	61	0	0	1	11	7	0	0	1	0	0	0	0	2	0	0	0	0	0	49	2	3	21	0	0	5	0	3	3	3	2	36	0	82	33	2	5	5	11	8
ASV_13655	2	0	1	9	2	4	0	1	1	19	0	0	0	22	6	0	0	0	1	0	0	0	0	1	0	0	0	6	1	0	0	1	0	1	0	0	0	3	8	22	0	0	2	1	7	1	0	0	0
ASV_9059	3	0	6	0	0	0	0	0	0	0	0	1	0	0	0	0	0	12	0	0	0	0	0	0	0	0	0	0	0	0	0	0	0	0	0	0	0	0	0	0	0	0	1	0	0	0	0	0	0
ASV_5801	3	0	6	0	0	0	0	0	0	0	0	0	0	0	0	0	0	0	0	0	0	0	0	0	0	0	0	0	0	4	0	0	0	0	0	0	0	0	0	0	0	0	0	0	4	0	0	0	0
ASV_440	7	0	2	0	1	0	7	0	0	0	0	2	0	0	0	4	42	3	4	0	12	30	0	0	0	0	18	0	1	25	0	0	28	3	4	9	6	0	0	0	0	0	0	0	6	0	0	0	0
ASV_2299	5	0	5	0	0	0	0	0	0	0	0	4	0	0	0	0	0	0	0	0	0	0	0	19	0	31	0	0	0	0	2	0	0	0	0	0	1	0	0	11	0	0	0	1	0	0	0	0	0
ASV_8495	2	0	1	6	0	0	0	0	0	11	0	0	0	0	2	0	0	0	0	0	0	0	5	0	0	0	0	0	10	0	0	0	0	0	0	0	0	1	2	0	2	0	18	5	0	2	3	0	1
ASV_8793	1	0	1	0	0	0	0	0	0	0	0	0	0	0	0	0	0	0	0	0	0	0	0	0	0	0	0	0	0	0	0	0	0	0	0	0	0	0	0	0	0	0	0	0	4	0	0	0	0
ASV_1224	12	0	4	0	0	0	0	0	0	0	0	5	0	0	0	2	0	2	0	38	0	0	0	0	0	0	4	9	0	124	2	0	0	3	0	0	0	1	0	7	2	0	0	0	0	0	0	0	0
ASV_7841	4	0	8	0	0	0	1	0	4	4	0	5	0	8	2	0	0	0	0	0	0	0	1	0	0	0	0	0	0	0	0	12	0	0	0	0	7	1	1	4	0	0	0	2	0	7	14	2	9
ASV_13596	5	0	0	0	1	0	0	0	0	0	23	0	0	0	0	0	0	0	3	0	0	0	0	0	0	0	0	0	0	0	0	0	0	0	1	0	0	1	2	0	0	0	0	0	2	0	0	0	0
ASV_8850	3	0	0	0	0	0	0	0	0	0	0	0	0	0	0	0	0	20	0	0	0	0	0	0	0	0	0	0	0	0	0	0	0	0	0	0	0	0	0	0	0	0	0	0	0	0	0	0	0
ASV_658	6	1	0	0	1	0	0	0	0	0	0	0	0	0	0	0	49	0	0	0	0	0	0	1	0	0	0	0	0	0	0	0	0	0	0	3	0	0	0	0	0	0	0	0	0	0	2	2	0
ASV_5805	1	0	0	0	0	0	0	0	0	0	0	0	0	0	0	0	2	0	0	0	0	0	0	0	0	0	0	0	0	10	1	0	0	1	0	0	0	0	0	0	4	0	0	0	0	0	0	0	0
ASV_1321	1	0	0	0	0	0	0	0	8	0	0	1	0	0	0	0	0	0	0	0	0	0	0	0	0	0	0	0	0	0	1	0	0	0	0	0	0	1	0	1	0	0	0	0	0	0	0	1	0
ASV_13544	5	0	2	0	0	0	0	0	1	3	0	1	0	6	0	0	0	0	0	0	0	0	0	0	0	0	0	0	3	0	2	0	1	0	0	0	0	1	4	6	3	0	1	0	0	0	0	0	0
ASV_730	1	0	0	0	0	0	0	0	0	0	0	0	0	0	0	0	0	0	0	0	0	0	0	0	0	0	0	0	0	0	0	3	0	21	0	0	2	2	0	0	0	0	0	0	0	0	0	0	2
ASV_1121	11	0	0	130	0	0	0	2	0	0	0	11	0	0	0	0	0	0	0	0	0	0	0	0	0	0	0	0	0	2	0	0	10	21	0	0	0	0	0	0	0	0	0	0	1	0	0	0	0
ASV_4556	1	1	0	102	4	38	3	0	0	0	0	0	9	0	0	0	0	0	0	0	0	0	1	0	0	0	0	0	0	0	0	0	0	63	0	0	0	0	0	0	0	3	0	0	0	0	0	0	0
ASV_5301	1	1	0	14	0	200	0	0	0	0	0	3	0	0	0	0	0	0	0	0	0	0	0	0	0	0	0	0	0	0	0	0	0	17	0	0	0	0	0	0	0	0	0	0	3	0	0	0	0
ASV_14527	1	0	1	0	0	0	0	0	0	0	0	2	0	0	0	0	0	0	0	0	0	0	0	0	0	0	0	0	0	0	0	0	0	0	0	0	0	0	0	0	1	0	0	0	2	0	0	0	0
ASV_6575	4	0	0	0	0	0	0	0	0	0	0	0	0	0	0	0	0	0	0	0	0	0	0	0	4	0	0	0	0	0	0	0	0	1	0	0	0	0	0	0	3	0	0	0	0	0	0	0	0
ASV_668	1	0	16	0	0	0	0	0	0	0	0	0	0	0	2	1	0	0	0	0	0	0	0	0	0	0	0	0	0	3	0	0	0	0	1	0	15	0	0	11	0	0	0	13	0	0	0	0	0
ASV_14454	1	0	2	19	195	32	111	0	89	1	4	7	2	2	38	3	0	0	9	0	0	0	4	2	0	0	0	22	27	4	0	0	2	33	0	0	3	3	0	0	0	326	1	12	0	2	27	1	36
ASV_6049	2	0	0	0	0	0	0	0	0	0	0	0	0	0	0	0	0	0	0	29	0	0	0	0	0	0	0	0	0	0	0	0	0	0	0	0	0	0	0	0	0	0	0	0	0	0	0	0	0
ASV_7502	1	0	0	0	0	0	0	0	0	0	0	0	0	0	0	0	0	0	0	0	0	0	0	0	0	0	0	0	0	0	0	0	0	0	0	0	0	0	0	0	0	0	0	0	0	0	0	0	0
ASV_6766	1	0	0	0	0	0	0	0	0	0	0	0	0	0	0	0	0	0	0	0	0	0	0	0	0	0	0	0	0	0	0	0	0	0	0	0	0	0	0	0	0	0	0	0	0	0	0	0	0
ASV_13455	4	0	0	0	0	0	0	0	0	0	0	0	0	0	0	0	0	0	0	0	0	0	0	0	0	0	0	0	0	2	0	0	0	0	0	0	0	0	0	0	0	0	0	0	0	0	0	0	0
ASV_6103	1	0	0	0	0	0	0	0	0	0	0	0	0	0	0	0	0	0	0	0	0	0	0	0	0	0	0	0	0	0	0	0	0	0	0	0	0	0	0	0	5	0	0	0	0	0	0	0	0
ASV_7562	3	0	2	0	0	0	0	0	0	0	0	0	0	0	0	0	0	0	0	0	0	0	0	0	0	0	0	0	0	0	0	0	0	0	0	0	0	0	0	0	0	0	0	0	1	0	0	0	0
ASV_4673	2	0	6	0	0	0	0	0	0	0	0	0	0	0	0	1	0	1	0	0	0	0	0	2	0	0	0	0	0	0	0	0	2	0	0	0	0	0	0	0	1	0	0	0	21	0	0	32	0
ASV_9314	2	0	1	0	0	0	0	0	0	0	0	3	0	0	0	0	0	0	0	0	0	0	0	0	0	0	0	0	0	0	0	0	0	0	0	0	0	0	0	0	0	0	0	0	1	0	0	0	0
ASV_4162	3	0	0	0	0	0	0	0	0	0	0	1	0	0	0	0	0	0	0	0	0	0	0	0	0	0	0	0	0	0	0	0	0	0	0	0	0	0	0	0	0	0	0	0	0	0	0	1	0
ASV_3060	3	0	0	0	0	0	0	0	0	0	0	0	0	0	0	0	0	0	0	0	0	0	0	0	0	0	0	0	0	0	0	0	0	1	0	0	0	0	0	0	0	0	0	0	0	0	0	0	0
ASV_13344	1	0	0	0	0	0	0	0	0	0	0	0	0	0	0	0	0	0	0	0	0	0	0	0	0	0	0	0	0	3	0	0	0	0	0	0	0	0	0	0	0	0	0	0	0	0	0	0	0
ASV_269	1	1	1	0	0	4	0	15	0	16	15	26	0	0	0	0	0	0	0	0	0	0	1	0	1	0	0	0	13	0	1	4	0	0	7	0	0	22	0	88	0	0	0	53	0	0	0	10	0
ASV_11166	8	0	0	0	0	0	0	0	0	0	0	0	0	0	0	0	0	0	0	0	0	0	0	0	2	0	0	0	0	0	0	0	0	0	0	0	0	0	0	0	0	0	0	0	0	0	0	0	0
ASV_2123	3	0	2	0	0	0	0	0	0	0	0	0	0	0	0	0	0	0	0	0	0	0	0	0	0	0	0	0	0	0	0	0	0	0	0	0	0	0	2	40	19	2	0	0	6	0	0	0	0
ASV_12166	7	0	2	0	0	0	0	0	0	0	0	0	0	0	0	0	0	0	0	0	0	0	0	0	0	0	0	4	0	0	0	0	0	0	0	0	0	0	0	0	0	0	0	0	4	0	0	0	0
ASV_8754	5	0	0	0	0	0	0	0	0	0	0	0	0	0	0	0	0	0	0	0	0	0	0	0	0	0	0	0	0	0	0	0	0	0	0	0	0	0	0	0	0	0	0	0	0	0	0	0	0
ASV_8142	1	0	0	0	0	0	0	0	0	0	0	0	0	0	0	0	10	0	0	0	0	0	0	0	0	0	0	0	0	0	0	0	0	0	0	0	0	1	0	0	0	0	0	0	0	0	0	0	0
ASV_9489	3	0	0	0	0	0	0	0	0	0	0	0	0	0	8	0	0	0	0	0	0	0	1	0	0	0	0	0	0	0	0	0	0	0	0	0	0	0	0	1	1	0	2	0	0	0	0	0	0
ASV_6155	8	3	0	0	0	0	0	0	0	0	0	0	0	0	0	0	0	0	0	0	0	0	0	0	0	0	0	0	0	0	0	0	0	0	0	0	0	0	0	0	0	0	0	0	0	0	0	0	0
ASV_3915	4	92	0	0	1	0	0	0	0	0	0	2	0	0	0	0	0	0	0	0	0	0	0	0	0	0	0	0	0	0	0	0	0	0	0	0	0	0	0	0	0	0	0	0	25	0	0	0	0
ASV_2977	3	1	0	0	2	0	1	0	2	5	0	4	1	3	0	0	0	0	0	0	0	0	13	0	0	0	0	0	2	1	0	7	0	0	0	0	0	2	2	0	2	1	5	3	0	2	0	4	4
ASV_11748	1	0	2	0	0	0	0	0	0	0	0	0	0	0	0	0	0	0	0	0	0	0	0	0	0	0	0	0	0	0	0	0	0	0	0	0	0	0	0	0	0	0	0	0	0	0	0	0	0
ASV_3327	1	0	1	0	0	0	6	0	0	0	0	0	0	0	0	0	0	0	0	0	0	0	0	0	0	0	0	0	0	0	0	0	0	1	0	0	0	0	0	0	0	0	0	0	0	0	0	0	0
ASV_15590	1	0	0	0	0	0	0	0	0	0	0	0	0	0	0	0	0	0	0	0	0	0	0	0	0	0	0	0	0	0	0	0	0	0	0	0	0	0	0	0	0	0	0	0	0	0	0	0	0
ASV_485	4	0	2	0	3	5	1	0	11	2	0	26	0	4	1	0	0	0	5	0	0	0	0	47	1	0	0	3	0	0	0	0	0	0	0	0	0	3	0	0	2	1	3	4	0	3	0	2	1
ASV_3213	1	0	2	1	0	0	0	0	0	0	0	1	0	0	0	0	0	1	0	0	0	0	0	4	5	0	0	3	0	0	1	0	0	0	0	0	0	0	0	0	0	0	0	0	1	0	0	0	0
ASV_12412	2	0	0	0	1	0	0	0	0	0	0	0	0	0	0	0	0	0	0	0	0	0	0	0	0	0	0	0	0	0	0	0	0	0	0	0	0	0	0	0	0	0	0	6	0	3	0	0	0
ASV_142	2	1	20	0	3	15	3	9	3	128	58	1	8	62	44	0	0	0	3	9	0	0	48	2	0	0	0	2	53	32	2	39	8	32	0	1	193	25	1	111	185	9	0	25	1	0	0	11	1
ASV_9972	4	0	0	0	0	0	0	0	0	0	0	0	0	0	0	0	0	0	0	0	0	0	0	0	15	0	0	0	0	0	0	0	0	0	0	0	0	0	0	0	0	0	0	0	0	0	0	0	0
ASV_2399	3	0	0	0	0	0	0	0	0	0	0	23	0	0	0	0	0	0	0	0	0	0	0	0	0	0	0	0	0	0	0	0	0	0	0	0	0	0	0	0	0	0	0	0	0	0	0	0	0
ASV_7338	2	0	0	0	0	0	0	0	0	0	0	0	0	0	0	0	0	0	0	0	0	0	0	0	0	0	0	0	0	11	0	0	0	0	0	0	0	0	0	0	0	0	0	0	0	0	0	0	0
ASV_417	2	0	1	0	0	0	0	1	0	0	5	0	0	0	2	1	374	37	0	15	0	78	0	11	16	0	0	3	7	4	7	0	35	1	1	1	16	1	1	2	3	0	0	1	2	2	11	4	0
ASV_6242	4	0	3	3	16	0	0	0	0	14	2	3	1	12	0	1	0	0	0	1	0	0	2	0	0	0	0	0	3	3	0	3	1	0	8	0	0	8	13	2	0	0	11	3	0	1	1	0	2
ASV_4473	5	0	0	0	0	0	0	0	0	2	0	0	0	0	7	0	0	0	0	0	0	0	2	0	0	0	0	0	0	0	0	0	0	0	0	0	0	0	0	0	0	0	6	0	0	0	0	0	0
ASV_11732	3	0	1	0	0	0	0	0	0	0	0	0	0	0	0	1	2	3	0	5	6	1	0	12	2	3	5	0	2	0	0	0	0	0	0	1	1	0	0	0	0	0	0	0	1	0	1	0	0
ASV_3254	3	0	0	0	0	0	0	0	1	0	0	6	0	0	0	0	0	0	0	0	0	0	0	0	0	0	0	0	0	0	0	0	1	0	0	0	0	0	0	0	0	0	0	0	2	0	0	0	0
ASV_481	11	1	9	12	0	0	1	2	0	0	0	7	0	0	0	0	0	3	0	0	0	0	1	0	0	0	0	0	0	9	0	0	2	7	0	2	0	0	0	0	0	0	0	0	50	0	0	0	1
ASV_2163	4	1	0	36	1	4	0	1	0	6	1	2	2	2	4	0	0	0	1	0	0	0	2	0	0	1	0	6	2	2	1	0	0	11	1	0	1	1	2	7	2	2	9	0	2	2	1	0	1
ASV_619	4	0	4	1	1	0	0	2	0	0	0	0	0	7	14	2	7	0	0	1	0	0	2	0	0	0	0	0	1	1	0	0	0	0	0	0	0	3	1	2	2	0	9	0	7	0	0	2	1
ASV_11886	15	0	19	2	14	0	1	10	5	12	2	5	6	62	34	1	6	0	3	0	0	0	5	2	0	0	0	41	2	18	1	0	2	0	1	0	0	47	94	10	2	2	20	0	29	0	2	0	0
ASV_8337	2	0	0	0	0	0	0	0	0	0	0	0	0	0	0	0	0	0	0	0	0	0	0	0	0	0	0	0	0	4	0	0	0	0	0	0	0	0	0	4	0	0	0	0	0	0	0	0	0
ASV_11144	1	0	0	0	0	0	0	0	0	0	0	0	0	0	0	0	0	0	0	0	0	0	0	0	0	0	0	0	0	0	0	0	0	0	0	0	0	0	0	0	0	0	0	0	1	0	0	0	0
ASV_8225	1	0	0	0	0	0	0	0	0	0	0	0	0	0	0	0	0	0	0	0	0	0	0	0	0	0	0	0	0	0	0	0	0	0	0	0	0	0	0	0	0	0	0	0	3	0	0	0	0
ASV_4251	1	0	0	0	0	0	0	0	0	0	0	0	0	0	0	0	0	0	0	0	0	0	0	0	0	0	0	0	0	0	0	0	0	0	0	0	0	0	0	4	0	2	0	0	0	0	0	0	0
ASV_168	11	0	8	38	1	12	25	5	5	9	5	15	2	32	0	0	0	0	15	1	0	0	5	1	0	0	0	26	4	1	0	140	1	63	13	0	10	1	3	52	23	0	4	4	0	5	17	22	84
ASV_11877	1	0	7	10	7	1	7	20	7	6	34	0	48	21	6	1	4	0	18	0	0	0	0	1	1	0	0	10	33	7	1	1	3	4	4	0	0	20	31	8	0	37	4	0	11	4	9	4	8
ASV_2151	3	0	2	0	0	0	0	0	0	0	0	0	0	0	0	0	0	0	0	0	0	0	0	0	0	0	0	0	0	0	0	0	0	0	0	0	0	0	0	0	0	0	0	0	4	0	0	0	0
ASV_1080	2	0	0	0	0	0	0	0	0	0	2	0	0	0	0	0	0	0	0	0	0	0	0	0	0	0	0	0	0	0	0	0	0	0	0	0	1	0	0	0	0	0	0	0	0	0	0	0	7
ASV_489	2	0	1	0	3	0	0	0	1	1	2	0	0	0	0	0	1	0	1	0	0	0	10	0	0	0	0	0	0	0	0	12	0	4	0	0	14	0	0	4	0	0	0	0	0	0	0	0	0
ASV_3457	1	3	1	0	1	0	0	0	1	0	0	3	0	0	0	2	0	0	0	3	0	10	0	4	0	0	9	0	0	0	0	0	0	2	0	2	0	0	0	0	0	0	0	0	2	0	0	0	0
ASV_1057	2	0	0	0	0	0	0	0	0	4	0	0	0	0	0	0	0	0	0	0	0	0	0	0	0	0	0	0	0	0	0	0	0	0	0	0	0	0	0	1	4	0	0	2	0	0	0	1	0
ASV_7017	2	0	0	0	0	0	0	0	0	0	0	0	0	0	0	0	0	0	0	0	0	0	0	0	0	0	0	0	0	0	0	0	0	1	0	0	0	0	0	0	0	0	0	0	0	0	0	0	0
ASV_763	4	181	0	0	0	1	2	0	0	0	1	2	0	0	0	0	7	0	0	1	0	1	0	235	0	0	1	0	1	0	4	0	0	0	0	0	0	0	0	7	0	1	0	0	0	0	0	0	0
ASV_657	1	40	2	1	0	0	3	0	0	0	0	3	0	0	0	0	0	0	0	0	0	0	0	0	19	0	0	0	8	3	0	0	23	1	1	5	0	0	0	0	0	0	0	0	7	0	0	1	0
ASV_11884	3	0	0	2	2	0	0	0	0	121	0	8	0	49	14	0	1	0	0	0	0	0	0	0	0	0	0	0	5	6	3	0	0	0	0	0	0	9	11	6	54	0	67	0	0	0	0	0	0
ASV_8209	1	0	0	2	0	0	0	1	2	1	0	0	0	3	1	1	0	0	1	0	0	0	4	0	0	0	0	4	1	0	0	4	0	2	0	0	1	3	0	1	0	0	4	1	0	2	0	1	1
ASV_714	2	17	0	0	2	0	0	0	0	0	0	0	0	0	0	0	0	32	1	36	0	0	0	0	0	0	0	0	0	3	0	0	7	0	1	1	0	0	0	0	0	0	0	0	0	0	0	0	0
ASV_12533	1	0	3	8	35	78	8	2	33	14	0	3	18	3	18	3	1	0	18	0	0	0	30	2	0	1	0	32	63	2	3	6	0	5	32	1	1	2	2	1	12	92	9	31	0	8	10	1	9
ASV_10037	2	0	0	0	0	0	0	0	0	0	0	0	0	0	0	0	0	0	0	0	0	0	1	0	0	0	0	0	2	0	0	0	0	0	0	0	0	0	0	0	0	0	0	0	0	0	0	0	0
ASV_14818	2	0	0	0	1	0	0	0	0	0	0	2	0	0	0	0	0	0	0	0	0	0	0	0	0	0	0	0	1	0	0	0	0	0	0	0	0	0	0	0	0	0	0	0	4	0	0	0	0
ASV_3585	1	0	0	0	0	0	0	0	0	0	0	0	0	0	0	0	0	0	0	0	0	1	0	0	0	0	0	0	0	0	0	0	0	0	0	0	0	0	0	0	0	0	0	0	1	0	0	0	0
ASV_3716	4	0	3	0	0	0	0	0	0	12	0	0	1	6	1	1	0	0	0	0	3	0	5	0	0	0	1	9	5	0	0	1	0	0	2	0	0	1	9	4	3	1	47	6	1	5	2	0	0
ASV_336	5	0	0	4	7	0	0	0	1	0	0	12	0	0	2	1	0	0	0	0	0	0	1	0	0	0	0	2	1	1	0	0	0	3	1	0	17	2	7	6	3	4	0	5	0	17	2	7	2
ASV_13185	3	0	0	0	9	0	0	0	0	15	0	15	0	0	0	0	0	0	0	0	0	0	3	0	0	0	0	16	0	0	0	0	0	0	0	0	0	1	2	2	4	0	0	0	0	0	0	0	0
ASV_6659	4	0	9	1	22	0	0	1	4	56	10	27	2	9	6	1	0	0	0	0	0	0	32	0	0	0	0	13	18	1	2	7	0	1	13	2	8	8	6	14	10	4	102	117	3	17	7	2	9
ASV_13220	1	0	0	0	0	0	0	0	0	0	0	0	0	0	0	0	0	0	0	0	0	0	0	0	0	0	0	0	0	0	1	0	0	0	0	11	0	0	0	0	0	0	0	0	2	0	0	0	0
ASV_441	5	18	50	1	1	1	13	0	0	0	0	3	0	0	0	4	158	0	0	60	0	0	0	0	0	0	0	0	0	0	0	0	148	2	0	18	2	0	0	0	4	0	0	0	100	0	0	16	0
ASV_2490	3	0	0	0	0	0	0	0	0	0	0	1	0	0	0	0	0	39	0	15	0	0	0	0	18	0	0	0	0	0	0	0	0	0	0	0	0	0	0	0	0	0	0	0	4	0	0	0	0
ASV_1577	2	0	1	0	0	0	0	0	0	0	0	0	0	0	0	0	0	0	0	0	0	0	0	0	0	0	0	0	0	2	0	0	0	0	0	0	0	0	0	0	0	0	0	0	2	0	0	0	0
ASV_9049	4	0	1	0	1	1	0	3	5	5	1	1	2	1	0	0	1	0	2	0	0	0	6	1	0	0	0	2	4	1	0	5	0	1	27	0	1	1	14	5	0	2	6	30	0	1	6	1	4
ASV_8116	8	0	6	0	0	0	0	0	0	0	0	3	0	0	0	0	0	0	0	0	0	0	0	0	0	0	0	0	0	0	0	0	0	0	0	1	0	0	0	0	0	0	0	0	5	0	0	0	0
ASV_274	1	0	80	0	1	1	0	4	0	1	0	0	3	35	2	0	0	2	0	0	0	0	7	16	0	0	0	0	9	7	0	78	1	6	1	0	53	18	18	0	2	0	0	2	1	0	2	22	0
ASV_4226	3	2	0	0	0	0	0	0	0	0	0	2	0	0	0	0	0	0	0	0	0	0	0	0	0	0	0	0	0	0	0	0	0	0	0	0	0	0	0	0	0	0	0	0	2	0	0	0	0
ASV_6248	7	0	0	0	0	0	0	0	0	0	0	3	0	0	0	0	4	0	0	0	0	0	0	0	0	0	0	0	0	1	0	0	0	0	0	0	0	0	0	0	1	0	0	0	1	0	0	0	0
ASV_5664	2	0	0	0	0	0	0	0	0	0	0	0	0	0	0	0	0	0	0	0	0	0	0	0	0	0	0	0	0	0	0	0	0	0	0	0	0	0	0	0	0	0	0	0	1	0	0	0	0
ASV_379	6	54	32	3	0	2	4	0	0	0	0	0	1	0	0	0	76	53	2	0	0	0	0	34	13	10	0	0	2	7	1	0	26	6	0	5	1	0	0	0	3	3	0	0	46	0	0	3	0
ASV_13773	1	0	0	0	0	0	0	0	0	0	0	0	0	0	0	0	0	0	0	0	0	0	0	0	0	0	0	0	0	0	0	0	0	0	0	0	0	0	0	0	0	0	0	0	0	0	0	0	0
ASV_2637	9	0	13	0	0	0	0	0	0	0	0	1	0	1	22	0	0	0	0	0	0	0	8	0	0	0	0	1	0	0	0	0	0	0	0	0	0	0	0	0	2	0	21	0	1	0	0	0	0
ASV_1377	11	0	0	15	0	0	0	0	0	0	1	1	0	0	0	0	0	67	0	0	0	0	0	13	0	0	0	0	0	0	0	0	0	0	0	0	0	0	0	0	0	0	0	0	19	1	0	0	0
ASV_6125	2	0	0	0	0	0	0	0	0	0	0	11	0	0	0	0	0	0	0	0	0	0	0	0	0	0	0	0	0	0	0	0	0	0	0	0	0	0	0	0	0	0	0	0	2	0	0	0	0
ASV_7050	1	0	0	0	0	0	0	0	0	18	0	1	0	0	0	0	0	0	0	0	0	0	0	0	0	0	0	0	0	0	0	0	0	0	1	0	0	0	0	0	1	0	0	0	0	0	0	0	1
ASV_1006	1	0	1	0	0	0	1	0	0	0	0	1	0	0	0	3	15	0	0	0	0	0	1	0	0	0	0	0	0	2	0	0	0	0	0	0	0	0	0	0	0	1	1	0	3	0	0	0	0
ASV_6338	1	0	4	0	0	0	0	0	0	0	0	0	0	0	0	0	0	0	0	0	0	0	0	0	0	0	0	0	0	0	0	0	0	0	0	0	0	0	0	0	0	0	0	0	4	0	0	0	0
ASV_579	2	8	0	268	3	120	1	0	4	0	1	1	8	0	0	0	0	0	0	0	0	0	1	0	0	0	0	0	0	0	0	0	0	99	0	0	0	0	0	2	0	2	0	3	0	0	1	0	3
ASV_2063	8	0	5	0	0	0	0	0	0	0	0	4	0	0	0	0	0	0	0	0	0	0	0	0	0	0	0	0	0	0	0	0	0	1	0	0	0	0	0	0	0	0	0	0	18	0	0	0	0
ASV_15450	1	0	0	0	0	0	0	0	0	0	0	0	0	0	0	0	0	0	0	0	8	0	0	0	0	0	0	0	0	0	0	0	0	0	0	0	0	0	0	0	0	0	0	0	0	0	0	0	0
ASV_7494	4	0	0	0	0	0	0	0	0	0	0	0	0	0	0	0	0	0	0	0	0	0	0	0	0	0	0	0	0	0	0	0	0	0	0	0	0	0	0	0	0	0	0	0	0	0	0	0	0
ASV_11044	5	0	0	1	0	0	0	0	0	0	0	1	0	0	0	0	0	0	0	0	0	0	0	0	0	0	0	0	0	0	0	0	0	1	0	0	0	0	0	0	0	0	0	0	0	0	0	0	0
ASV_334	10	0	0	2	0	0	0	0	3	0	2	86	3	0	0	0	0	0	12	0	0	0	20	0	1	0	0	187	2	0	0	0	1	0	0	0	107	0	33	0	0	22	0	7	0	2	0	0	0
ASV_582	5	0	22	8	0	0	1	0	0	0	0	8	0	0	0	0	19	2	0	0	0	0	0	12	0	0	0	0	0	0	0	5	957	2	0	4	0	0	0	0	0	0	0	0	77	0	0	0	0
ASV_11078	3	0	4	0	0	0	0	0	0	0	0	0	1	15	3	0	0	0	0	0	0	0	12	0	0	0	0	0	2	2	0	0	0	0	0	0	0	26	1	4	8	0	6	4	2	1	0	3	0
ASV_3762	2	0	5	0	0	0	0	0	0	0	0	0	0	0	0	0	0	0	0	0	0	0	0	0	10	0	0	0	0	0	0	0	0	2	0	0	0	0	0	0	0	0	0	0	3	0	1	0	0
ASV_854	9	7	1	0	0	0	0	0	0	0	0	0	1	0	1	3	0	0	0	0	0	0	0	1	0	0	0	1	0	0	0	0	2	0	0	4	0	1	0	0	0	0	0	0	15	0	0	0	0
ASV_628	5	19	0	212	0	158	0	0	0	0	16	0	14	0	0	0	0	0	0	0	0	0	0	0	0	0	0	0	12	0	0	0	0	303	0	0	0	0	0	0	0	14	1	0	4	0	0	0	0
ASV_766	6	0	10	11	10	0	1	0	0	26	2	3	0	5	14	3	0	0	0	1	0	0	57	0	0	0	0	1	29	1	0	2	1	0	3	1	2	8	18	2	16	1	97	12	1	1	5	0	5
ASV_13142	2	0	3	0	0	0	0	0	0	0	0	0	0	0	0	0	0	0	0	0	0	0	0	0	0	0	0	0	0	0	0	0	0	0	0	0	0	0	0	0	0	0	0	0	3	0	0	0	0
ASV_15741	1	0	1	0	2	0	2	0	0	87	2	1	12	5	3	0	0	0	0	0	0	0	5	0	0	0	1	53	4	1	0	3	0	0	0	0	0	4	1	4	5	0	1	0	6	0	0	0	1
ASV_5864	2	0	2	0	0	0	0	0	0	0	0	0	0	0	0	0	0	0	0	0	0	0	0	0	0	0	0	0	0	0	0	0	0	0	0	0	0	0	0	0	0	0	0	0	5	0	0	0	0
ASV_1099	2	0	2	0	0	0	0	0	0	0	2	0	0	0	0	1	3	17	0	29	6	19	0	0	0	0	6	6	1	55	0	0	0	0	0	1	13	4	1	3	12	0	0	0	6	0	0	2	0
ASV_11501	4	0	0	0	0	0	0	0	0	0	0	0	0	0	0	0	0	0	0	0	0	0	0	0	0	0	0	0	0	0	0	0	0	0	0	0	0	0	0	0	0	0	0	0	0	0	0	0	0
ASV_11635	2	0	0	0	1	0	0	0	0	0	0	1	0	0	0	0	0	0	0	0	0	0	0	0	2	0	0	0	0	0	0	0	0	0	0	0	0	0	0	0	0	0	0	0	0	0	0	0	0
ASV_5214	4	0	2	16	2	1	2	0	0	0	6	9	0	4	0	0	0	0	0	0	0	0	0	0	0	0	0	0	0	0	0	0	0	19	0	0	0	2	0	6	3	1	1	0	2	3	0	0	1
ASV_8718	1	0	0	0	0	0	0	0	0	0	0	0	0	0	0	0	0	0	0	0	0	0	0	0	0	0	0	0	0	0	0	0	0	0	0	0	0	0	0	0	0	0	0	0	2	0	0	0	0
ASV_1123	2	0	0	0	0	0	1	0	0	0	0	3	0	0	0	0	41	0	0	0	0	0	0	0	0	0	0	0	2	2	0	0	0	0	0	0	1	0	0	1	0	0	0	0	0	0	0	0	0
ASV_7721	6	0	0	0	0	0	0	0	0	0	0	0	0	0	0	0	0	0	0	0	0	0	0	0	0	0	0	0	0	0	0	0	0	0	0	0	0	0	0	0	0	0	0	0	0	0	0	0	0
ASV_1182	7	6	11	0	0	0	1	0	0	0	0	1	0	0	0	2	0	0	0	0	0	0	0	0	10	0	0	0	0	0	0	0	0	0	0	0	0	0	0	0	0	0	0	0	35	0	0	33	0
ASV_12640	1	0	0	0	0	0	0	0	0	0	0	0	0	0	0	0	0	0	0	0	0	0	0	0	0	0	11	0	0	0	0	0	0	0	0	0	0	0	0	0	0	0	0	0	0	0	0	0	0
ASV_11921	4	0	3	0	1	0	0	4	4	11	0	4	0	2	4	0	0	0	0	5	1	1	3	0	0	1	0	0	1	0	1	65	2	0	1	2	14	5	0	6	5	0	4	9	0	38	0	5	9
ASV_1689	4	17	0	0	0	0	0	0	0	0	0	0	0	0	0	0	0	0	0	0	0	0	0	0	0	0	0	0	0	0	0	0	0	0	0	0	0	0	0	0	0	0	0	0	0	0	0	0	0
ASV_1177	4	0	6	2	0	0	0	0	0	0	0	2	0	0	0	2	15	0	0	6	6	0	0	0	7	1	0	1	0	40	1	0	0	1	0	0	0	0	0	0	5	1	0	0	1	0	0	0	0
ASV_5597	1	0	0	0	0	0	0	0	0	0	0	2	0	0	0	0	0	0	0	0	0	0	0	0	0	0	0	0	0	0	0	0	0	0	0	0	0	0	0	0	0	0	0	0	2	0	0	0	0
ASV_3247	3	0	8	1	0	0	0	0	0	13	2	0	2	0	262	0	0	0	1	0	0	0	2	0	0	0	0	0	39	0	0	0	0	0	0	0	2	1	18	0	52	0	19	0	1	0	0	0	0
ASV_5493	1	0	0	0	0	0	0	0	0	0	0	0	0	4	1	0	0	0	0	0	0	0	0	0	0	0	0	0	1	0	0	0	0	0	0	0	0	0	0	0	0	0	3	0	1	0	1	0	2
ASV_5511	1	0	0	0	0	0	0	0	0	0	0	0	0	0	0	0	0	0	0	0	0	0	0	0	0	0	0	0	0	17	0	0	0	0	0	0	9	0	0	0	0	0	0	0	0	0	0	0	0
ASV_2465	4	0	0	0	0	0	0	0	0	0	0	0	0	0	0	0	0	0	0	0	0	15	0	0	0	0	0	0	0	0	0	0	0	2	1	0	0	0	0	1	0	0	0	0	3	0	0	0	0
ASV_5176	2	0	0	0	0	0	0	0	0	0	0	0	0	0	0	0	42	0	0	0	0	0	0	0	0	4	0	1	0	0	1	0	0	0	0	0	0	0	0	0	0	0	0	0	3	0	0	0	0
ASV_3034	1	0	5	0	0	0	0	0	0	0	0	5	0	0	0	0	0	35	0	0	0	0	0	0	0	0	13	0	0	0	0	0	0	1	0	0	0	0	0	0	0	0	0	0	11	0	0	0	0
ASV_5633	2	0	1	0	0	0	0	0	0	0	0	1	0	0	0	0	0	0	0	9	0	0	0	0	0	0	19	0	0	13	0	0	0	0	0	0	0	0	0	0	0	0	0	1	4	0	0	0	0
ASV_241	6	0	8	0	23	0	3	1	0	46	14	116	15	32	7	3	4	0	1	0	0	0	2	4	0	0	0	3	9	19	13	0	2	14	1	1	29	50	5	96	5	8	20	5	1	3	0	0	0
ASV_650	4	0	4	4	0	0	0	10	1	2	0	2	0	2	5	3	0	0	0	0	0	0	4	6	0	0	0	0	6	0	0	9	2	0	7	0	25	5	4	2	6	0	3	44	0	34	12	8	25
ASV_751	2	0	1	3	0	0	0	0	1	11	0	0	0	0	6	0	0	0	0	0	0	0	6	0	0	0	0	0	11	0	0	0	0	0	0	0	1	4	1	1	9	0	8	3	0	0	0	0	0
ASV_1766	2	0	0	0	0	0	0	0	0	0	0	1	0	0	0	0	0	0	0	0	0	0	0	0	0	0	0	0	0	0	0	0	0	0	0	0	1	0	0	0	0	0	0	0	0	0	0	0	0
ASV_247	1	0	0	26	4	3	3	1	3	3	32	2	2	60	2	1	0	0	0	0	0	0	0	7	0	0	0	3	1	0	0	97	1	60	30	0	14	87	1	45	22	189	2	3	0	0	1	0	1
ASV_750	1	0	0	0	0	0	0	0	0	0	0	0	0	0	0	0	0	58	0	0	46	0	0	26	0	0	0	0	0	30	2	0	0	0	0	0	0	0	0	0	0	0	0	2	0	2	2	0	0
ASV_14677	1	0	0	0	0	0	0	0	0	0	0	0	0	0	0	0	0	0	0	0	0	0	0	0	0	0	0	0	0	0	0	0	0	0	0	0	0	0	0	0	0	0	0	0	0	0	0	0	0
ASV_9117	12	0	0	1	0	0	0	0	0	0	0	4	0	0	0	0	0	0	0	0	0	0	0	0	0	0	0	0	0	0	0	0	0	0	0	0	0	0	0	0	0	0	0	0	0	0	0	0	0
ASV_4006	1	0	0	0	6	0	1	0	0	1	0	0	0	0	0	0	0	0	0	0	0	0	0	0	0	0	0	0	1	0	0	0	0	0	0	0	0	0	1	2	0	0	0	1	1	2	0	0	0
ASV_240	10	0	0	0	0	0	0	0	1	93	2	78	2	0	0	0	0	1	0	0	0	1	1	0	0	0	0	0	0	1	1	0	0	0	13	0	0	45	0	2	3	2	0	230	0	0	0	511	1
ASV_6231	2	0	0	0	0	0	0	0	0	0	0	4	0	0	0	0	0	0	0	0	0	0	0	0	16	0	0	0	0	0	0	0	0	0	0	0	0	0	0	0	0	0	0	0	6	0	0	0	0
ASV_10255	1	0	0	0	1	0	0	0	0	1	0	5	0	0	0	0	0	0	0	0	0	0	0	0	0	0	0	0	0	0	0	0	0	0	0	0	0	0	0	0	0	0	0	0	0	0	0	0	0
ASV_3584	2	26	0	0	0	1	0	0	0	0	0	0	0	2	0	0	22	0	0	0	0	0	0	0	0	0	0	0	0	0	1	0	0	1	0	0	0	0	0	0	5	0	0	0	1	0	0	0	0
ASV_8169	3	1	0	1	0	1	0	0	0	3	0	1	0	0	0	0	0	0	0	0	0	0	1	0	0	0	0	4	0	0	0	0	0	3	1	0	1	0	0	0	0	0	0	0	0	0	0	0	0
ASV_13595	2	0	0	0	0	0	0	0	0	0	0	0	0	0	0	0	0	0	0	0	0	0	0	0	0	0	0	0	0	0	0	0	0	0	0	0	0	0	0	0	0	0	0	0	0	0	0	0	0
ASV_10484	3	0	0	2	0	0	0	0	0	0	0	0	0	0	0	0	0	0	0	0	0	0	0	0	0	0	0	0	0	0	0	0	0	0	0	0	0	0	0	0	0	0	0	0	1	0	0	0	0
ASV_5683	4	0	0	0	0	0	0	0	0	0	0	0	0	0	0	0	0	0	0	0	0	0	0	0	0	0	0	0	0	0	0	0	0	0	0	0	0	0	0	0	0	0	0	0	0	0	0	0	0
ASV_2310	3	0	10	2	39	0	1	0	6	32	1	15	5	8	4	0	0	0	2	0	0	1	36	0	0	0	0	13	37	5	0	21	0	1	17	0	8	9	11	3	5	3	11	10	0	6	2	4	11
ASV_12498	1	0	0	0	0	0	0	0	0	0	0	0	0	0	0	0	0	0	0	0	0	0	0	0	0	0	0	0	0	0	0	0	0	0	0	0	0	1	0	0	0	0	0	0	0	9	0	0	0
ASV_3847	3	0	0	0	0	0	0	0	0	0	0	1	0	0	0	4	0	0	0	0	0	0	0	11	11	0	0	0	0	0	0	0	0	0	0	0	0	0	0	0	0	0	0	0	0	0	0	1	0
ASV_8232	3	0	4	0	0	0	0	0	0	0	0	4	0	0	0	0	0	0	0	0	0	0	0	0	0	0	0	0	0	0	0	0	0	0	0	0	0	0	0	0	0	0	0	0	7	0	0	0	0
ASV_3551	1	0	1	0	0	0	0	0	0	0	0	0	0	0	0	0	0	0	0	0	0	0	0	0	0	0	0	0	0	3	0	0	0	0	0	0	0	0	0	0	1	0	0	0	6	0	0	0	0
ASV_15500	1	0	0	0	0	0	0	0	0	0	0	0	0	0	0	0	0	0	0	0	0	0	0	0	0	0	0	0	0	0	0	0	0	1	0	0	0	0	0	0	0	0	0	0	0	0	0	0	0
ASV_3491	4	0	5	0	0	0	0	0	0	17	0	1	0	10	2	1	1	0	0	0	0	0	1	0	0	0	0	0	3	3	2	0	0	0	0	0	0	4	0	0	12	0	11	0	0	0	0	0	0
ASV_1201	4	0	0	0	0	0	0	0	0	0	0	2	0	0	0	1	0	2	0	291	73	83	0	58	37	21	266	0	0	0	0	0	3	1	1	6	7	0	0	0	0	0	0	0	1	1	1	3	0
ASV_62	8	0	2	0	54	4	16	2	106	1	0	109	5	2	1	0	0	0	17	0	0	0	1	89	0	0	0	6	3	2	0	4	22	222	38	1	803	124	4	4	3	106	0	6	13	0	0	33	10
ASV_9813	2	0	7	1	29	2	7	1	6	1	4	1	1	17	2	0	0	0	5	0	0	0	0	0	0	0	0	28	12	0	0	0	0	5	0	0	0	4	9	0	1	61	2	1	1	0	15	0	16
ASV_6449	1	0	0	3	5	1	1	0	1	8	33	0	3	5	5	1	0	0	0	0	0	0	3	0	0	0	0	1	4	0	0	1	0	0	1	0	0	9	2	0	7	1	9	2	1	0	0	2	1
ASV_9028	6	0	3	0	0	0	1	3	2	2	0	0	1	2	0	0	0	0	8	0	0	0	2	2	0	0	0	0	17	1	0	0	0	3	3	1	0	1	5	0	0	4	2	5	0	4	1	5	0
ASV_585	9	0	0	0	0	0	0	1	0	0	0	3	0	0	0	0	0	40	0	0	0	0	0	0	0	0	0	0	0	3	0	0	0	2	1	0	0	0	0	0	0	0	0	0	2	0	0	1	0
ASV_2079	3	0	2	0	0	0	0	0	0	0	0	0	0	0	0	0	0	0	0	0	0	0	0	0	0	0	0	0	0	0	0	0	0	1	0	9	0	0	0	0	0	0	0	0	5	0	0	0	0
ASV_433	4	0	0	34	0	2	7	1	10	4	2	1	0	27	6	1	0	0	0	0	0	0	0	0	0	0	0	0	0	0	0	3	0	2	2	1	4	0	2	10	1	0	0	0	0	1	1	2	2
ASV_11665	1	0	0	0	0	0	0	0	0	0	0	0	0	0	0	0	0	0	0	0	0	0	0	0	0	0	0	0	0	0	0	0	0	0	0	0	0	0	0	0	0	0	0	0	0	0	0	0	0
ASV_14161	6	0	0	0	0	0	0	0	0	0	0	0	0	0	0	0	0	0	0	0	0	0	0	14	0	0	0	0	0	9	0	0	0	0	0	0	0	0	0	2	0	0	0	0	2	0	0	0	0
ASV_8238	3	0	3	0	0	0	0	0	0	0	0	0	0	0	0	0	0	0	0	0	0	0	0	0	0	0	0	0	0	0	0	0	0	0	0	0	0	0	0	0	0	0	0	0	3	0	0	0	0
ASV_457	3	0	1	3	0	0	0	0	0	0	0	2	1	0	0	0	40	0	0	1	0	50	0	0	0	0	0	1	0	6	0	0	6	2	0	0	0	1	0	40	9	0	2	1	7	0	2	2	1
ASV_144	4	0	13	0	0	0	18	13	13	156	6	12	9	62	10	1	0	0	3	2	0	41	110	2	0	1	0	40	3	2	10	52	4	6	18	0	72	39	14	53	39	9	20	7	6	121	29	33	38
ASV_5094	4	33	1	0	0	0	0	1	0	0	0	4	0	0	1	0	11	0	0	0	0	0	0	0	0	0	0	0	0	1	0	0	3	0	0	0	0	0	0	1	0	0	0	0	82	0	0	0	0
ASV_773	15	0	0	0	0	0	0	0	0	0	0	0	0	0	0	0	0	21	0	309	101	0	0	51	0	122	0	0	0	0	0	0	1	0	0	3	7	0	0	0	1	0	0	0	2	0	1	0	1
ASV_183	4	0	27	61	0	2	12	5	17	58	12	2	3	14	35	5	0	0	1	3	0	0	14	1	0	1	2	0	36	7	1	2	8	14	7	0	50	53	13	458	10	16	35	28	2	19	6	2	44
ASV_1978	4	26	0	0	1	0	0	0	0	0	2	0	0	0	0	0	0	0	0	0	0	0	0	0	0	0	0	0	0	0	0	0	2	0	0	0	0	0	0	0	0	0	0	0	4	0	0	0	0
ASV_9045	2	1	11	20	0	0	2	11	3	4	41	1	3	10	9	2	0	0	6	0	0	1	1	1	0	0	1	2	29	2	1	10	0	1	7	4	4	19	8	5	3	1	7	12	2	13	16	52	12
ASV_1184	3	0	0	1	0	0	0	1	0	0	0	0	0	0	0	1	0	40	0	13	0	0	0	0	0	0	45	0	0	1	0	0	6	0	0	14	6	0	0	0	0	0	0	0	0	0	1	0	0
ASV_191	7	0	3	0	2	8	10	4	14	30	43	3	6	19	1	0	0	1	0	0	0	0	0	1	0	0	0	0	0	63	0	21	0	31	14	0	82	24	0	52	0	0	0	81	0	0	11	52	0
ASV_5897	1	0	1	0	0	0	0	0	0	0	0	0	0	0	0	1	0	0	0	0	0	0	0	0	0	0	0	0	0	0	0	0	0	0	0	0	0	0	0	0	1	0	0	0	0	0	0	0	0
ASV_12577	5	0	0	0	0	0	0	0	0	0	0	0	0	0	0	0	0	0	0	0	0	0	0	0	0	0	0	0	0	0	0	0	0	0	0	0	0	0	0	0	0	0	0	0	0	0	0	0	0
ASV_149	11	0	25	49	10	9	9	3	49	216	48	108	5	70	0	0	0	4	1	1	0	1	57	2	2	1	1	1	47	12	1	191	2	95	27	3	43	47	4	287	9	2	13	35	0	46	15	38	121
ASV_8825	2	0	0	0	0	0	0	0	0	0	0	0	0	0	0	0	0	0	0	0	0	0	0	0	0	0	0	0	0	0	0	0	0	0	0	0	0	0	0	0	0	0	0	0	0	0	0	0	0
ASV_10002	2	0	0	0	0	0	0	0	0	0	0	0	0	0	0	0	0	0	0	0	0	0	0	6	0	0	0	0	0	0	0	0	0	0	0	0	0	0	0	0	0	0	0	0	2	0	0	0	0
ASV_3991	3	0	0	0	0	0	0	0	0	0	0	4	0	0	0	0	0	0	0	0	0	0	0	0	0	0	0	0	0	0	0	0	0	0	0	0	0	0	0	0	0	0	0	0	2	0	0	0	0
ASV_6067	3	0	0	1	0	0	0	0	0	0	0	0	0	0	0	0	0	0	0	0	0	0	0	0	0	0	0	0	0	45	0	0	0	0	0	0	0	0	0	0	0	0	0	0	0	0	0	0	0
ASV_13456	1	0	0	0	0	0	0	0	0	0	0	0	0	0	0	0	0	0	0	0	0	0	0	0	0	0	0	0	0	0	0	0	0	0	0	0	0	0	0	0	0	0	0	0	0	0	0	0	0
ASV_6050	1	0	0	0	0	0	0	4	0	0	0	0	0	0	0	0	1	0	0	0	0	0	0	0	16	0	0	0	0	0	0	0	0	0	0	3	0	0	0	0	0	0	0	0	4	0	0	0	0
ASV_3336	2	0	0	0	0	0	0	0	0	0	0	0	0	0	0	0	0	0	0	0	0	0	0	0	0	0	0	0	0	0	0	0	16	0	0	0	0	0	0	0	0	0	0	0	2	0	0	0	0
ASV_3397	7	0	0	0	1	0	0	0	0	1	0	2	0	1	1	0	0	0	0	0	0	0	2	0	0	0	0	0	0	0	0	0	0	0	0	0	0	0	0	0	1	0	3	0	3	0	0	0	0
ASV_4587	1	0	0	0	0	0	0	0	0	0	0	0	0	0	0	0	0	0	0	0	0	0	0	0	0	0	0	0	0	1	0	0	2	1	0	0	0	0	0	0	0	0	0	0	0	0	0	0	0
ASV_1367	6	4	1	0	0	0	0	2	0	0	0	4	0	0	0	1	5	113	0	12	44	0	0	17	27	0	0	1	0	7	2	0	0	8	0	7	0	0	0	1	0	0	0	0	6	0	0	0	0
ASV_1383	6	49	0	1	0	0	0	0	0	0	0	1	0	0	0	10	6	27	0	0	0	0	0	0	0	29	0	0	0	0	0	0	0	2	0	0	0	0	1	0	0	0	0	0	2	0	0	0	0
ASV_11117	2	1	11	2	21	202	35	1	46	5	9	1	33	12	50	3	0	3	19	0	0	0	23	1	0	0	0	13	32	4	3	4	1	13	52	0	4	5	7	0	29	81	12	18	0	1	3	1	2
ASV_9252	2	0	7	0	0	0	0	0	0	3	0	0	0	3	3	0	0	0	0	0	0	0	0	0	0	0	0	0	0	2	1	0	0	0	0	0	0	0	1	2	2	0	9	0	1	0	0	0	0
ASV_6805	7	0	0	0	0	0	0	0	0	0	0	0	0	0	0	0	0	0	0	0	0	0	0	0	0	0	0	0	0	1	0	0	0	1	0	0	0	0	0	0	0	0	0	0	0	0	0	0	0
ASV_610	7	0	0	1	0	0	0	1	1	0	0	0	1	0	7	2	0	0	0	0	0	0	0	1	0	0	0	0	5	1	0	7	1	0	0	0	20	6	2	0	4	0	0	1	1	0	0	2	3
ASV_11669	5	0	0	0	0	0	2	0	0	0	0	0	0	0	0	0	0	0	0	0	0	0	0	0	0	0	0	0	0	0	0	0	3	0	0	0	0	0	0	3	0	0	0	0	0	0	0	0	0
ASV_10513	1	0	1	0	10	0	0	0	0	5	0	3	0	3	0	0	0	0	0	0	0	0	1	0	0	0	0	0	0	0	0	0	0	0	0	0	0	2	0	3	0	0	0	0	2	0	0	0	0
ASV_4331	2	0	0	0	0	0	0	0	0	0	0	0	0	0	0	0	0	0	0	0	0	0	0	0	0	0	0	0	0	0	0	0	0	0	0	0	0	0	0	0	0	0	0	0	0	0	0	0	0
ASV_569	3	0	3	0	2	0	0	0	0	1	0	5	0	0	0	0	0	0	0	0	0	0	0	0	0	0	0	1	0	7	1	1	0	0	0	3	16	6	1	27	0	0	3	10	0	1	0	0	1
ASV_1001	5	0	0	0	0	0	0	25	4	1	0	0	0	6	5	36	1	2	1	0	1	7	0	0	10	0	0	0	1	2	1	169	8	0	4	6	87	1	3	5	4	0	6	100	0	517	28	15	241
ASV_1734	3	0	0	0	0	0	0	0	0	0	0	0	0	0	0	0	0	0	0	0	0	0	0	0	0	0	0	0	0	0	0	0	0	0	0	0	0	0	0	0	0	0	0	0	0	0	0	0	0
ASV_10742	3	0	2	0	178	1	40	0	1	1	6	11	0	25	1	0	0	0	0	0	0	0	4	0	0	0	0	122	16	4	1	0	0	13	0	0	0	4	6	1	3	34	0	0	0	0	1	0	1
ASV_9366	7	0	0	0	0	0	0	0	0	0	0	0	0	0	0	0	0	0	0	0	0	0	0	0	0	0	0	0	0	0	0	0	0	0	0	0	0	0	0	0	0	0	0	0	0	0	0	0	0
ASV_8555	1	0	1	0	1	0	0	0	6	6	1	1	6	2	3	0	0	0	0	0	1	0	4	0	0	0	0	0	0	0	0	4	0	0	2	0	1	4	0	1	8	5	7	1	1	2	0	1	2
ASV_5341	4	0	2	0	1	0	0	0	0	0	0	4	0	1	2	0	0	0	0	0	0	0	8	1	0	0	0	0	1	1	0	0	0	0	0	0	0	22	1	17	17	0	7	0	1	1	0	1	0
ASV_12156	7	0	0	0	1	0	0	0	1	1	0	2	0	0	0	0	0	0	0	0	0	0	0	0	0	0	0	0	0	0	2	1	0	0	0	0	1	1	1	2	3	0	0	2	0	10	0	1	2
ASV_4784	3	0	0	0	0	0	0	0	0	0	0	7	0	0	0	0	0	0	0	0	0	0	0	0	0	0	0	0	0	0	0	0	0	0	0	0	0	0	0	0	0	0	0	0	6	0	0	0	0
ASV_564	8	11	4	0	0	0	26	0	0	0	0	2	0	0	0	0	12	0	0	0	0	6	0	0	0	0	0	1	0	10	2	0	2	1	0	0	0	0	0	2	3	0	0	0	10	0	0	1	0
ASV_15241	1	0	0	0	0	0	0	0	0	0	0	0	0	0	0	0	0	0	0	0	0	0	0	0	0	0	0	0	0	0	0	0	0	0	0	0	0	0	0	0	0	0	0	0	0	0	0	0	0
ASV_1091	6	44	1	0	0	0	0	0	0	0	0	0	0	0	0	2	0	0	0	92	0	32	0	0	43	0	0	0	1	27	0	0	2	1	0	8	4	0	0	0	4	0	0	0	3	0	0	0	0
ASV_7689	8	0	1	0	0	0	0	0	0	0	2	0	0	0	0	0	1	0	0	0	0	0	0	2	0	0	0	3	9	0	1	0	1	0	0	0	0	0	0	0	0	0	0	10	45	1	0	0	2
ASV_583	7	1	9	0	2	0	2	3	0	0	0	0	0	0	0	0	0	0	1	98	0	3	2	9	35	60	1	0	0	0	2	1	95	0	0	0	0	0	0	0	0	0	0	0	38	0	0	206	0
ASV_722	1	0	1	0	0	0	0	0	0	0	1	0	0	0	0	0	0	0	0	0	0	0	0	0	27	3	0	0	0	0	0	0	0	3	0	1	0	1	0	0	0	0	0	0	12	0	0	1	0
ASV_574	1	0	0	5	2	0	1	0	4	2	0	1	2	3	0	0	0	0	1	0	0	0	0	0	0	0	0	0	1	2	0	1	0	1	2	0	0	3	0	2	1	4	4	0	0	0	4	5	1
ASV_790	1	0	0	0	0	0	0	0	0	0	0	0	0	0	0	0	0	0	0	0	0	0	0	0	0	0	0	1	0	0	0	0	0	0	0	0	0	0	0	0	0	0	0	0	0	0	0	0	0
ASV_4998	1	0	0	0	0	0	0	0	0	0	0	0	0	0	0	0	0	0	0	0	0	0	0	0	0	6	0	0	0	0	0	0	0	1	0	0	0	0	0	0	1	0	0	0	0	0	0	0	0
ASV_774	3	37	17	0	0	0	0	0	0	0	1	3	0	0	0	0	40	0	0	0	4	0	0	0	6	0	0	0	0	0	0	1	7	2	0	0	0	0	0	0	0	0	0	0	30	0	1	6	0
ASV_5802	3	0	1	0	0	0	0	0	0	0	0	1	0	0	0	0	0	0	0	0	0	0	0	0	0	0	0	0	0	0	0	0	0	0	0	0	0	0	0	0	0	0	0	0	0	0	0	0	0
ASV_13828	1	0	0	0	0	0	0	0	0	0	0	0	0	0	0	0	0	0	0	0	0	0	0	0	0	0	0	0	0	0	0	0	0	0	0	0	0	0	0	0	0	0	0	0	0	1	0	0	0
ASV_1196	5	7	7	3	0	0	0	0	0	0	0	10	0	0	1	0	15	0	0	55	0	0	0	0	0	0	28	0	0	0	0	0	0	1	0	0	0	0	0	0	2	0	0	0	12	0	0	0	0
ASV_11042	5	0	4	0	0	0	0	0	0	0	0	2	0	0	0	0	0	0	0	0	0	0	0	0	0	0	0	0	0	0	0	0	0	0	0	0	0	2	0	0	0	0	0	0	1	0	0	0	0
ASV_295	1	0	7	9	0	7	6	1	0	11	82	1	2	8	6	1	0	0	1	0	0	0	7	0	0	0	1	0	9	3	0	9	0	37	4	0	35	6	1	6	3	0	0	53	0	0	0	0	0
ASV_8102	5	0	1	0	0	0	0	0	0	0	0	2	0	0	0	0	0	0	0	0	0	0	0	0	0	0	0	0	0	0	0	0	0	0	0	0	0	0	0	0	0	0	0	0	3	0	0	0	0
ASV_2182	8	5	0	0	0	0	0	0	0	0	0	0	0	1	0	0	3	0	0	0	1	0	0	0	1	0	0	0	0	3	1	0	1	1	0	0	0	0	0	0	0	0	0	0	3	0	0	0	0
ASV_1706	2	0	0	0	0	0	0	0	0	0	0	1	0	0	0	7	0	0	0	0	0	0	0	0	0	0	0	0	0	6	0	0	0	0	0	1	0	0	0	0	0	0	0	0	0	0	0	0	0
ASV_2770	1	0	24	0	20	2	0	0	5	12	0	0	1	17	163	2	4	0	1	0	0	0	44	0	0	0	0	6	0	1	6	2	0	0	0	0	0	23	12	7	133	1	25	2	3	0	4	0	1
ASV_15248	3	0	10	0	2	0	1	0	0	9	1	3	2	5	39	0	0	0	0	0	0	0	21	0	0	0	0	13	1	4	2	0	0	2	2	0	0	6	6	3	32	0	14	0	0	0	0	0	0
ASV_1088	2	0	0	0	0	0	0	0	0	2	0	46	0	3	0	0	0	0	0	0	0	0	1	0	0	0	0	0	0	1	0	0	0	0	0	0	0	0	0	0	0	0	0	0	0	0	0	0	0
ASV_10403	3	0	0	0	0	0	0	0	0	0	0	0	0	0	0	0	0	0	0	0	2	0	0	0	0	0	0	0	0	0	0	0	2	0	0	0	0	0	0	0	0	0	0	0	0	0	0	0	0
ASV_1244	4	0	0	1	0	0	1	2	0	0	0	0	0	0	0	2	0	0	0	0	0	0	0	0	0	0	0	0	0	0	2	0	0	0	0	0	0	0	0	0	0	0	0	0	0	0	0	2	0
ASV_1707	3	0	0	0	0	0	0	0	0	0	0	4	0	0	0	0	0	0	0	0	0	0	0	0	0	0	0	0	0	0	0	0	0	0	0	0	0	0	0	1	0	0	1	0	0	0	0	0	0
ASV_1005	7	0	1	1	1	8	0	0	0	2	3	30	5	8	1	0	0	0	0	0	0	0	4	0	0	0	0	12	8	9	4	0	0	1	0	0	0	7	2	20	4	1	5	0	0	0	0	0	0
ASV_1212	2	10	2	0	0	0	2	0	1	0	0	0	0	0	0	0	0	0	0	0	0	1	0	0	0	0	0	0	0	0	0	0	0	0	0	0	0	1	0	0	0	0	0	0	28	0	0	0	0
ASV_2725	1	0	0	2	0	0	0	0	2	0	1	2	1	314	1	0	0	0	0	0	0	0	0	0	0	0	0	49	0	2	0	17	0	0	1	0	0	0	35	3	0	5	2	9	1	0	0	0	0
ASV_12644	1	0	0	0	0	24	0	0	0	0	2	0	0	0	0	0	0	0	0	0	0	0	0	0	0	0	0	0	6	2	0	0	0	5	0	0	0	0	0	0	0	0	0	0	0	0	0	0	0
ASV_10913	3	0	0	0	0	0	0	0	0	0	0	2	0	0	0	0	0	0	0	0	0	0	0	0	0	0	0	0	0	0	0	0	0	1	0	0	0	0	0	0	0	0	0	0	0	0	0	0	0
ASV_2415	9	3	4	33	16	15	10	0	0	156	23	12	36	50	72	0	1	0	0	0	0	0	13	1	0	0	0	4	81	6	2	6	0	10	1	0	2	21	16	11	48	13	30	1	16	1	1	0	0
ASV_6823	4	0	0	1	0	0	0	0	0	0	0	0	0	0	0	0	0	0	0	0	0	0	0	0	0	0	0	0	0	13	0	0	0	0	0	0	0	0	0	0	0	0	0	0	0	0	0	1	0
ASV_9294	3	0	0	0	0	0	0	0	0	0	0	0	0	0	0	0	0	0	0	0	0	0	0	0	0	0	0	0	0	0	0	0	0	0	0	0	0	0	0	0	0	0	0	0	0	0	0	0	0
ASV_7744	2	0	0	0	0	0	0	0	0	0	0	0	0	0	0	0	2	0	0	0	0	0	0	0	0	0	0	0	0	0	0	0	0	0	0	0	0	0	0	0	0	0	0	0	5	0	0	0	0
ASV_14060	1	0	0	0	0	0	0	0	0	0	0	0	0	0	0	0	0	0	0	0	0	0	0	0	0	0	0	0	0	0	0	0	0	0	0	0	0	0	0	0	0	0	0	0	0	0	0	0	0
ASV_15528	2	0	2	1	2	3	1	0	1	10	0	0	1	6	10	2	0	0	2	0	0	0	6	0	1	0	0	4	6	0	0	4	0	1	6	0	0	2	6	1	2	1	7	1	1	0	3	0	0
ASV_8630	1	0	0	0	0	0	0	0	0	0	0	0	0	0	0	1	0	0	0	0	0	0	0	0	0	0	0	0	0	0	0	0	0	0	0	0	0	0	0	0	0	0	0	0	0	0	0	0	0
ASV_895	4	0	20	0	0	0	0	0	0	0	0	0	0	0	0	4	2	94	1	0	56	85	0	0	27	0	36	0	0	4	0	0	20	0	0	16	0	0	0	0	0	0	0	1	35	0	0	1	0
ASV_7139	2	0	0	0	0	0	0	0	0	0	0	0	0	0	0	0	0	0	0	0	0	0	0	0	0	0	0	0	0	0	0	0	0	0	0	0	0	0	0	0	0	0	0	0	0	0	0	0	0
ASV_1150	4	45	7	0	0	0	0	0	0	0	0	10	0	0	0	0	18	0	0	29	0	0	0	0	26	0	0	0	0	0	0	0	0	2	0	0	0	0	0	10	5	1	0	0	3	0	0	0	0
ASV_1003	2	0	0	0	0	0	0	0	0	1	0	0	0	0	0	1	0	0	0	0	45	0	0	0	0	0	0	0	0	1	0	0	0	1	0	1	0	0	0	0	0	0	0	0	3	0	0	0	0
ASV_875	4	36	1	0	0	0	0	0	0	0	0	3	0	0	0	3	0	0	0	0	0	13	0	0	0	54	0	0	0	2	0	0	0	0	0	1	0	0	0	3	0	1	0	0	13	0	0	0	0
ASV_2053	9	0	7	0	0	0	0	0	0	0	0	0	0	0	0	0	42	0	0	2	37	0	0	0	26	0	0	0	0	0	0	0	0	1	0	0	0	0	0	0	0	0	0	0	3	0	0	0	0
ASV_924	3	36	0	0	0	0	0	0	1	0	0	0	0	1	0	2	0	0	0	0	0	90	0	0	0	0	0	0	0	1	0	0	25	0	0	0	0	0	0	0	0	0	0	0	2	0	0	5	0
ASV_9156	2	0	0	0	0	0	0	0	0	0	0	0	0	0	0	0	0	0	0	0	0	0	0	0	0	0	0	1	0	11	0	0	0	0	0	0	0	0	0	0	2	0	0	0	0	0	0	0	0
ASV_1856	1	10	3	0	0	0	0	0	0	0	0	0	0	0	0	0	0	0	0	0	0	0	0	0	0	0	0	0	0	2	0	0	0	0	0	1	0	0	0	2	3	0	0	0	0	0	0	0	0
ASV_3233	2	0	0	21	0	1	0	0	0	0	1	0	0	1	1	0	0	0	0	0	0	0	1	0	0	0	0	1	1	0	1	0	0	9	0	0	0	0	0	1	0	0	0	0	0	0	0	0	0
ASV_319	1	0	0	5	48	1	0	0	13	7	3	7	1	8	0	0	1	0	0	0	0	0	5	1	0	0	0	0	5	0	0	18	0	4	9	1	4	14	6	7	28	3	8	12	1	0	2	1	5
ASV_13868	3	0	1	0	0	0	0	0	0	0	0	0	0	0	0	0	0	0	0	0	0	0	0	0	0	0	0	7	0	0	0	0	0	0	0	0	0	0	0	0	0	0	0	0	3	0	0	0	0
ASV_13590	1	0	0	0	0	0	0	0	0	0	0	0	0	0	0	0	0	0	0	0	0	0	0	0	0	0	0	0	0	0	0	0	0	0	0	1	0	0	0	0	1	0	0	0	0	0	0	0	0
ASV_665	2	4	1	2	1	0	0	0	0	0	0	1	0	0	0	3	5	0	0	0	0	1	1	14	134	0	0	0	0	0	1	0	2	0	0	0	0	0	0	0	0	0	0	0	8	0	0	1	0
ASV_720	2	0	0	0	0	0	0	0	0	0	0	0	0	0	0	0	609	0	0	0	0	0	0	0	0	0	0	0	0	28	0	0	10	0	0	0	0	1	0	0	1	0	0	2	1	0	13	54	0
ASV_5651	2	0	0	0	0	0	0	0	0	0	0	0	0	0	0	0	0	0	0	0	0	0	0	0	0	0	0	0	0	0	0	0	0	0	0	0	0	0	0	0	0	0	0	0	0	0	0	0	0
ASV_1149	2	0	1	0	0	0	0	0	1	0	0	0	0	0	0	0	0	0	0	0	0	0	0	0	0	0	0	0	0	0	0	0	0	0	0	0	0	0	0	3	0	0	0	1	0	0	0	0	0
ASV_1455	3	0	0	0	2	0	0	0	0	9	0	7	0	0	5	0	0	0	0	0	0	0	0	0	0	0	0	0	0	0	0	0	0	0	0	0	0	5	2	27	1	0	2	0	0	0	0	0	0
ASV_8462	1	0	0	0	8	0	0	0	0	9	0	9	0	0	0	0	0	0	0	0	0	0	2	0	0	0	0	7	0	0	0	0	0	0	0	0	0	1	1	1	8	0	0	0	4	0	0	0	0
ASV_3723	1	0	0	0	0	0	0	0	0	0	0	2	0	0	0	0	0	0	0	0	0	0	0	0	0	0	0	0	0	0	0	0	0	0	0	0	0	0	0	0	0	0	0	0	0	0	0	0	0
ASV_13906	1	0	0	8	6	1	0	0	3	73	0	2	0	3	5	0	0	0	0	0	0	0	9	0	0	0	0	22	11	0	0	30	0	3	7	0	2	8	1	3	5	0	1	2	2	1	1	0	4
ASV_2155	1	0	0	0	0	0	0	0	0	0	0	6	0	0	0	0	0	0	0	0	0	0	0	0	0	0	0	0	0	0	0	0	0	0	0	0	0	0	0	0	0	0	0	0	1	0	0	0	0
ASV_6302	4	0	1	4	1	2	3	0	6	11	0	0	2	0	14	0	2	0	7	0	0	0	1	0	1	0	0	4	33	0	0	3	3	0	39	2	1	2	7	0	1	2	5	30	1	14	3	3	2
ASV_2805	5	0	3	0	0	0	0	0	0	0	0	0	0	0	0	0	19	0	0	0	0	0	0	0	1	0	0	0	0	0	0	0	0	0	0	0	0	0	0	0	3	0	0	0	6	0	0	0	0
ASV_13156	1	0	0	0	0	0	0	0	0	0	0	0	0	0	0	0	0	0	0	0	0	0	0	0	0	0	0	0	0	0	0	0	0	0	0	0	0	0	0	0	0	0	0	0	3	0	0	0	0
ASV_12076	1	0	0	0	0	0	0	0	0	0	0	0	0	0	0	0	0	0	0	0	0	0	0	0	0	0	0	0	0	0	0	0	0	0	0	0	0	0	0	0	0	0	0	0	1	0	0	0	0
ASV_15746	2	1	0	0	0	0	0	0	0	0	0	0	0	0	0	0	13	0	0	0	0	0	0	0	5	0	0	0	0	0	0	0	0	0	0	0	0	0	0	0	0	0	0	0	0	0	0	0	0
ASV_3678	1	0	0	0	0	0	0	0	0	0	0	0	0	0	0	0	0	0	0	0	0	0	0	0	0	0	0	0	0	0	0	0	0	0	0	0	0	0	0	0	0	0	0	0	5	0	0	0	0
ASV_12035	1	0	0	0	0	0	0	0	0	0	0	0	0	0	0	0	0	0	0	0	0	0	1	0	0	0	0	0	0	0	0	0	0	0	0	0	0	0	0	0	0	0	2	0	3	0	0	0	0
ASV_7489	4	0	2	1	0	0	0	0	0	0	0	0	0	0	0	0	0	0	0	0	0	0	0	0	0	0	0	0	0	0	0	0	0	3	0	0	0	0	0	0	0	0	0	0	2	0	0	0	0
ASV_14678	5	0	2	0	1	56	0	0	14	2	0	3	0	1	0	1	0	1	10	1	0	0	1	0	0	0	0	1	4	0	0	0	1	0	8	0	0	1	3	3	4	1	6	7	0	0	5	2	1
ASV_2111	1	0	0	0	2	2	0	0	0	4	0	21	0	1	0	0	0	0	0	0	0	0	3	0	0	0	0	0	2	0	0	0	0	1	0	0	0	0	3	5	1	3	2	0	0	0	0	0	0
ASV_8733	3	0	0	0	0	0	0	0	0	0	0	1	0	0	0	0	0	0	0	0	0	0	0	0	0	0	0	0	0	0	0	0	0	0	0	0	0	0	0	0	0	0	0	0	1	0	0	0	0
ASV_3673	2	0	0	0	0	0	0	0	0	0	0	0	0	0	0	3	0	0	0	4	0	0	0	0	0	0	0	0	0	0	0	0	0	0	0	0	0	0	0	2	0	0	0	0	0	0	0	0	0
ASV_5305	2	0	0	0	0	0	0	0	0	0	0	0	0	0	0	0	0	0	0	0	0	0	0	0	0	0	0	0	0	0	0	0	0	0	0	0	0	0	0	0	0	0	0	0	0	0	0	0	0
ASV_515	5	0	19	0	0	0	0	0	0	0	4	5	0	37	105	10	0	0	0	0	0	0	1	5	0	0	0	0	0	0	0	0	1	0	8	0	0	3	0	23	120	10	1	0	0	0	0	0	0
ASV_391	3	0	0	0	2	0	5	0	0	5	2	4	0	0	0	0	0	0	0	0	0	0	1	0	0	0	0	0	5	0	0	4	0	5	2	0	0	0	0	23	0	0	1	3	0	0	0	0	1
ASV_2461	5	0	0	0	0	0	0	0	0	0	0	10	0	0	0	0	0	0	0	0	0	0	0	1	0	0	0	0	0	4	0	0	0	1	0	0	0	0	0	0	0	0	0	0	1	0	0	0	0
ASV_4897	3	1	1	0	0	0	0	4	0	0	0	0	0	0	1	1	0	0	0	0	0	0	0	0	0	0	0	0	0	0	1	0	0	0	0	0	0	0	0	4	0	0	0	0	3	0	0	0	0
ASV_1250	1	0	1	0	1	0	0	1	0	1	0	2	0	0	0	0	0	0	0	0	0	0	0	0	0	0	0	0	3	1	0	0	0	0	0	0	9	0	0	0	3	0	1	0	1	0	0	0	1
ASV_7577	1	0	2	0	0	2	0	0	0	0	10	1	0	0	4	0	0	0	0	0	0	0	3	2	0	0	0	2	0	2	0	0	0	0	0	0	0	0	0	0	4	0	0	0	1	0	0	0	0
ASV_673	8	0	6	0	0	0	0	0	0	0	0	0	0	0	9	0	0	0	0	0	0	0	0	0	0	0	0	0	0	0	0	0	0	0	0	0	0	0	0	0	6	0	3	0	3	0	0	0	0
ASV_4390	1	0	0	0	0	0	0	0	0	0	1	0	0	0	0	0	6	0	0	0	0	0	0	0	0	2	0	0	0	0	0	0	1	0	0	1	0	0	0	0	1	0	0	0	4	0	0	1	0
ASV_4805	5	0	2	0	0	0	0	0	0	0	0	9	0	0	0	0	12	0	0	0	0	0	0	0	0	0	0	0	0	0	0	0	0	1	0	0	0	0	0	0	0	0	0	0	0	0	0	0	0
ASV_7217	2	0	0	0	0	0	0	0	0	0	0	0	0	0	0	1	0	0	0	0	0	0	0	0	0	0	0	0	0	0	0	0	0	0	0	0	0	0	0	0	0	0	0	0	0	0	0	0	0
ASV_15552	2	0	0	0	11	0	0	0	0	6	0	1	0	0	1	0	0	0	0	0	0	0	0	0	0	0	0	0	0	0	0	0	0	0	0	0	0	2	0	8	0	0	0	0	0	0	0	0	0
ASV_2112	1	1	0	3	1	0	0	0	0	0	0	2	0	0	0	0	0	0	0	0	0	2	0	9	0	0	0	0	0	2	0	0	0	1	0	1	4	0	0	2	1	0	0	0	4	0	1	0	0
ASV_2067	1	16	1	0	0	0	0	0	3	0	0	0	0	0	0	0	0	0	0	0	0	0	0	0	0	0	0	2	0	0	0	0	0	0	0	0	0	0	0	0	0	0	0	0	3	0	0	0	0
ASV_1528	3	15	0	0	1	0	0	0	0	0	0	0	0	0	0	0	78	0	0	0	0	0	0	0	0	0	0	0	0	0	0	0	2	0	0	0	0	0	0	0	1	0	0	0	0	0	0	0	0
ASV_8422	3	0	1	0	0	0	0	0	0	7	0	0	0	11	6	0	1	0	0	0	0	0	0	0	0	0	0	0	2	1	1	0	0	0	0	0	0	1	4	9	12	0	23	2	0	3	0	0	1
ASV_204	4	0	6	1	1	0	0	192	175	3	1	2	0	2	0	44	1	1	75	2	8	2	24	2	1	1	0	11	0	1	0	40	29	1	109	7	66	3	37	11	0	2	8	25	0	32	141	22	138
ASV_1252	3	29	1	0	0	0	0	0	0	0	0	1	0	0	0	0	0	0	0	2	0	0	0	0	1	0	30	0	0	0	0	0	0	0	0	7	0	0	0	7	0	0	0	0	2	0	0	0	0
ASV_12200	1	0	0	0	0	0	0	1	0	0	0	1	0	1	4	0	0	0	0	0	0	0	0	0	0	0	0	0	2	0	0	0	0	0	0	0	0	0	0	1	0	0	0	0	0	2	0	0	0
ASV_1139	4	0	1	0	0	0	5	1	0	0	0	0	0	0	0	7	4	41	0	0	0	0	0	0	0	0	0	0	1	6	1	0	0	0	0	0	0	2	0	3	1	0	0	0	5	0	0	1	0
ASV_823	5	17	5	0	0	0	0	0	0	0	0	0	0	0	0	0	11	89	1	0	6	0	0	0	0	0	0	0	0	3	0	0	0	1	0	2	0	0	0	1	0	2	0	0	4	2	0	0	0
ASV_10190	2	0	0	0	0	0	0	0	0	0	0	0	0	0	0	0	0	0	0	0	0	0	0	0	0	0	0	0	0	0	0	0	0	0	0	0	0	0	0	0	0	0	0	0	3	0	0	0	0
ASV_1050	1	0	43	0	0	0	0	0	0	6	0	4	2	4	7	0	0	0	0	0	0	0	8	0	0	0	0	42	0	1	0	0	0	1	0	0	3	5	28	6	13	2	4	1	5	1	0	0	0
ASV_15226	2	0	2	0	4	0	0	1	0	3	0	3	0	0	0	0	1	0	0	0	0	0	3	0	0	0	0	0	0	0	0	1	0	0	0	0	0	0	2	2	0	0	17	2	1	3	1	0	0
ASV_5758	5	0	6	2	15	0	2	1	0	36	6	1	13	78	71	0	0	1	0	0	0	0	3	3	0	0	0	37	55	11	6	1	0	0	3	0	14	65	32	94	16	4	102	0	2	2	2	1	0
ASV_12178	2	0	0	0	0	0	0	0	0	0	0	0	0	0	0	0	0	0	0	0	0	1	0	0	0	0	0	0	0	0	0	0	0	0	0	0	0	0	0	0	0	0	0	0	1	0	0	0	0
ASV_723	2	1	3	1	1	4	3	0	12	1	11	1	1	7	0	0	0	0	4	0	0	0	88	0	0	0	0	1	0	1	0	1	0	5	5	0	1	0	0	5	28	67	15	2	0	4	0	0	4
ASV_3193	2	0	0	0	0	0	0	0	0	0	0	0	0	0	0	0	88	0	0	0	0	0	0	0	0	0	0	0	0	0	0	0	0	0	0	0	0	0	0	0	0	0	0	0	0	0	0	0	0
ASV_11068	3	0	0	0	0	0	4	0	0	0	0	0	0	0	0	0	0	0	0	0	0	0	0	0	0	0	0	0	0	0	0	0	0	0	0	0	0	0	0	0	0	0	0	0	0	0	0	0	0
ASV_7015	1	0	0	0	0	0	0	0	0	0	0	2	0	0	0	0	0	0	0	0	0	0	0	0	0	0	0	0	0	0	0	0	0	0	0	8	0	0	0	0	0	0	0	0	0	0	0	0	0
ASV_7610	1	1	1	0	0	0	0	2	1	0	0	0	0	0	0	2	1	0	0	7	0	1	0	0	0	0	0	0	0	0	0	2	213	1	0	0	0	0	0	0	0	0	0	0	1	0	0	3	0
ASV_815	3	0	1	9	0	0	0	0	0	0	0	0	0	1	0	0	0	44	0	0	0	0	1	98	0	0	0	0	0	0	0	0	6	6	0	0	0	0	0	0	0	0	0	0	9	0	0	124	0
ASV_922	2	0	0	1	0	0	0	0	0	0	0	0	1	0	0	0	3	102	0	0	138	21	0	0	0	25	0	0	0	1	0	1	9	0	0	17	0	0	0	5	0	1	0	1	0	0	0	0	0
ASV_2245	1	0	0	5	0	0	0	0	0	0	0	0	0	0	0	0	0	0	0	0	0	0	0	0	0	0	0	0	0	0	0	0	0	0	0	0	0	0	0	0	0	0	0	0	4	0	0	0	0
ASV_14919	4	0	9	0	0	0	0	1	0	7	0	1	0	31	25	0	7	0	0	0	0	0	4	1	0	0	0	0	0	5	1	0	0	0	0	0	1	1	20	28	41	0	40	0	5	0	0	0	0
ASV_13087	1	0	4	1	15	17	7	0	6	0	2	1	7	2	2	0	0	0	2	0	0	0	6	0	0	0	0	0	3	1	0	0	0	2	4	1	0	0	0	0	0	25	0	2	0	0	6	0	1
ASV_1723	2	0	3	0	0	0	0	0	0	0	0	0	0	0	0	0	0	0	0	0	0	0	0	0	0	0	0	0	0	0	0	0	0	0	0	0	0	0	0	0	0	0	0	0	0	1	0	0	0
ASV_3796	4	0	4	0	0	0	0	0	0	0	0	0	0	0	0	0	0	0	0	0	25	0	0	8	0	0	0	0	0	0	0	0	0	1	0	0	0	0	0	0	0	0	0	0	3	0	0	1	0
ASV_13850	1	0	3	0	0	0	0	0	0	0	0	0	0	0	0	0	0	0	0	0	0	0	0	0	0	0	0	0	0	0	0	0	0	0	0	0	0	0	0	0	0	0	0	0	5	0	0	0	0
ASV_8843	6	0	0	45	0	0	0	0	0	4	2	0	0	0	3	0	0	0	1	0	0	0	1	0	0	0	0	2	0	0	0	0	0	1	0	0	1	3	0	5	1	0	0	0	0	0	0	0	0
ASV_221	7	0	0	5	2	2	8	0	3	14	1	14	3	4	0	1	0	1	1	0	0	0	1	0	1	0	0	0	14	13	0	8	0	26	4	0	25	27	11	62	22	0	3	20	1	15	12	12	2
ASV_13731	2	0	1	0	1	0	0	0	0	4	0	1	0	6	7	0	1	0	0	0	0	0	4	0	0	0	0	1	0	0	1	0	0	0	0	0	0	0	4	2	11	0	27	0	1	0	0	0	0
ASV_5561	2	0	0	1	10	5	0	0	0	1	0	0	3	1	12	0	0	0	0	0	0	0	2	0	0	0	0	3	1	0	0	0	0	0	0	0	0	0	1	0	3	0	4	0	0	0	0	0	0
ASV_6455	1	0	0	0	0	0	0	0	0	0	0	0	0	0	0	0	0	0	0	1	0	0	0	0	0	0	0	0	0	5	0	0	0	0	0	0	0	0	0	0	0	0	0	0	0	0	0	0	0
ASV_10101	7	6	1	56	0	1	2	4	2	54	26	0	7	16	28	17	0	5	3	1	0	0	8	0	0	0	0	16	156	9	2	17	2	1	5	3	1	23	11	46	10	22	29	12	2	5	3	5	18
ASV_5051	3	0	0	0	0	0	0	0	0	0	0	1	0	0	0	0	0	0	0	0	0	0	0	0	0	0	0	0	0	0	0	0	0	0	0	0	0	0	0	0	0	0	0	0	1	0	0	0	0
ASV_7573	3	0	2	0	0	0	1	0	0	0	68	3	0	3	0	1	0	0	14	0	0	0	0	0	0	0	0	0	1	0	0	0	0	0	0	0	0	6	0	0	1	0	0	0	9	0	0	1	0
ASV_2785	5	0	2	0	0	0	0	0	0	0	0	7	0	0	0	0	0	0	0	0	0	0	0	0	0	0	3	0	0	0	0	0	0	0	0	0	0	0	0	5	0	0	0	0	14	0	0	0	0
ASV_10041	2	0	0	0	0	0	0	0	0	0	0	0	0	0	0	0	0	0	0	0	0	0	0	0	0	0	0	0	0	0	0	0	0	1	0	0	0	0	0	0	0	0	0	0	2	0	0	0	0
ASV_4181	1	0	0	0	0	0	0	0	0	0	0	0	0	0	0	0	0	0	0	0	0	0	0	0	0	0	0	0	0	0	0	0	0	0	0	0	0	0	0	0	0	0	0	0	3	0	0	0	0
ASV_11136	2	0	1	0	0	0	0	0	0	0	0	0	0	0	0	0	40	0	0	0	0	0	0	0	0	0	0	0	0	0	0	0	0	0	0	0	0	0	0	0	0	0	0	0	0	0	0	0	0
ASV_12165	1	0	0	0	0	0	0	0	0	0	0	0	0	0	0	0	0	0	0	0	0	0	0	0	0	0	0	0	0	0	0	0	0	0	0	1	0	0	0	0	0	0	0	0	1	0	0	0	0
ASV_7063	1	6	0	0	0	0	0	0	0	0	0	1	0	0	0	0	3	0	0	0	0	0	0	0	0	0	0	0	0	0	0	0	0	0	0	0	0	0	0	0	0	0	0	0	0	0	0	0	0
ASV_7188	2	0	0	0	0	0	0	0	0	0	0	0	0	0	0	0	0	0	0	0	0	0	0	0	0	0	0	0	0	0	0	0	1	0	0	0	0	0	0	0	0	0	0	0	0	0	0	0	0
ASV_13473	4	0	1	1	3	4	1	1	4	3	3	1	0	1	7	0	0	0	7	0	0	1	3	0	0	0	0	62	12	0	0	4	1	1	77	0	0	0	12	5	1	10	2	4	3	0	6	4	2
ASV_11667	4	0	0	0	0	1	0	0	0	0	1	2	0	4	0	0	0	0	0	0	0	0	0	0	0	0	0	0	4	0	0	0	0	0	1	0	1	3	1	1	0	0	1	5	0	0	0	1	0
ASV_1169	3	34	0	0	0	1	0	0	0	0	0	2	0	0	0	0	0	0	0	0	0	0	0	0	24	0	0	0	0	5	0	0	0	0	0	0	0	0	0	0	0	0	0	0	0	0	0	0	0
ASV_3159	1	0	2	0	0	0	3	0	0	0	0	0	0	0	0	0	2	0	0	0	0	0	0	0	0	0	0	0	0	3	0	0	0	2	0	0	0	0	0	1	0	0	0	0	0	0	0	0	0
ASV_14435	3	0	8	0	0	0	0	0	0	1	0	0	0	2	1	0	0	0	0	0	0	0	17	0	0	0	0	0	0	1	0	0	0	0	0	0	0	1	1	1	0	0	2	0	0	0	0	0	0
ASV_6734	2	2	1	0	4	17	47	0	2	0	7	3	0	2	0	0	0	1	0	0	0	0	0	1	0	0	0	28	21	1	0	0	0	161	0	0	0	1	0	0	1	51	1	1	1	0	3	0	1
ASV_9078	3	0	0	0	0	0	0	0	0	0	0	2	0	0	0	0	0	0	0	0	0	0	0	0	0	0	0	0	0	0	0	0	0	1	0	0	0	0	0	0	0	0	0	0	1	0	0	0	0
ASV_943	3	18	1	0	0	0	0	0	0	0	0	0	0	0	0	0	0	0	0	0	0	0	0	0	0	0	0	0	0	0	0	0	1	1	0	0	0	0	0	0	0	0	0	22	0	0	0	0	0
ASV_682	1	0	0	0	0	0	0	1	0	0	0	1	0	0	8	0	0	0	0	0	0	0	0	0	0	0	0	0	0	0	0	3	0	1	0	0	0	0	0	0	0	0	0	0	0	0	0	0	7
ASV_341	3	0	3	10	0	0	0	1	31	1	0	2	0	1	1	0	0	0	2	0	0	0	4	1	0	1	0	0	0	0	0	0	0	5	2	0	0	2	5	17	1	0	21	0	0	21	0	2	46
ASV_1682	1	0	1	0	6	0	0	0	54	0	0	4	0	0	0	0	0	0	19	0	0	0	16	3	0	0	0	0	21	0	0	0	0	0	1	0	0	1	0	0	0	0	1	0	0	0	0	1	0
ASV_1025	2	21	0	0	0	0	3	0	0	0	2	0	0	0	0	1	3	58	0	0	0	11	0	5	0	0	3	0	1	6	1	0	21	0	0	2	0	0	0	0	0	1	0	0	5	0	0	0	0
ASV_9291	3	0	1	0	6	1	0	0	1	7	1	0	0	6	0	1	0	0	1	0	0	0	1	0	0	0	0	0	6	0	0	1	0	0	4	0	0	1	8	0	0	0	3	0	0	2	0	0	0
ASV_2479	6	0	1	0	0	0	0	0	0	0	0	6	0	0	0	0	0	0	0	0	0	0	1	0	0	0	0	0	0	0	0	0	0	0	0	0	0	0	0	0	0	0	0	0	4	0	0	0	0
ASV_13026	1	0	0	0	4	0	0	0	0	1	0	0	0	1	1	0	0	0	0	0	0	0	0	0	0	0	0	2	0	2	0	0	0	0	0	0	0	1	2	0	0	0	2	0	5	0	0	0	0
ASV_5697	3	0	0	0	0	0	0	0	0	0	0	0	0	0	0	0	0	0	0	0	0	0	0	0	0	0	0	0	0	0	0	0	0	1	0	0	0	0	0	0	0	0	0	0	5	0	1	0	0
ASV_5717	2	0	0	0	3	0	0	0	0	0	0	2	0	0	0	0	4	0	0	0	0	0	0	0	0	0	0	0	0	0	0	0	0	0	0	0	0	0	0	0	0	0	0	0	0	0	0	0	0
ASV_2305	3	0	1	0	0	0	0	0	0	0	0	0	0	1	0	0	0	0	0	0	0	0	0	0	0	0	0	0	0	4	0	0	0	0	0	0	0	0	0	0	0	0	0	0	7	0	0	0	0
ASV_1432	2	19	0	0	0	0	0	2	0	0	3	2	0	0	0	3	0	0	0	0	0	0	0	0	35	0	0	0	0	1	0	0	63	0	0	5	0	0	0	0	0	0	0	0	8	0	0	184	0
ASV_6336	1	10	1	0	0	0	1	0	0	0	0	0	0	0	0	0	1	54	0	23	1	0	0	2	2	0	0	0	0	0	0	0	0	0	0	1	0	0	0	0	0	0	0	0	2	0	0	0	0
ASV_1259	3	25	0	0	0	0	0	0	0	0	0	0	0	0	0	0	0	0	0	0	0	0	0	0	0	0	0	1	0	1	0	0	38	2	0	0	0	1	0	0	0	0	0	0	1	0	0	0	0
ASV_5614	5	0	0	0	0	0	0	0	0	0	0	0	0	0	0	0	0	0	0	0	0	0	0	0	0	0	0	0	0	0	0	0	0	0	0	0	0	0	0	0	0	0	0	0	0	0	0	0	0
ASV_163	1	0	6	151	0	4	4	5	102	7	15	14	2	0	154	1	0	0	7	1	0	1	0	33	0	0	0	15	0	0	0	28	3	24	2	0	106	94	5	3	4	1	2	6	0	58	14	5	15
ASV_237	1	4198	2	6	3	6	0	0	0	0	0	0	0	0	0	0	1	0	0	0	0	24	0	5	0	0	0	0	0	1	0	0	8	0	0	0	0	0	0	0	0	0	0	0	3	0	0	0	0
ASV_10975	3	0	4	1	0	0	0	0	0	0	0	0	0	0	0	1	0	4	0	0	0	0	0	0	0	0	0	0	0	0	0	0	0	1	0	0	0	0	0	0	0	0	0	0	7	0	0	0	0
ASV_1907	1	0	0	0	0	0	0	0	0	0	0	2	0	0	0	0	11	0	0	0	0	0	0	0	0	0	0	0	0	4	0	0	0	2	0	0	0	0	0	0	4	1	0	0	2	0	0	0	0
ASV_14718	2	0	0	3	1	0	0	0	0	6	0	0	0	3	1	0	0	0	0	0	0	0	0	0	0	0	0	0	5	0	0	2	0	0	0	0	0	3	0	5	1	0	2	4	0	0	4	0	0
ASV_796	3	0	0	0	0	0	0	1	0	0	0	0	0	0	0	0	0	0	0	0	0	0	0	0	0	0	0	0	0	0	1	0	29	0	0	0	0	0	0	0	0	0	0	0	11	0	1	58	0
ASV_5083	2	2	0	14	0	188	0	0	0	0	0	1	1	0	0	0	0	0	0	0	0	0	1	0	0	0	0	2	3	0	0	0	0	16	0	0	0	0	0	1	0	1	0	0	2	0	0	0	0
ASV_479	4	0	0	2	0	0	0	0	2	16	0	1	0	0	0	1	0	0	0	0	1	0	0	0	0	0	0	0	0	0	0	3	0	0	0	0	3	4	0	4	0	0	6	3	0	0	0	0	1
ASV_535	1	0	3	0	3	0	0	4	10	6	2	0	1	4	0	0	0	0	0	0	0	0	0	0	0	0	0	0	1	0	0	2	0	2	1	1	55	15	5	21	12	1	9	22	0	1	5	2	5
ASV_3564	2	0	0	0	1	0	0	0	0	0	0	2	0	0	0	0	0	0	0	0	0	0	1	0	0	0	0	0	0	0	0	0	0	0	0	0	0	0	0	0	0	0	0	0	1	0	0	0	0
ASV_12021	4	0	0	0	0	0	0	0	0	0	0	0	0	0	0	0	0	0	0	0	0	0	0	0	0	0	0	0	0	0	0	0	0	0	0	0	0	0	0	0	0	0	0	0	0	0	0	0	0
ASV_8942	1	0	0	0	0	0	0	0	0	0	0	0	0	0	0	0	0	0	0	2	0	0	0	0	0	0	0	0	0	4	0	0	0	0	0	0	0	0	1	0	0	0	0	0	0	0	0	0	0
ASV_3580	2	0	0	0	0	3	0	0	2	7	0	0	3	2	3	0	0	0	1	0	0	0	9	0	0	0	0	0	0	3	1	2	0	2	3	0	0	3	1	0	12	4	10	2	0	1	0	0	1
ASV_6648	1	0	0	0	0	0	0	0	1	0	0	0	0	0	0	2	0	0	1	0	0	0	0	1	0	0	0	0	0	0	0	1	0	0	1	0	1	0	1	2	0	0	0	3	0	2	0	5	0
ASV_268	4	0	1	0	0	0	0	5	0	0	1	1	0	0	434	0	0	0	0	0	0	0	213	1	0	0	0	0	0	0	1	0	7	0	0	0	0	0	0	0	0	0	0	3	28	1	0	2	0
ASV_3635	2	0	2	10	2	29	4	7	17	0	9	2	53	1	0	1	0	0	12	0	0	0	6	0	0	0	0	1	9	3	0	0	0	30	0	0	0	1	2	0	0	4	2	33	6	8	3	1	3
ASV_1173	1	0	0	0	0	0	0	0	0	0	0	0	0	0	0	0	0	0	0	0	0	0	0	0	0	0	0	0	0	0	0	0	0	0	0	0	0	0	0	0	0	0	0	0	1	0	0	0	0
ASV_2082	9	15	0	0	0	0	0	0	0	0	0	9	0	0	0	0	0	0	0	0	0	0	0	0	0	0	0	0	0	0	0	0	0	0	0	0	0	0	0	0	0	0	0	0	0	0	0	0	0
ASV_358	4	0	0	29	2	0	20	0	1	1	6	1	7	0	2	0	0	0	1	0	0	1	0	1	1	0	0	1	2	0	0	0	0	7	3	0	0	19	4	2	0	0	9	2	0	1	0	6	1
ASV_8480	1	0	3	10	0	14	0	0	6	4	5	1	0	0	5	1	2	0	28	0	0	1	19	6	1	0	1	2	5	1	11	0	0	6	4	0	1	1	0	2	3	11	4	30	0	25	1	2	0
ASV_1243	1	0	18	0	8	0	0	0	0	9	0	0	1	8	1	0	0	0	0	0	0	0	30	0	0	0	0	7	0	1	1	0	0	0	0	0	0	0	9	4	1	1	8	0	0	0	0	0	0
ASV_14490	2	0	0	1	0	0	0	0	0	0	0	0	0	0	0	0	0	0	0	0	0	0	0	0	0	0	0	0	0	0	0	0	0	0	0	0	0	0	0	0	0	0	0	0	0	0	0	0	0
ASV_15337	2	0	1	0	0	0	6	0	0	0	78	0	0	0	0	1	0	0	54	0	0	0	1	1	0	0	0	0	0	1	0	0	1	0	1	0	0	1	0	1	0	0	0	0	0	0	0	0	0
ASV_7080	1	34	0	1	0	0	0	0	0	0	0	0	0	0	0	0	0	0	0	0	0	0	0	0	0	0	10	0	0	0	0	0	0	0	0	0	0	0	0	0	0	0	0	0	0	0	0	0	0
ASV_3371	4	0	0	0	0	0	0	0	1	0	0	0	0	0	0	0	0	0	0	0	0	0	0	2	0	0	3	0	0	0	0	0	0	0	0	0	0	0	1	7	0	0	0	0	4	0	0	0	0
ASV_2813	2	0	5	2	4	0	0	0	1	72	1	3	0	16	17	1	0	0	0	0	0	0	22	1	0	0	0	0	49	0	1	3	0	0	0	0	1	1	7	2	10	0	73	31	0	3	3	1	5
ASV_4182	1	0	1	0	0	0	0	0	0	0	0	0	0	0	0	0	0	0	0	0	0	0	0	0	0	0	0	0	0	0	0	0	0	1	0	0	0	0	0	0	1	0	0	0	5	0	0	0	0
ASV_798	1	2	1	1	0	0	1	0	0	0	0	0	0	0	0	3	214	0	0	0	0	1	0	0	0	0	0	0	0	18	1	0	2	0	0	2	0	0	0	0	0	0	0	1	0	0	0	0	0
ASV_455	2	0	0	0	0	0	0	4	0	1	1	2	0	0	0	5	0	0	1	0	6	15	0	17	0	0	0	3	0	0	0	1	5	0	0	0	4	0	4	0	0	0	0	0	0	0	12	0	0
ASV_11326	2	0	0	0	0	0	0	0	0	0	0	0	0	0	0	0	0	0	0	0	0	0	0	0	0	0	0	0	0	0	0	0	0	0	0	0	0	0	0	0	0	0	0	0	12	0	0	0	0
ASV_4948	1	0	0	0	13	1	0	0	1	19	1	8	1	4	0	0	0	0	0	0	0	0	2	36	0	0	0	0	4	2	0	1	0	4	5	0	2	2	0	5	5	1	0	0	0	0	0	1	0
ASV_12938	1	0	0	0	0	0	0	0	0	0	0	0	0	0	0	0	0	0	0	0	0	0	0	0	0	0	0	0	1	0	0	1	0	0	0	0	0	0	0	0	0	0	0	0	0	0	0	0	0
ASV_1424	2	2	0	0	0	2	0	0	0	0	0	0	0	0	0	4	0	7	0	0	0	11	0	0	0	0	0	0	0	0	0	0	0	0	1	0	0	0	0	0	0	0	0	0	3	0	0	0	0
ASV_15377	1	0	0	16	0	113	0	0	0	0	0	3	0	0	0	0	0	0	0	0	0	0	0	0	0	0	0	0	1	0	0	0	0	19	0	0	0	0	0	0	0	0	0	0	0	0	0	0	0
ASV_2294	1	0	0	0	0	0	0	0	0	0	0	0	0	0	0	0	0	0	0	0	17	0	0	0	0	0	0	0	0	0	0	0	0	2	0	7	0	0	0	0	0	0	0	0	1	0	0	0	0
ASV_11416	2	0	0	0	0	0	0	0	0	0	0	0	0	0	0	0	0	0	0	0	0	0	0	0	0	0	0	0	0	0	0	0	0	0	0	0	8	0	0	0	0	0	0	3	0	0	0	1	1
ASV_1431	1	8	0	0	0	0	0	0	0	0	0	0	0	0	0	0	0	0	0	0	2	0	0	0	0	0	0	0	2	2	0	0	0	0	0	9	1	0	0	0	3	0	0	0	0	0	0	0	0
ASV_1300	2	0	0	0	0	0	0	0	0	0	0	0	0	0	0	0	0	0	0	0	0	0	0	0	0	0	0	0	0	0	0	0	0	0	0	0	0	0	0	0	0	0	0	0	0	0	0	0	0
ASV_3110	1	0	0	0	0	0	0	0	0	0	0	0	0	0	0	0	0	0	0	0	0	0	0	0	0	0	0	0	0	0	0	0	0	0	0	0	0	0	0	0	0	0	0	0	0	0	0	0	0
ASV_10215	1	0	0	10	0	15	4	0	0	8	0	5	6	2	1	0	0	0	0	0	0	0	2	0	0	0	0	0	2	0	0	0	0	39	0	0	0	8	2	14	3	10	27	0	0	0	0	0	0
ASV_6771	1	0	1	0	0	0	0	0	0	0	0	1	0	0	0	1	0	0	0	0	0	0	0	0	0	0	0	0	0	0	0	0	0	0	0	0	0	0	0	0	0	0	0	0	2	0	0	0	0
ASV_1328	2	0	1	0	0	0	0	0	0	0	0	0	0	0	2	1	0	0	0	0	0	0	0	0	0	0	15	0	0	0	0	0	4	0	0	0	0	0	0	0	1	0	0	0	6	0	0	0	0
ASV_12911	1	6	0	0	0	0	5	0	0	0	1	0	0	0	0	0	1	0	0	0	0	0	0	0	0	0	0	0	0	1	0	0	0	1	0	0	0	0	0	0	0	0	0	0	3	0	0	0	0
ASV_899	1	0	5	11	2	1	8	5	2	2	233	84	6	6	0	0	0	0	0	0	0	0	10	1	0	0	0	14	6	7	0	0	0	7	2	0	0	25	2	14	2	4	40	6	10	1	2	5	4
ASV_5524	7	0	0	0	0	0	0	0	0	0	0	0	0	0	0	0	0	0	0	21	0	0	0	0	0	0	0	0	0	0	0	0	0	0	0	0	0	0	0	0	0	0	0	0	0	0	0	0	0
ASV_10282	1	0	2	0	0	0	5	0	0	0	49	0	0	1	0	0	1	0	67	0	0	0	1	0	0	0	0	0	0	2	0	0	0	1	1	1	0	1	0	0	4	0	0	1	0	0	0	0	0
ASV_12714	3	0	4	1	4	0	0	0	0	16	0	5	0	2	4	0	0	0	0	0	0	0	5	0	0	1	0	0	1	0	0	0	0	1	2	0	0	3	1	5	1	2	19	9	0	4	2	0	1
ASV_7819	1	0	3	0	0	0	0	0	0	0	0	1	0	0	0	0	0	0	0	0	0	0	0	0	0	0	0	0	0	0	0	0	1	0	0	0	0	0	0	0	0	0	0	0	1	0	0	0	0
ASV_2993	1	0	1	0	0	0	0	9	1	3	0	0	0	14	12	20	0	1	0	0	0	3	1	0	1	0	0	0	0	1	4	83	7	0	3	1	58	0	2	3	12	0	10	6	1	45	0	0	20
ASV_12062	1	0	0	0	0	0	0	0	0	0	0	0	0	0	0	0	0	0	0	0	0	0	0	0	0	0	0	0	0	0	1	0	0	0	0	0	0	0	0	0	0	0	0	0	0	0	0	0	0
ASV_6568	1	0	3	0	0	0	0	0	0	0	0	0	0	0	0	0	0	0	0	0	0	0	0	2	0	0	0	0	0	0	0	0	0	0	0	0	0	0	1	0	0	0	0	0	3	0	0	0	0
ASV_1967	1	0	0	0	3	0	0	0	6	0	0	0	0	0	0	0	0	0	0	0	0	0	1	0	0	0	0	1	8	0	0	0	0	0	1	0	0	0	0	0	0	0	0	0	0	0	0	0	0
ASV_577	5	0	0	0	0	0	0	0	0	0	0	1	0	0	0	3	0	52	0	0	0	0	0	0	0	0	0	0	0	0	0	0	587	0	0	6	4	0	0	0	0	0	0	0	18	0	0	0	0
ASV_7496	1	1	3	0	1	0	0	0	0	0	0	0	0	0	0	0	0	0	0	0	0	0	0	0	0	0	0	0	0	0	0	0	0	2	0	0	0	0	0	0	0	0	0	0	10	0	0	0	0
ASV_171	2	0	1	43	21	5	43	10	33	12	46	3	1	11	0	0	0	2	21	0	1	3	3	28	1	1	0	13	1	1	1	10	4	13	23	2	24	7	1	9	6	61	2	14	0	86	7	12	31
ASV_15454	2	0	0	1	0	16	0	0	2	0	0	1	0	0	0	0	0	1	2	0	0	0	3	0	0	0	0	0	1	2	0	0	0	3	1	0	3	0	0	1	0	0	1	3	0	1	2	0	0
ASV_818	2	0	0	0	0	0	0	0	0	0	0	0	0	0	0	0	0	0	0	0	0	0	0	0	0	0	7	0	0	1	0	0	0	0	0	0	0	0	0	0	0	0	0	0	0	0	0	0	0
ASV_5673	1	0	1	13	2	0	0	0	0	0	0	0	0	0	0	0	0	0	0	0	0	0	1	0	0	0	0	0	14	0	0	0	0	0	0	0	0	0	0	3	0	0	0	9	0	1	0	0	1
ASV_1795	1	0	2	0	0	0	0	0	0	0	0	0	0	1	0	4	0	0	0	0	8	0	0	0	0	0	0	9	0	121	1	0	4	0	0	0	0	0	0	0	0	0	0	0	0	0	0	0	0
ASV_659	2	0	7	2	0	0	0	0	0	0	0	3	0	0	0	0	2	0	0	0	0	0	0	0	0	0	0	0	0	0	0	0	0	0	0	0	0	0	0	0	1	0	0	0	0	0	0	0	0
ASV_2029	1	0	0	0	0	0	0	0	0	0	0	0	0	0	0	0	65	0	0	0	0	0	0	0	0	0	0	0	0	5	0	0	0	0	0	0	0	0	0	0	0	0	0	0	0	0	0	0	0
ASV_13312	1	0	1	1	5	0	0	0	0	4	0	1	1	1	2	0	0	0	0	0	0	0	6	0	0	0	0	0	1	0	0	0	0	0	0	0	0	3	0	2	0	1	8	0	3	0	0	0	0
ASV_2680	2	0	0	0	0	0	0	0	0	0	0	0	0	0	0	0	0	40	0	0	0	0	0	0	0	8	0	0	0	0	0	0	0	0	0	0	0	0	0	0	0	0	0	0	0	0	0	0	0
ASV_10661	1	0	1	0	0	0	0	0	0	0	0	0	0	0	0	0	0	0	0	0	0	0	0	0	0	0	0	0	0	0	0	0	0	0	0	0	0	0	0	0	0	0	0	0	0	0	0	0	0
ASV_9380	2	0	0	0	0	0	0	0	0	0	0	0	0	0	0	0	0	0	0	0	0	0	0	0	0	0	0	0	0	0	0	0	0	1	0	0	0	0	0	0	0	0	0	0	0	0	0	0	0
ASV_15743	2	0	0	0	0	0	0	0	0	0	0	0	0	0	0	0	0	0	0	0	0	0	0	0	0	0	0	0	0	0	0	0	0	0	0	0	0	0	0	0	0	0	0	0	0	0	0	0	0
ASV_10656	3	0	0	0	0	0	0	0	0	0	0	4	0	0	0	0	0	0	0	2	0	0	0	0	23	0	7	0	0	0	0	0	0	1	0	0	1	0	0	0	1	0	0	0	3	0	0	0	0
ASV_1655	3	0	0	2	0	0	0	0	3	2	0	0	0	0	1	1	0	0	1	0	0	0	12	0	0	0	0	0	0	1	1	1	0	0	1	0	0	1	0	0	0	0	8	3	0	0	1	0	1
ASV_10695	1	0	0	0	0	0	0	0	0	0	0	0	0	0	0	2	0	0	0	0	0	0	0	0	0	0	0	0	0	1	0	0	21	0	0	0	0	0	0	0	0	0	0	0	0	0	0	0	0
ASV_2685	2	0	0	0	0	0	0	0	0	0	0	0	0	0	0	0	1	0	0	0	0	0	0	0	0	0	0	0	0	10	0	0	0	0	0	0	0	0	0	0	0	0	0	0	0	0	0	0	0
ASV_1636	1	0	0	7	0	0	0	0	0	0	0	0	0	0	0	0	0	0	0	0	0	0	0	0	0	0	0	0	0	0	1	0	0	0	0	0	0	0	0	0	0	0	0	0	0	0	0	0	0
ASV_8143	3	0	0	0	0	0	0	0	0	0	0	0	0	0	0	0	0	0	0	0	0	0	0	0	0	0	0	0	0	0	0	0	1	0	0	0	0	0	0	0	0	0	0	0	0	0	0	0	0
ASV_4042	2	16	0	0	0	0	0	0	0	0	0	1	0	0	0	0	0	0	0	0	0	0	0	0	0	0	0	0	0	0	0	0	0	0	0	0	0	0	0	5	3	0	0	0	0	0	0	0	0
ASV_2549	3	0	0	0	0	0	0	0	0	0	0	0	0	0	0	0	61	0	0	0	0	0	0	0	0	0	0	0	0	0	0	0	0	0	0	0	0	0	0	0	0	0	0	0	0	0	0	0	0
ASV_10573	1	0	0	0	4	0	0	0	0	0	5	1	0	0	0	0	0	0	0	0	0	0	2	0	0	0	0	0	1	0	0	0	0	0	0	0	0	2	0	1	0	1	4	4	0	2	0	2	1
ASV_1452	4	0	0	0	0	0	0	0	0	0	0	4	0	0	0	0	0	0	0	18	2	0	0	4	3	0	6	0	0	0	0	0	0	1	0	0	0	0	0	0	0	1	0	0	3	0	0	0	0
ASV_13322	2	0	0	0	0	0	0	0	0	0	0	0	0	0	0	0	0	0	0	0	0	0	0	0	0	0	0	3	0	0	0	0	0	0	0	0	0	0	0	0	0	0	0	0	0	0	0	0	0
ASV_277	4	0	0	21	0	0	3	0	0	4	0	2	0	9	0	2	0	0	0	0	0	0	30	1	0	0	0	58	4	0	3	0	0	12	0	0	4	0	0	2	0	1	0	41	1	26	8	3	2
ASV_12179	1	0	0	0	0	0	0	0	0	0	0	13	0	0	0	0	0	0	0	0	0	0	0	0	0	0	0	0	0	0	0	0	0	0	0	0	0	0	0	0	0	0	0	0	0	0	0	0	0
ASV_858	1	0	0	0	0	0	0	0	0	0	0	0	0	0	0	0	0	0	0	0	0	0	0	0	0	0	0	0	0	0	0	0	0	0	0	0	0	0	0	0	0	0	0	0	1	0	0	0	0
ASV_5886	1	0	0	0	0	0	0	0	0	0	0	0	0	0	0	0	0	0	0	0	0	0	0	0	0	0	0	0	0	0	0	0	0	0	0	0	0	0	0	0	0	0	0	0	0	0	0	0	0
ASV_13019	1	0	1	3	3	3	12	5	126	0	0	1	3	1	7	3	0	0	65	1	0	1	0	0	0	1	2	0	1	0	0	28	5	2	187	2	4	0	1	0	0	15	0	88	0	26	39	5	7
ASV_3708	2	0	0	0	0	0	0	0	0	0	0	1	0	0	0	0	0	0	0	0	0	0	0	0	0	0	0	0	0	0	0	0	0	0	0	0	0	0	1	0	0	2	3	0	0	0	0	0	0
ASV_6367	1	0	0	0	1	0	0	0	0	0	0	3	0	0	0	0	0	0	0	0	0	0	0	0	0	0	0	0	0	0	0	0	0	0	0	0	0	0	0	0	0	0	0	0	0	0	0	0	0
ASV_11638	1	0	0	0	0	0	0	0	0	0	0	0	0	0	0	0	0	0	0	27	0	0	0	0	0	0	0	0	0	0	0	0	0	0	0	0	0	0	0	0	0	0	0	0	0	0	0	0	1
ASV_5326	2	0	3	0	3	0	0	0	0	11	10	43	14	4	3	0	0	0	0	0	0	0	29	0	0	0	0	19	0	0	0	0	0	0	0	0	1	20	3	64	0	0	10	1	2	0	1	0	0
ASV_8420	1	0	0	0	0	0	0	0	0	0	0	0	0	0	0	0	1	0	0	4	0	0	0	0	0	0	0	0	0	0	0	0	0	0	0	0	0	0	1	2	2	0	0	0	1	0	0	0	0
ASV_10178	2	0	0	0	12	0	0	0	0	0	0	8	0	0	0	0	0	0	0	0	0	0	0	0	0	0	0	0	0	0	0	0	0	0	0	0	0	1	0	0	0	0	1	0	0	0	0	0	0
ASV_7070	4	0	5	4	8	27	2	0	12	25	9	7	11	8	24	0	1	37	0	0	0	0	12	0	0	0	0	3	15	5	2	9	2	3	11	1	0	4	2	1	26	16	23	7	0	2	6	4	0
ASV_644	3	1	4	0	0	0	0	10	0	0	4	5	0	0	0	2	126	0	0	68	0	0	0	0	0	0	0	0	0	0	1	0	13	0	0	10	3	0	0	1	2	0	0	2	0	1	0	5	0
ASV_12207	1	1	6	1	9	17	7	0	6	6	17	0	84	10	55	8	0	0	15	0	0	1	8	1	1	0	0	2	36	1	2	2	0	0	7	0	2	12	1	1	35	42	1	6	1	2	6	2	3
ASV_11705	1	0	0	0	0	0	0	0	0	0	0	0	0	0	0	0	17	0	0	0	0	0	0	0	0	0	0	0	0	5	0	0	0	0	0	0	0	0	0	1	1	0	0	0	2	0	0	0	0
ASV_469	6	1	2	2	0	0	0	0	0	0	10	0	1	0	2	113	35	27	0	19	58	36	0	47	12	0	0	1	7	24	6	0	20	0	1	5	3	5	0	7	5	0	0	0	0	0	2	1	2
ASV_4022	1	0	0	0	0	0	0	0	0	0	0	0	0	0	0	0	0	0	0	0	0	0	0	0	0	0	0	0	0	0	0	0	0	0	0	0	0	0	0	0	0	0	0	0	0	0	1	0	0
ASV_2052	2	0	6	0	0	0	1	0	0	0	0	1	0	0	0	2	0	1	0	0	0	0	0	0	0	0	0	0	0	13	2	0	0	1	0	0	0	0	0	1	10	1	0	0	6	0	0	0	0
ASV_10213	2	0	0	0	0	0	0	0	0	0	0	0	0	0	0	0	0	0	0	0	0	0	0	0	0	0	0	0	0	0	0	0	0	0	0	0	0	0	0	1	4	1	0	0	0	0	0	0	0
ASV_8890	3	0	0	0	0	0	0	0	0	0	0	0	0	0	0	0	0	0	0	0	0	0	0	0	0	0	0	0	0	0	0	0	0	0	0	0	0	0	0	0	0	0	0	0	1	0	0	0	0
ASV_12708	1	0	0	0	0	0	0	0	0	0	0	0	0	0	0	0	0	0	0	0	0	0	0	0	0	0	0	0	0	0	0	0	0	0	0	0	0	0	0	0	0	0	0	0	1	0	0	0	0
ASV_3125	2	0	0	0	0	0	0	0	0	0	0	1	0	0	0	0	0	0	0	0	0	0	0	0	0	0	0	0	0	0	0	0	2	0	0	1	0	0	0	0	0	0	0	0	4	0	0	0	0
ASV_519	2	0	0	0	0	0	0	0	0	2	0	1	0	3	3	0	0	0	0	0	0	0	0	0	0	0	0	0	0	1	0	0	0	0	0	0	19	3	0	5	3	1	0	69	0	2	0	7	0
ASV_2195	2	0	0	0	0	0	0	0	0	0	0	0	0	0	0	0	0	0	0	0	0	0	0	0	0	0	0	0	0	0	0	0	0	0	0	0	0	0	0	0	0	0	0	0	6	0	0	0	0
ASV_3216	1	0	0	0	0	0	0	0	0	0	0	0	0	0	0	0	0	0	0	0	0	0	0	0	0	0	0	0	0	0	0	0	0	0	0	0	0	0	0	0	0	0	0	0	1	0	0	0	0
ASV_7633	2	0	1	0	0	0	0	0	0	0	0	0	0	0	0	0	0	0	0	0	0	0	0	0	0	0	0	0	0	0	0	0	5	0	0	0	0	0	0	0	0	0	0	0	3	0	0	0	0
ASV_6191	1	1	0	39	2	464	0	0	0	0	1	1	2	0	0	0	0	0	0	0	0	0	0	0	0	0	0	0	3	0	0	0	0	43	0	0	0	0	0	0	0	1	0	0	6	0	0	0	0
ASV_7024	1	0	1	0	0	0	0	0	0	0	0	0	0	0	0	0	0	0	0	0	0	0	0	0	0	0	0	0	0	0	1	0	0	0	0	0	0	0	0	0	5	0	0	0	0	0	0	0	0
ASV_453	3	0	5	14	1	0	0	0	0	19	1	1	1	0	8	1	0	0	0	0	0	0	10	0	0	0	0	0	28	2	0	1	0	0	0	0	2	2	0	6	11	1	11	40	0	6	0	1	1
ASV_2790	1	0	0	1	2	0	0	0	0	0	0	20	0	43	0	0	0	0	0	0	0	0	1	0	0	0	0	12	0	0	0	0	0	0	0	0	0	0	3	0	0	0	2	2	0	0	0	0	0
ASV_13069	1	0	0	0	0	0	0	0	0	0	0	0	0	0	0	0	0	0	0	0	0	0	0	0	0	0	0	0	0	0	0	0	0	0	0	0	0	0	0	0	0	0	0	0	0	0	0	0	0
ASV_15867	1	0	2	0	0	0	2	0	0	0	0	0	0	0	0	0	0	0	0	0	0	0	0	0	0	0	0	0	0	0	0	0	0	0	0	0	0	0	0	0	0	0	0	0	0	0	0	0	0
ASV_1420	3	0	0	0	0	0	0	0	0	0	0	0	0	0	0	1	0	0	0	0	0	0	0	0	0	0	0	0	0	0	0	0	0	0	0	0	0	0	0	0	0	0	0	0	0	0	0	0	0
ASV_786	1	0	0	149	0	0	1	0	0	0	0	2	0	0	0	1	0	0	0	0	0	0	0	0	0	0	0	0	0	0	0	0	0	1	0	0	0	0	0	1	4	0	0	0	2	0	0	0	0
ASV_4139	2	0	0	1	0	0	0	0	0	0	0	0	0	0	0	0	0	0	0	0	0	0	0	14	0	0	0	0	0	0	0	0	0	2	0	0	0	0	0	0	0	0	0	0	0	0	0	0	0
ASV_4256	2	0	0	0	0	0	1	0	0	0	0	0	0	0	0	0	0	0	0	0	0	0	0	0	0	0	0	0	0	20	0	0	0	0	0	0	0	0	0	0	0	0	0	0	0	0	0	0	0
ASV_5852	1	0	1	0	0	0	1	0	0	0	10	0	0	0	0	0	1	0	1	0	0	0	1	0	0	0	0	1	0	0	1	0	0	0	0	0	0	3	0	0	3	0	0	0	12	0	0	0	0
ASV_2514	2	0	0	2	0	0	0	0	0	0	0	0	0	0	0	0	0	0	0	0	0	1	0	0	0	0	0	0	0	0	0	0	0	0	0	0	0	0	0	0	0	0	0	0	0	0	76	1	1
ASV_4457	2	0	0	0	0	0	0	0	0	0	0	0	0	0	0	0	0	0	0	0	0	0	0	0	0	0	0	0	0	0	0	0	0	0	0	0	0	0	0	0	0	0	0	0	0	0	0	0	0
ASV_12542	1	0	1	0	0	0	0	1	0	0	0	0	0	0	0	1	0	15	0	0	0	0	1	1	0	12	2	0	0	0	0	0	9	0	0	0	0	0	0	0	0	0	0	0	0	0	0	1	0
ASV_4908	1	0	1	0	0	0	0	0	0	0	0	2	0	0	0	0	0	0	0	0	0	0	0	0	0	0	0	0	0	0	0	0	0	0	0	0	0	0	0	0	0	0	0	0	0	0	0	0	0
ASV_5579	2	0	4	0	0	0	2	0	0	0	0	0	0	0	0	0	0	0	0	0	0	0	0	0	0	0	0	0	0	5	0	0	0	2	0	0	0	0	0	0	0	0	0	0	1	0	0	0	0
ASV_7907	1	0	0	0	0	0	0	0	0	0	0	0	0	0	0	0	0	0	0	0	0	0	0	0	0	0	0	0	0	0	0	0	0	2	0	0	0	0	0	1	0	0	0	0	0	0	0	0	0
ASV_2379	2	20	0	0	0	0	0	0	0	0	0	0	0	0	0	0	0	0	0	0	0	0	0	0	0	0	0	0	0	0	0	0	0	0	0	0	0	0	0	0	0	0	0	0	0	0	0	0	0
ASV_2569	2	0	13	2	0	0	0	0	0	0	0	1	0	0	0	0	0	0	0	0	0	0	1	0	0	0	0	0	0	0	0	0	0	1	0	0	0	0	0	0	0	0	0	1	48	1	0	792	0
ASV_1956	2	0	0	0	0	0	0	0	0	0	0	0	0	0	0	0	0	0	0	0	0	0	0	0	0	0	0	0	0	0	1	0	0	0	0	0	0	0	0	1	0	0	0	0	2	0	0	0	0
ASV_15155	2	0	0	0	0	0	0	0	0	0	0	0	0	0	0	0	0	0	0	0	0	0	0	0	0	0	0	0	0	19	0	0	0	0	0	0	0	0	0	0	0	0	0	0	0	0	0	0	0
ASV_7278	1	0	0	0	0	0	0	0	0	0	0	0	0	0	0	0	0	1	0	0	0	0	0	3	0	0	0	0	0	0	0	0	0	0	0	0	0	0	0	0	5	0	0	0	0	0	0	0	0
ASV_2359	6	0	0	0	0	0	0	0	0	0	0	0	0	0	0	0	0	25	0	0	0	0	0	0	30	1	0	0	0	0	0	0	0	0	0	0	0	1	0	0	0	0	0	0	0	0	0	0	0
ASV_2105	1	0	3	0	0	0	0	1	0	0	0	0	0	0	0	0	1	112	0	0	0	0	0	9	0	0	0	0	0	0	0	0	0	0	0	1	0	0	0	0	0	0	0	0	0	0	0	0	0
ASV_3411	1	0	0	0	1	0	0	0	0	0	0	1	0	0	0	0	0	0	0	0	0	0	0	43	0	0	0	0	0	0	0	0	4	2	0	0	0	0	0	0	1	1	0	0	0	0	0	1	0
ASV_540	2	0	1	0	1	0	0	0	2	0	0	0	1	2	5	0	0	0	0	0	0	0	2	0	0	0	0	0	0	0	0	19	0	4	0	0	6	2	3	0	14	0	0	4	0	0	0	0	1
ASV_10315	4	0	0	0	0	0	0	0	0	0	0	0	0	0	0	0	0	0	0	0	0	0	0	0	0	0	0	0	0	0	0	0	0	0	0	0	0	0	0	0	0	0	0	0	0	0	0	0	0
ASV_2521	1	84	0	0	0	0	0	0	0	0	0	0	0	0	0	0	0	0	0	0	0	0	0	3	8	0	0	0	0	0	0	0	0	0	0	0	0	0	0	1	1	0	0	0	0	0	0	0	0
ASV_10919	2	0	0	0	0	0	0	0	0	0	0	0	0	0	0	0	0	0	0	0	0	0	0	0	0	0	0	0	0	0	0	0	0	0	0	0	0	0	0	0	0	0	0	0	0	0	0	0	0
ASV_413	2	1	4	14	2	12	28	0	0	2	3	4	4	1	1	0	0	0	0	0	0	0	5	0	0	0	0	6	19	2	0	1	0	11	1	0	0	4	0	1	5	6	1	0	0	0	0	0	1
ASV_6073	2	46	0	0	0	0	0	0	0	0	0	0	0	0	0	0	0	0	0	0	0	0	0	0	0	0	0	0	0	0	0	0	0	0	0	0	0	0	0	0	0	0	0	0	0	0	0	0	0
ASV_13541	1	0	0	0	0	0	0	1	0	4	0	0	0	0	0	0	0	0	7	0	0	0	0	0	0	0	0	16	3	0	0	0	0	0	3	0	0	0	10	0	0	4	15	8	0	5	0	3	2
ASV_12853	1	4	0	0	0	0	0	0	0	0	0	0	0	0	0	0	0	0	0	0	0	0	0	0	0	0	0	0	0	0	0	0	1	0	0	0	0	0	0	0	0	0	0	0	0	0	0	0	0
ASV_124	1	0	1	41	0	0	0	0	4	4	0	0	0	3	4	1	1	2	0	0	0	0	1	0	0	0	0	0	5	1	0	4	3	0	0	0	38	1	92	1	43	1	22	3	0	0	1	0	0
ASV_640	2	64	0	0	1	3	0	0	0	0	0	7	0	0	0	5	20	0	0	85	0	71	0	0	0	0	0	0	0	7	0	0	11	1	0	16	6	0	0	0	0	0	1	0	3	1	0	1	0
ASV_3753	2	0	0	0	0	0	0	0	0	0	0	0	0	0	0	0	0	0	0	0	0	0	0	94	0	0	0	0	0	0	0	0	0	0	0	0	0	0	0	0	0	0	0	0	0	0	0	0	0
ASV_589	2	1	0	0	4	3	0	0	3	0	0	2	2	14	0	0	0	0	0	0	0	0	1	0	0	0	0	0	0	0	0	17	0	0	1	0	2	12	1	0	16	0	0	0	0	0	0	0	4
ASV_382	6	0	18	0	0	0	0	3	1	0	0	1	0	0	13	0	1	0	0	0	0	0	1	1	0	0	0	0	0	0	0	173	4	1	6	0	13	11	1	0	0	0	0	0	0	0	108	1	0
ASV_4686	2	0	0	0	0	0	1	0	0	0	0	0	0	0	0	0	0	0	0	0	0	0	0	0	0	0	0	0	0	0	0	0	1	0	0	0	0	0	0	0	0	0	0	0	0	0	0	0	0
ASV_1076	1	0	0	0	0	0	4	0	0	0	0	0	0	0	0	0	0	0	0	0	0	0	0	0	0	0	33	0	3	1	0	0	6	0	0	2	1	0	0	0	0	0	0	0	3	0	0	1	0
ASV_233	3	0	0	0	7	1	3	1	47	5	2	20	6	1	0	0	1	0	3	0	0	1	2	1	0	0	0	7	0	0	0	12	2	18	8	1	30	25	1	80	30	11	1	1	1	4	4	14	53
ASV_534	1	0	0	8	0	1	3	0	0	1	0	0	0	0	0	0	0	0	0	0	1	0	1	0	0	0	0	0	3	0	0	0	0	0	0	0	2	0	1	1	0	0	1	4	0	1	3	2	0
ASV_8343	2	0	1	3	1	9	2	0	0	10	4	15	12	5	15	0	1	0	1	0	0	0	11	0	0	0	0	1	24	0	4	0	0	0	1	0	1	9	4	5	47	22	6	0	6	0	0	0	0
ASV_74	3	3	6	7499	3	10	32	10	36	3	1	0	13	18	35	4	0	1	3	2	0	0	15	2	0	0	2	17	11	24	1	49	6	31	10	1	20	3	15	12	4	37	3	118	16	11	78	33	10
ASV_8658	2	0	0	0	0	0	0	0	0	0	0	0	0	0	0	0	0	0	0	0	0	0	0	0	0	0	0	0	0	0	0	0	0	0	0	0	0	0	0	0	0	0	0	0	0	0	0	0	0
ASV_2308	1	0	0	0	32	0	5	0	0	3	0	16	1	1	0	0	0	0	0	0	0	0	25	0	0	0	0	3	0	0	0	0	0	4	0	0	0	1	8	0	12	0	0	0	0	0	0	1	0
ASV_13869	1	0	6	0	0	0	0	0	0	0	0	2	0	0	0	0	38	0	0	0	0	0	0	0	0	0	3	0	0	3	0	0	0	0	0	0	0	0	0	0	1	0	0	0	1	0	0	0	0
ASV_5795	4	0	0	10	0	19	1	0	0	2	1	0	108	2	0	1	0	0	1	0	0	0	2	0	0	0	0	62	32	1	0	0	0	23	0	0	1	8	48	1	1	101	15	0	2	0	0	0	0
ASV_356	1	0	1	0	2	1	4	8	17	5	0	1	10	3	6	3	0	1	0	0	0	1	6	7	0	0	0	1	0	2	0	51	0	0	2	1	2	10	2	12	40	1	43	8	0	5	15	20	15
ASV_3415	1	0	1	0	0	0	0	0	0	0	0	0	0	0	0	0	0	0	0	0	0	7	0	0	0	0	0	1	0	0	0	0	0	1	0	0	0	0	0	0	0	0	0	0	2	0	0	0	0
ASV_289	1	0	0	5	0	0	0	6	0	0	0	677	1	1	0	0	0	0	1	0	0	0	0	0	0	0	0	0	1	1	0	0	0	0	0	0	0	88	3	2	9	0	2	1	0	0	0	69	2
ASV_14053	2	0	2	0	0	0	0	0	0	0	0	0	0	0	0	0	0	0	0	0	0	0	0	0	0	0	0	0	0	0	0	0	0	0	0	0	0	0	0	0	1	0	0	0	1	0	0	0	0
ASV_1461	1	1	0	0	0	0	0	0	0	0	0	0	0	0	0	1	7	0	0	50	0	1	0	16	0	0	0	1	0	0	0	0	6	0	0	0	0	0	0	0	0	0	0	0	2	0	0	1	0
ASV_8608	4	0	0	0	0	0	0	0	0	0	0	0	0	0	0	0	0	0	0	0	0	0	0	0	0	0	0	0	0	0	0	0	0	0	0	0	0	0	0	0	0	0	0	0	1	0	0	0	0
ASV_9322	1	0	19	7	21	28	19	47	673	20	16	0	38	35	40	387	2	11	627	1	4	1	15	7	0	2	0	4	26	6	2	151	5	2	669	11	191	16	4	3	17	10	12	24	0	5	113	8	40
ASV_6295	3	0	1	1	0	0	1	0	0	0	0	1	0	3	5	0	0	0	0	0	0	0	0	0	0	0	0	0	3	0	0	0	0	0	0	0	0	0	0	4	0	2	3	1	0	0	0	0	0
ASV_523	3	74	22	1	0	0	5	2	0	0	0	1	0	0	0	3	2	0	0	0	0	0	0	14	1	0	1	0	0	0	0	0	5	2	0	6	0	0	0	0	0	0	0	0	73	0	0	572	0
ASV_528	9	2	12	0	0	0	0	5	3	0	0	1	0	0	0	5	2	36	0	1	3	0	0	0	21	1	0	1	0	1	0	2	660	0	0	0	4	0	0	0	0	0	0	1	26	1	0	4	1
ASV_5347	1	0	0	0	1	0	0	0	1	0	1	0	0	0	7	0	0	0	0	0	0	0	0	0	0	0	0	0	2	0	1	0	0	0	0	0	0	0	0	0	0	0	0	13	0	4	0	0	0
ASV_217	2	0	1	0	3	0	3	46	3	4	1	1	28	0	0	1	0	0	586	0	0	0	0	0	0	0	0	78	0	0	3	3	2	66	0	1	1	153	2	2	4	3	2	0	6	0	0	41	7
ASV_15025	1	0	0	0	0	0	0	0	0	0	0	0	0	0	0	0	0	0	0	0	0	0	0	0	0	0	0	0	0	0	0	0	0	0	0	0	0	0	0	0	0	0	0	0	0	0	0	0	0
ASV_4029	4	1	3	9	1	1	0	0	2	4	1	0	2	0	1	0	0	1	4	0	0	0	8	0	0	0	1	19	9	0	0	2	0	1	3	0	0	3	17	0	0	8	12	3	8	5	0	0	1
ASV_2166	1	11	1	0	0	0	0	0	0	0	0	4	0	0	0	0	0	0	0	0	12	0	0	0	0	19	0	0	0	0	0	0	0	0	0	0	0	0	0	0	2	0	0	0	0	0	0	0	0
ASV_2329	1	0	14	0	0	0	0	0	0	0	0	0	0	0	0	0	0	0	0	0	0	0	0	0	0	0	21	0	0	0	0	0	0	1	0	0	0	0	0	3	0	0	0	0	4	0	0	0	0
ASV_1885	1	0	0	17	0	0	2	0	0	0	1	0	0	1	0	0	0	0	0	1	0	0	1	0	0	0	0	0	4	0	0	0	0	0	0	0	0	0	0	3	0	0	0	0	0	2	1	0	1
ASV_5797	1	0	2	0	0	0	0	0	0	0	0	2	0	0	0	0	0	0	0	0	0	0	0	0	0	0	0	0	0	0	0	0	0	0	0	0	0	0	1	1	0	0	0	0	15	0	2	27	0
ASV_3444	2	0	0	0	0	0	0	0	0	0	0	0	0	0	0	0	0	0	0	0	0	0	0	1	0	60	0	0	0	0	0	0	0	0	0	0	0	0	0	0	0	0	0	0	0	0	0	0	0
ASV_522	1	0	0	0	0	0	0	6	4	0	0	5	0	5	0	0	0	0	0	0	0	0	0	0	0	0	0	1	0	0	0	0	0	1	0	0	0	29	0	4	0	1	3	3	1	9	1	5	60
ASV_13444	1	0	0	0	0	0	0	0	0	8	0	3	0	0	4	0	0	0	0	0	0	0	1	0	0	0	0	0	0	2	1	0	0	0	0	0	0	0	0	19	0	0	1	0	0	0	0	0	0
ASV_2256	1	0	0	0	0	0	0	0	0	0	0	0	0	0	0	1	1	0	0	0	0	0	1	0	0	0	0	0	0	0	0	0	0	0	0	0	0	0	0	0	0	0	0	0	0	0	0	0	0
ASV_328	2	0	23	0	1	6	0	0	60	2	0	6	0	0	7	0	0	0	0	0	0	0	2	0	0	0	0	0	0	0	0	5	0	2	17	0	19	4	2	0	2	3	0	1	1	32	0	0	0
ASV_8068	1	0	0	0	0	0	0	0	0	0	0	0	0	0	0	0	0	0	0	0	0	0	0	0	0	0	0	0	0	3	0	0	0	0	0	0	0	0	0	0	0	0	0	0	1	0	0	0	0
ASV_6512	1	0	3	1	0	0	0	0	6	2	1	0	0	5	3	0	0	0	0	0	0	1	5	2	0	0	0	0	1	0	0	0	0	0	1	0	0	8	0	4	6	1	1	3	1	2	0	3	0
ASV_901	1	0	1	1	0	0	0	0	0	0	0	5	0	0	0	0	0	0	0	182	10	1	0	2	48	0	2	2	0	5	1	0	0	2	0	2	0	0	0	0	0	0	0	0	17	0	3	0	0
ASV_8860	1	0	1	0	0	0	0	0	0	0	0	0	0	0	0	0	0	0	0	0	0	0	0	0	0	0	0	0	0	0	0	0	0	0	0	0	0	0	0	0	0	0	0	0	0	0	0	0	0
ASV_1040	1	0	0	0	0	0	0	0	0	0	0	0	0	0	0	0	0	0	0	14	129	1	0	11	39	79	22	0	0	0	0	0	4	0	0	0	4	0	0	4	0	0	0	1	0	0	1	0	0
ASV_537	2	0	0	0	0	1	2	1	12	0	0	1	0	0	1	0	0	0	1	0	0	0	1	0	0	0	0	2	0	0	0	3	1	0	1	0	0	2	2	54	1	0	2	1	0	0	0	4	2
ASV_4676	2	0	7	0	0	0	0	0	0	0	0	0	0	0	0	0	0	0	0	0	0	0	0	0	0	0	0	0	0	0	0	0	0	0	0	0	0	0	0	0	0	0	0	0	16	0	0	0	0
ASV_8889	1	0	1	0	2	1	0	0	1	1	0	0	0	2	0	0	0	0	0	0	0	0	2	0	0	0	0	8	2	0	0	0	0	0	4	0	0	4	2	0	0	0	1	1	3	0	0	1	4
ASV_400	1	65	0	2	0	1	3	0	0	1	0	0	0	0	0	1	0	38	0	0	0	0	0	32	0	0	0	0	10	8	0	0	14	0	0	5	5	0	0	0	3	0	0	0	5	1	0	0	0
ASV_2387	1	0	0	1	0	0	0	0	0	6	0	1	0	5	4	0	0	0	0	0	0	0	1	0	0	0	1	0	14	0	0	1	0	0	0	0	0	3	15	4	2	0	15	9	0	8	0	0	0
ASV_2861	1	0	1	1	1	0	2	15	120	0	5	1	27	0	0	27	0	3	30	0	0	1	2	0	0	0	0	1	1	0	1	74	6	1	85	0	97	1	0	0	2	2	0	0	2	4	3	1	5
ASV_1831	2	0	5	0	0	0	0	0	0	0	0	0	0	0	0	0	0	0	0	0	0	0	0	0	0	0	0	0	0	1	0	0	0	0	0	0	0	0	0	0	2	0	0	0	3	0	0	0	0
ASV_2251	1	0	1	1	4	0	0	0	0	6	0	3	0	4	2	3	0	1	0	0	0	0	2	2	0	0	0	1	0	0	0	13	1	0	0	0	6	0	1	1	7	0	3	1	4	5	4	0	5
ASV_5026	1	0	0	0	6	0	0	0	0	0	0	3	0	0	0	0	0	0	0	0	0	0	1	0	0	0	0	0	0	0	0	0	0	0	0	0	0	0	0	0	0	0	3	0	2	0	0	0	0
ASV_10581	1	0	1	1	0	0	1	0	1	6	1	0	2	1	3	0	0	0	0	0	0	0	1	1	0	0	0	2	1	0	1	12	1	0	0	0	1	1	0	2	5	0	1	0	0	1	1	0	1
ASV_8382	1	0	0	0	0	0	0	0	0	0	0	0	0	0	0	0	0	0	1	0	0	0	0	0	0	0	0	0	0	0	0	0	0	0	0	0	0	0	0	0	0	0	0	0	0	0	0	0	0
ASV_5024	1	0	0	0	0	0	0	0	0	0	0	0	0	0	0	0	0	0	0	0	0	0	0	22	0	0	0	0	0	0	0	0	0	0	0	0	0	0	0	0	0	0	0	0	1	0	0	0	0
ASV_782	1	0	0	0	1	0	0	0	0	1	0	2	0	2	0	0	2	0	0	0	0	0	0	4	0	0	0	3	0	0	0	0	1	0	0	0	36	1	3	2	0	0	0	11	0	1	0	0	0
ASV_7000	1	0	0	0	0	0	0	0	0	0	0	0	0	0	0	0	0	0	0	0	0	0	0	0	0	0	0	0	0	0	0	0	0	0	0	0	0	0	0	0	0	0	0	0	0	0	0	0	0
ASV_5481	1	0	0	0	0	2	0	0	0	1	0	1	1	0	1	0	0	0	0	0	0	0	0	0	0	0	0	0	0	3	0	0	0	0	0	0	1	2	0	2	1	0	0	0	0	0	0	1	0
ASV_2372	1	0	0	0	151	0	1	0	0	11	0	83	0	18	0	0	0	0	0	0	0	0	21	0	0	0	0	11	0	0	0	0	0	1	0	0	0	1	3	1	22	0	0	0	0	0	0	0	0
ASV_6108	1	0	0	0	0	1	0	1	0	0	0	0	5	0	0	0	0	0	2	0	0	0	1	0	0	0	0	31	1	0	0	0	0	1	0	0	1	3	23	0	1	8	7	1	0	1	0	0	0
ASV_1166	3	0	0	5	0	0	0	0	0	0	0	11	0	0	0	0	0	0	0	0	0	0	0	1	0	0	0	0	0	0	0	0	0	5	0	0	0	0	0	0	0	0	0	0	11	0	0	0	0
ASV_1536	1	0	1	0	0	0	0	0	0	0	0	0	0	1	0	0	0	0	0	0	0	0	0	0	0	0	0	0	0	0	0	0	0	0	0	0	0	0	0	0	0	0	0	18	0	0	1	0	0
ASV_3009	1	0	0	0	0	0	0	0	0	0	0	0	0	0	0	0	11	26	0	0	0	0	0	0	0	0	0	0	0	31	0	0	0	0	0	0	0	0	0	0	2	0	0	0	0	0	0	0	0
ASV_6806	2	0	0	0	0	0	0	0	0	0	0	0	0	0	0	0	0	0	0	0	0	0	0	0	0	0	0	0	0	0	0	0	0	0	0	0	0	0	0	0	0	0	0	0	0	1	0	0	0
ASV_4399	1	0	2	0	0	0	0	0	0	0	0	2	0	0	0	0	0	0	0	0	0	0	0	0	0	0	0	0	0	0	0	0	0	0	0	0	0	0	0	0	0	0	0	0	5	0	0	0	0
ASV_11515	2	0	0	0	0	0	0	0	0	0	0	0	0	0	0	0	0	0	0	0	0	0	0	7	0	0	0	0	0	0	0	0	0	0	0	0	0	0	0	0	0	0	0	0	0	0	0	0	0
ASV_3402	1	0	0	0	0	0	0	0	1	0	0	0	0	0	0	0	0	0	0	0	0	0	2	0	0	0	0	0	0	0	0	2	1	0	0	0	0	1	0	0	0	0	2	13	0	0	0	0	5
ASV_7074	2	0	0	0	0	0	0	0	0	0	0	0	0	0	0	0	0	0	0	0	0	0	0	0	0	0	0	0	0	0	0	0	0	5	0	0	0	0	0	2	0	0	0	0	0	0	0	0	0
ASV_4514	2	0	0	0	0	0	0	0	0	0	0	0	0	0	0	0	127	0	0	0	0	0	0	0	0	0	0	0	0	0	0	0	1	0	0	0	0	0	0	0	0	0	0	1	2	0	0	0	0
ASV_6194	1	0	0	0	0	0	0	0	0	0	0	0	0	0	0	0	0	0	0	0	0	0	0	0	0	0	0	0	0	0	0	0	0	0	0	0	0	1	0	0	1	0	0	0	0	0	0	0	0
ASV_548	10	0	7	0	1	2	0	2	7	13	7	1	0	9	5	0	0	0	0	1	0	0	7	0	0	0	0	0	3	0	0	19	0	1	4	0	4	9	0	6	4	1	2	17	0	0	1	2	4
ASV_13226	5	0	15	0	0	0	0	0	0	81	0	0	0	74	126	0	0	0	0	0	0	0	23	0	0	0	0	2	4	14	4	0	0	0	0	0	0	26	10	8	52	0	7	0	1	0	0	0	0
ASV_512	3	0	1	1	0	0	0	4	2	0	0	0	1	9	9	8	0	0	2	1	0	22	2	1	5	1	1	0	28	1	1	68	4	0	5	2	34	1	5	8	6	1	14	149	0	166	42	18	145
ASV_4396	1	0	2	0	0	0	0	0	0	0	0	0	0	0	0	0	0	0	0	0	0	0	0	0	0	0	0	0	0	0	0	0	0	0	0	0	0	0	0	0	0	0	0	0	7	0	0	4	0
ASV_255	5	10	4	6	2	29	11	0	9	0	69	1	0	0	0	6	0	24	4	0	0	1	24	0	0	0	0	2	9	2	2	2	1	6	3	2	4	0	4	0	0	1	1	0	0	0	5	9	0
ASV_7315	1	0	30	0	0	0	0	0	0	0	0	6	0	1	0	0	0	0	0	0	0	0	9	0	0	0	0	12	0	0	0	0	0	0	0	0	0	0	4	1	1	0	3	0	0	0	0	0	0
ASV_9874	1	0	10	0	0	0	0	0	0	0	0	0	0	0	0	0	0	0	0	0	0	0	0	0	0	0	0	0	0	0	0	0	0	0	0	0	0	0	0	0	0	0	0	0	4	0	0	0	0
ASV_12125	1	19	2	0	0	0	0	0	0	0	0	0	0	0	0	0	0	0	0	0	0	0	0	0	0	0	0	0	0	0	0	0	0	0	0	0	0	0	0	0	0	0	0	0	5	0	0	0	0
ASV_4207	2	0	6	0	0	0	0	0	0	0	0	0	0	0	0	0	0	0	0	0	0	0	0	0	0	0	0	0	0	0	0	0	0	0	0	0	0	0	0	0	5	0	0	0	4	0	0	0	0
ASV_1284	1	0	1	3	2	24	2	2	1	3	53	3	71	17	6	4	5	0	1	0	0	0	16	1	0	0	0	15	39	100	3	0	0	10	0	0	2	23	2	5	7	1	14	2	19	0	0	0	0
ASV_669	1	0	0	0	0	0	2	0	0	0	0	0	0	0	0	1	0	0	0	0	0	0	1	0	0	0	0	0	0	0	0	3	0	0	0	0	0	7	0	0	1	0	21	13	2	1	0	0	0
ASV_10969	1	0	0	0	0	0	0	0	0	0	0	0	0	0	0	1	0	0	0	0	0	0	0	0	0	0	0	0	0	0	0	0	0	1	0	0	0	0	0	0	0	0	0	0	0	0	0	0	0
ASV_4670	1	0	0	0	0	0	0	0	0	0	0	0	0	0	0	0	0	0	0	0	0	0	0	0	0	0	0	0	0	0	0	0	0	0	0	0	0	0	0	0	5	0	0	0	0	0	0	0	0
ASV_12886	1	0	4	2	3	20	2	0	10	1	3	0	8	1	1	0	0	0	34	0	0	0	7	1	0	0	2	2	18	7	2	2	0	0	7	0	0	0	2	0	2	29	1	10	0	2	6	0	7
ASV_2618	1	0	0	0	0	0	0	3	0	0	0	0	0	0	0	0	0	0	0	0	0	0	1	0	0	0	0	0	0	0	0	0	0	0	0	0	0	0	0	5	0	0	0	3	0	0	1	0	0
ASV_2133	4	0	0	0	0	0	0	0	0	0	0	0	0	0	0	2	0	0	0	0	0	0	0	0	0	0	0	0	0	1	0	0	0	0	0	0	0	0	0	0	0	0	0	5	1	22	0	1	0
ASV_460	4	0	2	13	1	0	0	0	0	7	1	1	0	4	1	1	0	0	0	1	2	0	7	0	0	0	0	1	9	1	0	2	0	2	0	0	0	5	0	5	7	0	1	4	0	494	4	6	16
ASV_7283	1	0	2	1	0	1	0	1	0	8	0	1	0	0	2	0	0	0	0	0	0	0	3	0	0	0	0	0	5	0	0	1	0	0	0	0	0	1	1	0	0	0	4	5	0	1	0	0	0
ASV_12294	5	0	0	0	0	0	0	0	0	0	0	0	0	0	0	3	0	0	0	0	0	0	0	0	0	0	0	0	0	4	0	0	0	1	0	0	0	0	0	0	0	0	0	0	0	0	0	0	0
ASV_8114	2	0	0	0	0	0	0	0	0	0	0	7	0	0	0	0	1	0	0	10	0	0	0	0	10	0	0	0	0	1	0	0	3	0	0	0	0	0	0	0	0	1	0	0	2	0	0	0	0
ASV_10912	1	0	0	0	0	0	0	0	0	0	0	1	0	0	0	0	0	0	0	0	0	0	0	0	0	0	0	0	0	0	0	0	0	1	0	0	0	0	0	0	0	0	0	0	3	0	0	0	0
ASV_14457	2	0	0	0	0	0	0	0	0	0	0	1	0	0	0	0	1	0	0	0	0	0	0	0	0	0	0	0	0	0	0	0	0	1	0	0	0	0	0	0	0	0	0	0	4	0	0	0	0
ASV_2304	1	0	0	0	0	0	0	0	0	0	0	4	0	0	0	8	0	0	0	0	0	0	0	0	81	0	0	0	0	0	0	0	0	0	0	0	0	0	0	0	0	0	0	0	0	0	0	0	0
ASV_6207	1	0	0	0	0	0	0	0	0	0	0	0	0	0	0	0	0	0	0	0	0	0	0	0	0	0	0	0	0	0	0	0	0	0	0	0	0	0	0	0	0	0	0	0	0	0	0	0	0
ASV_1474	2	0	3	0	0	0	0	0	0	0	0	0	0	0	0	0	0	73	0	0	0	0	0	0	0	0	0	0	0	0	0	0	0	0	0	5	0	0	0	0	0	0	0	0	4	0	0	0	0
ASV_7527	1	0	0	0	0	0	0	0	0	0	0	1	0	0	0	0	0	0	0	0	0	0	0	0	0	0	0	0	0	0	0	0	0	0	0	0	0	0	0	0	0	0	0	0	1	0	0	0	0
ASV_9547	1	0	0	0	1	0	0	0	0	0	0	0	0	4	0	0	0	0	0	0	0	0	0	0	0	0	0	0	0	0	0	0	0	0	0	0	0	0	0	0	2	0	0	0	1	0	0	0	0
ASV_12278	1	0	3	0	4	0	1	0	2	0	2	0	2	54	0	0	0	0	0	0	0	0	5	0	0	0	0	4	3	5	0	0	0	0	2	0	0	50	2	3	0	2	1	2	5	2	0	1	2
ASV_5860	1	13	0	0	1	0	0	0	0	0	0	0	0	0	0	0	0	0	0	0	0	0	0	0	0	0	0	0	0	0	0	0	0	3	0	0	0	0	0	0	0	0	0	0	1	0	0	0	0
ASV_13172	1	0	1	0	0	0	0	0	0	0	0	0	0	0	0	0	0	0	0	0	0	0	0	0	0	0	0	0	0	0	0	0	0	1	0	0	0	0	0	0	0	0	0	0	1	0	0	0	0
ASV_15448	1	0	0	1	0	0	0	0	1	2	0	0	0	1	0	0	0	0	0	0	0	1	0	0	0	0	0	0	0	0	1	1	0	0	0	0	0	0	0	0	0	1	0	1	0	0	0	0	0
ASV_2008	5	0	0	0	0	0	0	0	0	0	0	3	0	0	0	0	73	0	0	0	0	0	0	0	0	0	0	0	0	1	0	0	0	0	0	0	0	0	0	3	2	0	0	0	1	0	0	0	0
ASV_11204	1	0	4	1	0	0	1	0	0	3	5	0	6	7	4	8	0	0	5	0	0	0	0	3	27	0	0	4	4	5	0	0	2	2	2	0	0	5	2	1	0	0	1	0	3	1	2	0	1
ASV_15164	6	0	14	11	0	0	20	134	11	0	13	0	35	9	0	6	0	0	89	1	2	0	2	1	1	0	0	7	18	1	0	15	6	10	17	4	6	1	5	0	0	20	1	7	7	51	127	15	63
ASV_2453	2	0	2	0	0	0	0	0	0	0	0	0	0	0	0	0	0	0	0	0	2	0	0	0	0	0	0	0	0	0	0	0	0	0	0	0	0	0	0	0	0	0	0	0	0	0	0	0	0
ASV_6546	1	0	0	0	0	0	0	0	0	0	0	0	0	0	0	0	0	0	0	0	0	0	0	0	0	0	0	0	0	0	0	0	0	0	0	0	0	0	0	0	0	0	0	0	0	0	0	0	0
ASV_265	6	1	48	0	0	0	23	0	0	0	0	0	0	0	0	0	39	13	1	1	0	0	2	23	2	2	0	0	0	0	1	0	11	2	0	1	2	0	0	22	5	1	0	0	137	2	2	1414	0
ASV_6274	1	0	1	0	0	0	0	0	0	0	0	0	0	0	0	0	0	0	0	0	0	0	0	0	0	0	0	0	0	2	0	0	0	0	0	0	0	0	0	0	0	0	0	0	3	0	0	0	0
ASV_15838	1	0	3	0	0	0	0	0	0	0	0	0	0	0	0	0	0	0	0	0	0	0	0	0	0	0	0	0	0	0	0	0	0	0	0	0	0	0	0	0	0	0	0	0	3	0	0	0	0
ASV_15751	2	0	4	6	0	0	7	3	27	0	0	2	0	0	0	0	0	0	3	0	0	1	1	2	0	0	0	0	0	0	0	1	2	3	2	1	3	0	0	0	0	0	0	10	0	19	5	3	17
ASV_2236	1	0	2	0	0	0	0	0	0	36	1	1	0	1	3	0	0	0	0	0	0	0	5	0	0	0	0	0	40	1	1	0	0	0	0	0	0	1	6	0	7	2	29	2	0	0	0	0	0
ASV_931	1	0	12	0	0	0	1	0	0	0	0	1	0	0	0	0	0	0	0	0	1	0	0	0	0	0	13	0	0	0	0	0	0	1	0	0	1	0	0	0	0	0	0	0	124	0	0	1	0
ASV_1412	4	0	0	0	0	0	0	0	0	0	0	4	0	0	1	0	0	0	1	0	0	0	0	0	0	0	0	0	0	0	0	0	0	0	0	0	14	1	1	1	0	0	0	28	0	2	0	0	0
ASV_7150	1	0	1	0	0	0	0	0	0	0	0	0	0	0	0	0	0	0	0	0	0	0	0	0	0	0	0	0	0	0	0	0	0	0	0	0	0	0	0	0	0	0	0	0	0	0	0	0	0
ASV_3405	10	0	18	17	1	2	27	164	6	1	20	2	33	6	2	5	0	1	77	1	0	0	4	5	3	0	0	5	19	2	0	15	2	5	31	1	9	1	16	2	1	11	2	7	6	46	71	7	20
ASV_897	1	0	0	0	1	5	0	0	1	8	0	0	0	3	0	0	1	0	0	0	0	0	0	0	0	0	0	0	0	0	0	0	0	2	0	0	3	2	6	3	3	0	0	1	0	2	1	0	1
ASV_5328	3	0	0	0	0	0	0	0	0	0	0	0	0	0	0	0	0	0	0	0	0	0	0	0	0	0	0	0	0	0	0	0	0	3	0	0	0	0	0	1	0	0	0	0	1	0	0	0	0
ASV_629	3	229	5	0	0	0	11	1	0	0	0	1	0	0	0	0	68	18	0	0	0	0	2	0	0	0	2	0	0	0	0	0	11	15	0	3	0	0	0	3	5	1	0	0	10	0	0	0	0
ASV_6063	2	0	0	3	0	0	0	0	0	0	0	0	0	0	1	0	0	0	0	0	0	0	0	0	0	0	0	0	1	0	0	0	0	0	0	0	0	5	0	0	0	0	1	0	0	0	0	0	0
ASV_11115	1	0	0	0	0	0	0	0	0	0	0	0	0	0	0	0	0	0	0	0	0	0	0	0	0	0	0	0	0	0	0	0	0	2	0	0	0	0	0	0	0	0	0	0	0	0	0	0	0
ASV_15683	1	0	0	0	0	0	0	0	0	0	0	0	0	0	0	0	0	0	0	0	18	0	0	0	0	0	0	0	0	0	0	0	0	0	0	0	0	0	0	0	0	0	2	0	1	0	0	0	0
ASV_4175	5	0	14	9	18	0	2	8	15	58	2	5	2	40	20	6	0	0	4	1	1	0	69	1	0	0	0	9	3	3	0	33	1	2	49	1	7	44	12	20	4	8	66	19	2	30	16	6	23
ASV_12647	3	0	2	0	2	0	0	2	0	4	1	1	0	6	4	0	0	0	1	0	0	1	4	0	0	0	0	2	11	0	3	1	0	0	1	0	5	2	5	5	5	0	18	9	0	9	0	1	1
ASV_1714	1	0	0	0	0	0	0	0	0	0	0	0	0	0	0	0	0	0	0	0	0	0	0	0	0	0	0	0	0	4	1	0	0	0	0	0	0	0	0	0	0	0	0	0	6	0	0	0	0
ASV_259	8	0	9	4	2	2	2	1	7	20	9	7	2	20	19	9	1	1	0	1	0	0	5	0	0	0	2	1	20	9	0	17	2	3	23	2	139	29	11	6	2	17	7	349	3	50	8	65	19
ASV_13725	4	0	0	0	0	0	0	0	0	0	0	16	0	0	0	0	0	0	0	0	0	0	0	0	0	0	0	0	0	0	0	0	0	0	0	0	0	0	0	0	0	0	0	0	4	0	0	0	0
ASV_3076	1	0	0	0	0	0	0	0	0	0	0	0	0	0	0	0	0	0	0	0	0	0	0	0	0	0	0	0	0	0	0	0	0	1	0	0	0	0	0	0	0	0	0	0	0	0	0	0	0
ASV_203	1	899	6	0	0	4	4	3	2	5	5	1	7	10	1	5	30	0	0	2	3	33	0	2	21	47	0	10	12	9	6	1	524	4	0	30	5	9	0	1	3	0	0	0	6	2	1	15	0
ASV_401	1	106	4	7	1	0	4	3	0	0	9	0	0	0	0	0	0	0	0	0	61	9	0	16	24	0	0	1	0	0	0	2	1136	2	2	13	1	0	0	2	2	1	0	0	10	0	1	4	0
ASV_3261	1	0	0	0	0	0	0	0	0	0	0	0	0	0	0	0	0	0	0	0	0	41	0	0	0	0	0	0	0	0	0	0	0	0	0	2	10	0	0	0	0	0	0	0	0	0	0	0	0
ASV_12246	1	0	0	0	0	0	0	0	0	3	0	1	0	1	0	0	0	0	0	0	0	0	0	0	0	0	0	0	0	0	0	0	0	0	0	0	0	0	1	0	0	0	4	0	0	0	0	0	0
ASV_6572	1	0	4	0	0	0	0	1	0	3	0	0	0	4	2	0	0	0	0	0	0	0	0	0	0	0	0	0	8	0	0	1	0	0	0	1	0	0	17	0	0	0	1	3	1	0	1	0	0
ASV_867	3	0	0	0	0	0	0	2	1	1	0	0	2	0	0	1	0	0	0	0	0	0	0	0	0	0	0	0	1	0	0	0	0	0	0	0	4	0	2	0	5	0	3	4	0	0	1	15	3
ASV_11374	2	0	0	0	0	0	0	0	0	0	0	0	0	0	0	0	0	0	0	0	0	0	0	0	0	0	0	0	0	0	0	0	0	0	0	0	0	0	0	0	0	0	0	0	1	0	0	0	0
ASV_545	1	0	1	4	0	0	0	0	0	0	10	2	0	0	0	1	68	0	1	102	0	0	0	1	25	91	0	0	4	0	0	0	1	1	0	0	26	7	1	2	5	3	0	0	8	0	0	2	0
ASV_302	1	41	6	23	0	1	3	0	0	0	0	5	0	0	0	1	50	0	0	0	2	18	0	2	2	0	0	0	0	0	1	0	0	14	0	5	0	0	0	0	0	0	0	1	28	0	1	1527	0
ASV_12552	2	0	2	0	8	14	25	0	33	0	4	1	0	6	0	1	0	0	3	0	0	0	3	0	0	1	0	12	14	0	0	0	0	22	0	0	0	3	1	0	1	49	0	11	0	1	36	0	10
ASV_13912	3	0	0	0	0	0	0	0	0	0	0	0	0	0	0	0	0	0	0	0	0	0	0	0	0	0	0	0	0	0	0	0	0	0	0	0	0	0	0	0	0	0	0	0	0	0	0	0	0
ASV_11343	2	0	0	0	0	0	0	0	0	0	0	0	0	0	0	0	0	0	0	0	0	0	0	1	0	0	0	0	0	0	0	0	0	0	0	0	0	0	0	0	0	0	0	0	0	0	0	0	0
ASV_4013	2	0	0	0	0	0	0	0	0	0	0	5	0	0	0	0	12	0	0	0	0	0	0	0	0	0	0	0	0	0	0	0	0	0	0	0	3	0	0	8	2	0	0	0	3	0	0	0	0
ASV_134	5	0	90	25	1	3	43	36	80	18	8	9	95	21	43	10	0	0	45	0	1	3	23	38	3	4	1	217	6	1	4	127	3	45	19	5	149	25	150	43	52	94	20	23	4	81	45	31	71
ASV_5584	4	0	6	0	1	0	0	0	0	1	0	1	0	8	0	0	0	0	0	0	0	0	3	0	0	0	0	0	0	4	0	0	0	0	0	0	0	0	4	4	0	0	2	0	0	0	0	0	0
ASV_10936	1	0	0	0	0	0	0	0	0	0	0	0	0	0	0	0	0	0	0	0	0	0	0	0	0	0	0	0	0	0	0	0	0	0	0	0	0	0	0	0	0	0	0	0	0	0	0	0	0
ASV_9721	2	0	0	0	0	0	0	0	0	0	0	0	0	0	0	0	0	0	0	0	0	0	0	0	0	0	0	0	0	0	0	0	0	0	0	0	0	0	0	0	0	0	0	0	0	0	0	0	0
ASV_3295	1	0	0	0	0	0	0	30	6	0	0	0	0	0	0	3	0	0	18	0	1	0	0	0	1	0	0	0	0	0	0	4	2	0	12	1	4	0	0	0	0	0	0	0	0	7	19	2	17
ASV_855	1	0	1	0	1	0	0	0	0	0	0	0	0	0	0	0	0	0	0	0	0	0	0	0	0	0	0	0	0	2	0	3	0	1	1	0	0	1	0	4	4	0	0	0	0	1	0	0	0
ASV_3652	2	0	2	0	0	0	0	0	0	0	0	1	0	0	0	0	0	0	0	0	0	0	0	0	0	0	0	0	0	0	0	0	0	0	0	0	0	0	0	0	0	0	0	0	0	0	0	0	0
[truncated: 13,885 more rows]
[truncated: 503 more columns]
