# Supplementary material for: Characterization of the Oral and Esophageal Microbiota in Esophageal Precancerous Lesions and Squamous Cell Carcinoma
Source: Front Cell Infect Microbiol. 2021 Sep 15;11:714162. doi: 10.3389/fcimb.2021.714162 (PMC8479167; doi:10.3389/fcimb.2021.714162)
Supplement: Supplementary file 4 [file DataSheet_2.xlsx]

## Sheet: Sheet1
OTUID	HGDE_1	HGDE_10	HGDE_11	HGDE_12	HGDE_13	HGDE_14	HGDE_15	HGDE_16	HGDE_17	HGDE_18	HGDE_19	HGDE_2	HGDE_20	HGDE_21	HGDE_22	HGDE_23	HGDE_24	HGDE_25	HGDE_26	HGDE_27	HGDE_28	HGDE_29	HGDE_3	HGDE_30	HGDE_31	HGDE_32	HGDE_33	HGDE_34	HGDE_35	HGDE_36	HGDE_37	HGDE_38	HGDE_39	HGDE_4	HGDE_40	HGDE_41	HGDE_42	HGDE_43	HGDE_44	HGDE_45	HGDE_46	HGDE_47	HGDE_48	HGDE_49	HGDE_5	HGDE_50	HGDE_51	HGDE_52	HGDE_53
ASV_252	305	0	12	1	0	0	0	0	0	0	0	282	0	0	0	0	0	0	0	0	0	0	1	0	0	0	0	0	0	1	0	0	0	6	0	0	0	0	0	0	1	0	0	0	3	0	0	0	0
ASV_30	120	0	17	58	8	125	44	92	23	55	20	16	669	35	6	7	1	2	742	2	7	3	122	9	2	4	2	2123	163	32	4	25	5	142	6	6	72	298	1296	71	20	448	460	34	17	65	71	91	123
ASV_3	2234	20	903	900	2505	583	330	108	1085	4436	307	2133	560	1746	1190	64	20	34	163	45	15	25	6832	533	35	15	9	162	55	228	277	2146	109	2862	2745	18	2383	2897	329	5343	5617	951	4718	1874	220	1692	847	796	1994
ASV_418	1	0	0	4	1	0	0	1	29	14	0	0	0	2	12	0	0	0	1	0	1	1	0	0	0	0	0	0	0	0	0	0	0	4	1	0	59	1	0	1	0	0	1	0	0	3	0	0	0
ASV_449	418	0	20	0	1161	0	0	0	0	2	0	96	0	34	3	0	2	0	0	0	0	0	5	0	0	0	0	15	0	28	2	0	0	1	0	0	0	5	21	7	0	0	12	0	499	0	0	0	0
ASV_44	2346	0	639	31	0	0	0	0	0	0	0	2766	0	0	0	0	10	28	0	5	0	40	4	0	0	0	0	0	0	6	0	0	2	57	0	7	4	0	0	1	0	0	0	0	165	0	0	0	0
ASV_29	1390	3	4	110	98	0	14	20	43	81	54	44	89	391	4290	8	3	19	0	2	3	0	35	12	1	4	6	15	375	27	8	203	6	14	26	0	97	476	227	337	49	16	152	108	18	235	134	13	96
ASV_122	913	111	258	24	0	0	0	0	0	0	0	1090	0	0	0	0	1	12	0	105	0	0	6	17	15	0	0	0	2	20	0	0	1	10	0	0	0	0	0	0	2	0	0	1	88	0	4	0	1
ASV_4	541	12	822	386	1345	20	253	72	37	3713	38	1281	113	1883	1619	165	18	87	9	25	8	8	2173	208	6	2	1	37	393	280	24	3409	64	16	143	17	1040	440	906	287	1459	100	997	630	1358	268	780	98	624
ASV_248	524	3	268	2	0	0	0	0	0	0	0	695	0	0	0	0	0	0	0	0	0	0	2	0	0	0	0	0	0	0	0	0	0	13	0	0	0	0	0	0	0	0	0	0	131	0	1	0	0
ASV_70	39	0	12	54	5	1	84	2	228	55	1	26	66	50	238	1	0	46	120	2	4	2	32	30	3	6	2	370	5	5	2	6	12	4	72	4	363	10	32	11	14	80	20	265	170	3020	23	28	64
ASV_2	1294	161	2521	1680	4286	18881	4106	246	6157	1724	1501	644	6771	1673	7111	2390	125	80	3902	28	20	88	2604	1346	16	32	11	527	3102	352	279	2443	138	2464	5482	47	1577	1441	1024	535	5623	4333	1737	569	164	137	2307	232	1091
ASV_11683	39	0	1	0	48	0	0	0	0	2	0	7	0	7	0	0	1	0	0	0	0	0	0	0	0	0	0	5	0	2	0	0	0	0	0	0	0	2	2	1	0	0	1	0	60	0	0	0	0
ASV_251	34	35	3	6	0	0	1	1	0	0	0	6	0	0	0	5	0	54	1	0	0	51	1	0	10	0	38	0	7	1	0	0	10	15	1	7	0	0	0	0	0	0	0	0	58	0	0	37	0
ASV_12932	18	0	7	0	3	0	0	0	0	0	0	1	0	3	0	0	1	0	0	0	0	0	0	0	0	0	0	0	0	0	1	0	0	0	0	0	0	0	2	1	2	0	7	0	5	0	0	0	0
ASV_13824	1	0	0	0	0	0	0	0	0	0	0	0	0	0	0	0	0	0	0	0	0	0	0	0	0	0	0	0	0	0	0	0	0	0	0	0	0	0	0	0	0	0	0	0	0	0	0	0	0
ASV_5823	26	0	5	0	2	0	0	0	0	1	0	6	0	2	1	0	0	0	0	0	0	0	3	0	0	0	0	0	0	1	1	0	0	0	0	0	0	0	0	2	1	0	2	0	8	0	0	0	0
ASV_6877	2	0	0	0	0	0	0	0	0	0	0	0	0	0	0	0	0	15	0	0	0	0	0	0	0	0	0	0	0	0	0	0	0	0	0	0	0	0	0	0	0	0	0	0	0	0	0	0	0
ASV_1115	83	0	3	0	0	0	0	0	0	0	0	56	0	3	1	0	0	0	0	0	0	0	0	0	0	0	0	0	0	1	0	0	0	0	0	0	0	0	0	0	0	0	7	0	6	0	0	0	0
ASV_64	67	1	84	158	2	1	6	1	3	53	1	3	1	2	500	9	1	1	0	0	0	8	26	1	0	1	0	1	173	4	3	9	3	2	2	1	581	1	20	2	61	1	204	27	13	46	1	22	0
ASV_484	58	0	35	1	87	26	6	0	0	12	1	28	10	18	5	0	0	0	0	0	0	0	24	1	0	0	0	3	5	3	1	1	0	6	2	0	1	0	10	6	1	5	8	0	0	0	2	0	0
ASV_8665	67	0	26	0	571	1	8	0	1	2	6	103	0	26	1	0	0	0	0	0	0	0	6	0	0	0	0	176	5	8	0	0	0	24	0	0	0	17	7	1	9	16	3	0	0	0	1	0	0
ASV_48	138	2	7	4	0	0	3	4	0	94	6	1	0	1	2	6	5	1	1	0	0	0	1	0	0	0	0	4	1	5	0	5	17	2	3	2	4	0	2	2	0	1	8	7	34	2	1	1	2
ASV_8167	62	0	122	0	129	0	1	0	0	12	0	15	3	100	41	1	1	0	1	0	0	0	32	0	0	0	0	82	1	64	2	0	0	2	1	0	0	54	172	45	1	4	46	0	132	0	2	0	0
ASV_34	1514	0	2393	14	2452	3	12	287	54	501	19	335	33	2866	819	16	158	3	224	1	2	0	572	19	3	1	0	1821	19	1437	36	44	23	9	88	5	24	1706	3298	888	39	41	880	9	2498	20	54	13	36
ASV_19	479	1	155	160	71	2093	27	91	560	63	39	1110	70	170	22	25	0	3	101	3	4	0	260	17	2	2	3	271	182	207	95	14	51	264	53	12	528	296	111	488	68	109	186	207	25	113	193	477	130
ASV_13469	47	0	3	0	1	0	0	0	0	2	0	6	0	0	0	0	0	0	0	0	0	0	0	0	0	0	0	0	0	0	0	0	0	0	0	0	0	0	0	1	1	0	1	0	3	0	0	0	0
ASV_69	1280	99	15	3	1	1	3	2	1	2	0	39	1	1	3	8	136	181	0	175	37	54	2	65	32	97	106	8	33	45	6	0	48	7	1	35	3	1	2	13	1	0	0	18	4458	5	5	2	0
ASV_1323	163	0	18	0	321	0	0	0	0	6	0	33	2	34	8	0	1	0	0	0	0	0	0	0	0	0	0	29	0	25	1	0	0	1	0	0	0	15	71	8	0	0	13	0	272	0	0	0	0
ASV_3099	64	0	123	0	12	2	0	0	1	27	1	57	2	21	62	0	0	0	0	0	0	0	154	0	0	0	0	79	0	11	7	0	0	2	0	0	0	21	17	37	61	1	21	0	12	0	0	0	0
ASV_12	710	5	323	97	221	49	280	44	286	419	137	47	50	291	177	186	62	32	82	2	1	22	329	326	10	6	4	597	366	56	39	706	34	127	456	14	234	280	388	359	64	139	1049	174	67	361	300	196	383
ASV_260	78	0	0	6	16	1	0	0	1	28	1	5	2	46	0	1	0	0	0	0	0	0	2	0	0	0	2	1	0	0	0	26	0	10	8	0	60	67	8	35	5	1	0	13	0	0	0	3	2
ASV_33	184	2	371	262	25	9	16	22	3	192	20	69	19	143	342	12	0	1	0	1	0	0	346	25	1	0	1	6	473	141	31	27	2	6	26	3	55	238	91	118	287	1	350	149	48	105	63	31	124
ASV_31	235	1	124	462	34	17	92	4	1	88	55	103	223	374	2496	2	3	25	0	0	1	0	980	19	1	0	1	38	158	143	26	0	0	107	0	0	6	460	58	143	672	45	1332	24	108	8	1	5	9
ASV_152	36	783	24	4	3	3	13	7	0	0	0	10	0	0	0	19	491	89	0	116	5	65	20	2	154	15	22	5	1	133	5	0	56	3	1	24	6	0	1	11	7	1	0	0	23	0	3	31	1
ASV_105	190	1	0	428	1	0	0	13	4	1	1	0	0	1	2	2	0	0	1	0	0	0	18	14	0	0	0	1	0	2	0	66	2	0	4	0	26	318	31	6	31	0	13	76	9	0	0	0	224
ASV_2023	25	0	7	0	354	1	2	0	0	1	6	38	0	20	0	0	0	0	0	0	0	0	12	0	0	0	0	82	4	7	0	0	0	16	0	0	0	6	2	0	1	3	2	0	0	0	0	0	0
ASV_2344	1	0	1	0	0	0	0	0	0	0	1	0	0	0	0	0	5	15	0	0	0	0	1	0	0	0	0	0	0	1	0	0	0	0	0	2	0	0	0	0	0	0	0	0	0	0	14	0	0
ASV_12536	6	0	3	0	0	0	0	0	0	0	0	0	0	0	0	0	0	0	0	0	0	0	0	0	0	0	0	0	0	0	0	0	0	0	0	0	0	0	0	0	0	0	0	0	0	0	0	0	0
ASV_45	25	123	26	1	7	4	31	5	2	2	3892	16	9	27	1	35	456	50	198	33	14	12	10	8	11	5	8	8	6	52	15	0	63	7	8	29	22	28	4	8	39	1	1	3	48	1	2	26	0
ASV_118	29	3	6	24	22	48	41	1	158	24	2	25	3	30	62	5	0	0	15	0	1	1	12	6	1	0	0	20	14	13	4	10	3	9	23	0	60	8	2	17	21	29	6	182	10	42	1	5	15
ASV_2369	0	0	0	2	2	0	0	0	0	1	2	0	1	9	0	0	0	0	0	0	0	0	0	0	0	0	0	0	0	0	0	0	0	0	0	0	0	2	0	1	1	1	1	0	0	0	0	0	0
ASV_49	370	6	0	0	55	6	3	0	1	0	1	1	0	0	0	4	0	112	9	13	0	0	0	181	30	0	31	0	0	2	0	2	2	157	2	66	16	2	0	2	0	1	0	4	7	1	1	1	0
ASV_350	10	0	0	0	12	0	0	0	2	0	0	137	0	114	0	0	0	0	0	0	0	0	1	0	0	0	0	30	0	1	0	4	0	0	0	0	0	0	6	4	0	0	0	2	8	0	0	0	0
ASV_27	468	21	63	633	31	2	59	44	36	19	21	64	16	79	48	12	9	58	5	1	1	13	154	18	3	0	1	42	86	87	0	228	10	18	4	2	401	40	116	103	62	36	36	210	66	25	174	239	57
ASV_322	14	1	1	23	0	3	5	0	0	76	10	1	2	0	0	0	0	1	0	0	0	0	3	3	0	0	1	0	13	1	4	0	0	2	0	0	0	4	0	165	43	5	23	4	1	3	12	0	6
ASV_194	269	69	3	2	1	0	3	2	0	0	2	4	0	0	0	13	0	32	2	54	64	122	0	79	52	17	18	0	1	3	12	0	13	1	1	17	4	1	0	6	1	0	0	22	765	1	6	6	0
ASV_9624	7	0	0	0	0	0	0	0	0	0	0	0	0	0	0	0	0	0	0	0	0	0	0	0	0	0	0	0	0	0	0	0	0	0	0	0	0	0	0	0	0	0	0	0	0	0	0	0	0
ASV_2032	7	1	0	0	0	0	1	0	0	0	0	1	0	0	0	0	0	0	0	0	0	0	0	1	0	0	0	0	0	67	0	0	0	1	0	0	0	0	0	0	0	0	0	0	2	0	0	0	0
ASV_150	101	0	15	3	11	0	2	6	23	39	5	14	0	31	18	3	0	1	3	0	0	0	32	37	0	0	0	46	2	13	4	32	21	4	29	1	125	28	9	97	13	0	8	54	5	50	10	70	9
ASV_71	286	0	32	15	3	11	1	1	32	16	1	191	2	39	10	2	1	1	1	0	0	6	4	10	2	0	0	0	48	8	3	24	357	26	14	7	543	21	31	60	67	2	24	48	12	8	7	11	14
ASV_2672	60	0	10	0	160	0	0	0	0	8	0	19	0	27	4	0	0	0	0	0	0	0	2	0	0	0	0	12	0	14	0	0	0	0	0	0	0	14	43	7	0	1	10	0	113	0	0	1	0
ASV_180	11	1692	23	12	1	0	5	1	0	0	1	12	0	0	0	0	46	11	0	0	30	24	1	0	0	0	11	0	0	25	0	0	528	7	0	4	0	0	0	0	0	0	0	0	43	0	0	1	0
ASV_28	194	1	0	59	13	4	15	9	76	297	76	105	8	33	268	16	0	4	11	0	1	0	0	2	17	0	0	3	73	75	5	245	7	7	28	10	569	102	4	428	240	47	25	296	5	3	14	142	1
ASV_157	4	0	1	44	1	1	4	10	7	7	2	0	7	2	0	0	0	0	0	24	0	1	2	2	1	1	0	4	2	2	0	2	2	11	1	1	10	3	25	33	1	7	5	6	1	6	11	5	10
ASV_10180	1	0	0	0	0	0	0	0	0	0	0	5	0	0	0	0	0	0	0	0	0	0	0	0	0	0	0	0	0	0	0	0	0	0	0	0	0	0	0	0	0	0	0	0	0	0	0	0	0
ASV_10992	19	0	0	0	17	0	0	0	1	1	0	2	0	2	0	0	0	0	0	0	0	0	0	0	0	0	0	1	0	2	0	0	0	1	0	0	0	2	7	0	0	0	1	0	38	0	0	0	0
ASV_15	230	20	189	334	1	233	149	817	824	84	329	52	718	83	22	225	25	16	413	15	57	47	504	172	20	14	11	650	318	210	9	250	93	413	584	32	225	199	1889	359	17	474	281	356	50	413	2601	427	2472
ASV_47	129	1	82	406	45	36	51	14	137	0	32	8	91	11	340	3	0	0	6	0	0	0	5	1	0	0	0	48	19	9	1	3	22	208	6	3	13	11	30	37	14	48	14	19	0	8	9	47	17
ASV_425	4	11	0	0	0	0	3	0	0	0	0	1	0	0	0	5	4	58	2	7	22	0	0	0	36	0	0	0	11	6	0	1	4	0	0	8	1	0	0	3	0	0	0	0	2	0	0	5	0
ASV_8469	9	0	5	0	9	0	0	0	0	0	0	1	0	5	0	0	0	0	0	0	0	0	1	0	0	0	0	2	0	2	0	0	0	0	0	0	0	2	6	2	0	1	1	0	22	0	0	0	0
ASV_9	228	13	190	14	2358	682	14206	87	2956	17	850	346	17	957	16	689	3	14	233	10	29	10	272	564	17	24	11	4186	1568	351	20	9	323	5627	5	16	644	544	142	21	119	8803	68	313	6	22	1706	36	3091
ASV_65	20	0	92	24	11	3	27	12	80	6	96	73	7	51	20	2	18	1	3	0	4	0	303	94	0	4	1	3	99	385	5	8	17	5	67	12	377	1607	7	572	1576	4	97	140	43	207	0	218	33
ASV_1047	61	0	14	0	94	14	8	0	0	7	3	22	21	9	2	2	0	0	1	0	0	0	5	0	0	0	0	1	5	6	1	0	0	0	0	0	0	0	7	5	0	12	6	3	0	0	3	0	3
ASV_2999	5	0	0	0	0	0	0	0	0	0	0	6	0	0	0	0	0	0	0	0	0	0	0	0	0	0	0	0	0	0	0	0	0	0	0	0	0	0	0	0	0	0	0	0	4	0	0	0	0
ASV_8	451	8	1135	192	2102	71	513	55	913	331	89	1618	106	246	4	34	19	6	111	7	7	80	603	245	5	5	28	551	346	98	266	595	22	372	1078	13	390	991	177	262	396	86	189	187	211	141	23	148	757
ASV_15409	40	0	3	0	85	0	0	0	0	0	0	5	0	3	0	0	0	0	0	0	0	0	0	0	0	0	0	1	0	2	0	0	0	0	0	0	0	2	2	0	0	0	2	0	67	0	0	0	0
ASV_697	3	0	1	0	0	0	0	0	0	0	0	3	0	0	0	4	0	53	0	0	0	0	1	0	1	0	39	0	0	10	1	0	3	1	0	0	1	0	0	2	0	0	0	0	6	0	0	0	1
ASV_12364	27	0	0	10	2	0	0	0	0	0	0	0	1	1	1	0	0	0	0	0	0	0	0	0	0	0	0	0	7	0	0	0	0	0	0	0	0	2	0	2	0	1	0	1	1	0	0	0	0
ASV_87	125	11	29	76	5	1	1	13	0	72	0	137	4	151	71	6	1	1	1	19	2	1	19	1	0	0	0	2	97	12	14	13	2	0	2	1	178	48	88	41	34	2	42	75	14	128	3	12	17
ASV_1736	32	0	1	0	0	0	0	0	0	0	0	9	0	1	0	0	0	0	0	0	0	0	3	0	0	0	0	0	0	0	0	0	0	0	0	0	0	0	0	1	1	0	2	0	2	0	0	0	0
ASV_2171	2	0	2	0	3	0	0	0	0	3	0	0	2	10	1	0	0	0	0	0	0	0	0	0	0	0	0	7	4	1	0	3	0	0	7	0	0	1	1	0	0	1	1	2	0	0	2	3	3
ASV_2523	220	0	13	0	12	0	0	0	0	20	0	38	0	2	0	0	5	0	0	0	0	0	0	0	0	0	0	0	0	2	2	0	0	0	0	0	0	4	3	5	7	0	11	0	14	0	0	0	0
ASV_25	183	6	138	30	161	12	90	28	25	92	22	38	44	133	288	37	10	1	9	22	5	1	42	10	1	1	4	21	160	32	16	87	3	18	44	0	95	67	195	80	32	39	124	193	39	220	35	683	17
ASV_8268	1	0	1	0	0	0	0	0	0	0	0	0	0	0	0	0	0	0	0	0	0	0	0	0	0	0	0	0	0	0	0	0	0	0	0	0	0	0	0	0	0	0	0	0	0	0	0	0	0
ASV_912	174	36	5	9	0	0	0	0	0	0	0	218	0	0	0	0	0	0	0	0	0	0	0	0	0	0	0	0	0	1	0	0	0	1	0	0	0	0	0	0	0	0	0	0	21	0	0	0	0
ASV_97	73	0	3	9	11	0	3	0	2	2	1	3	0	120	162	4	1	0	1	0	1	1	8	1	0	1	1	0	57	1	1	127	2	0	37	0	5	15	30	6	0	1	13	51	4	173	3	0	105
ASV_7861	59	6	82	147	71	12	21	16	5	68	28	17	41	286	89	2	15	0	22	0	0	0	34	3	0	0	0	242	44	169	6	5	2	94	4	0	1	220	487	87	3	25	97	1	104	1	10	1	6
ASV_839	3	0	4	9	0	1	1	0	11	8	0	1	0	0	4	1	0	2	19	0	0	1	1	0	0	0	0	19	0	0	0	1	0	0	17	0	1	0	6	1	2	4	2	19	1	39	2	0	2
ASV_1596	5	0	5	6	11	1	0	2	3	16	6	6	4	15	5	0	2	1	2	0	3	0	23	2	0	0	1	2	4	2	0	8	4	3	17	2	3	9	5	8	6	5	52	26	4	17	16	8	11
ASV_1	3781	551	8789	6895	3094	865	7959	23821	4615	1491	7781	769	13469	6614	2586	1749	190	305	21003	173	122	106	1834	1077	617	110	120	4771	8724	3674	114	5115	2290	5728	8478	383	1748	5446	13783	2184	128	10650	2110	2127	6594	5731	17349	2989	12416
ASV_7606	2	0	0	0	0	0	0	0	0	0	0	0	0	1	2	0	0	0	0	0	0	0	0	0	0	0	0	1	0	0	1	0	0	0	0	0	0	0	0	0	0	0	0	0	0	0	0	0	0
ASV_1792	30	0	0	0	7	1	0	0	0	1	0	81	0	0	1	0	0	0	0	0	0	0	2	0	0	0	0	0	1	0	0	0	0	0	0	0	0	0	0	4	0	0	2	0	0	0	0	0	0
ASV_2041	5	0	3	0	0	0	0	0	0	0	0	0	0	0	0	0	0	0	0	0	0	0	0	0	0	0	0	0	0	0	0	0	0	0	0	0	0	0	0	0	0	0	0	0	13	0	0	0	0
ASV_133	19	0	0	16	9	0	1	1	0	0	1	3	0	167	11	2	4	1	0	0	0	1	9	0	1	1	0	0	83	4	1	115	3	1	19	0	1	24	53	4	0	0	45	18	1	5	4	3	56
ASV_23	365	0	1112	36	5	0	27	36	6	602	98	341	30	301	249	150	15	8	4	0	1	1	84	30	1	0	0	13	993	665	179	20	14	24	5	9	875	415	44	170	334	7	197	318	31	696	2	212	22
ASV_1190	4	0	0	0	0	0	1	0	0	0	0	5	0	0	0	0	0	0	0	0	0	0	0	0	0	0	0	2	0	0	0	0	0	0	0	0	0	0	0	0	1	0	0	0	3	0	0	0	0
ASV_740	5	0	0	0	0	0	0	0	0	1	0	5	0	0	0	0	0	1	0	0	0	0	0	0	0	0	0	0	0	0	0	0	0	0	0	0	9	1	0	4	0	0	0	1	0	0	0	0	3
ASV_10917	29	0	7	0	54	0	0	0	0	2	0	13	0	3	5	0	0	0	0	0	0	0	1	0	0	0	0	0	0	2	1	0	0	0	0	0	0	3	6	2	0	0	2	0	70	0	0	0	0
ASV_26	20	1	5	193	75	7	5	2	6	614	17	224	4	10	8	5	4	0	3	7	0	1	98	14	4	1	0	8	431	16	3	19	5	33	27	0	230	79	96	89	25	39	284	268	316	222	39	5	28
ASV_120	18	1	1	3	53	4	3	1	2	105	2	136	5	5	0	0	6	0	0	0	0	0	47	0	0	0	0	95	5	6	2	0	0	16	0	0	1	13	8	33	60	1	4	0	21	0	0	1	0
ASV_9626	36	0	0	0	27	0	0	0	0	0	0	23	0	1	0	0	0	0	0	0	0	0	3	0	0	0	0	0	0	1	0	0	0	0	0	0	0	0	3	2	0	0	0	0	2	0	0	0	0
ASV_52	89	2	121	55	115	4	1	0	4	410	16	18	13	131	42	5	38	0	3	0	0	0	27	1	0	0	1	5	78	8	3	144	2	22	64	1	66	88	66	23	88	2	116	22	8	20	24	15	35
ASV_162	10	0	1	1	0	0	0	0	1	0	0	4	1	0	3	0	0	0	0	2	0	2	2	2	0	0	0	2	0	0	0	0	0	4	1	0	16	0	8	3	0	0	0	2	0	1085	0	1	5
ASV_14002	10	0	0	0	5	0	0	0	0	0	0	1	0	0	0	0	0	0	0	0	0	0	0	0	0	0	0	0	0	0	0	0	0	0	0	0	0	0	0	0	0	0	0	0	1	0	0	0	0
ASV_15555	2	1	3	1	3	0	3	0	0	1	1	1	3	12	4	0	0	0	0	0	0	0	1	0	0	0	0	10	7	3	0	0	0	1	0	0	0	10	17	4	0	3	2	0	0	0	0	0	0
ASV_7962	6	0	2	0	0	0	0	0	0	1	0	0	0	0	1	0	0	0	0	0	0	0	0	0	0	0	0	0	0	0	0	0	0	0	0	0	0	0	0	0	0	0	1	0	1	0	0	0	0
ASV_10	58	23	107	313	646	200	138	55	355	1734	216	475	63	255	102	16	7	5	56	1	3	79	361	233	2	4	1	57	491	148	9	1533	48	1339	1365	21	1083	569	185	1133	1101	74	29	74	31	59	57	189	317
ASV_467	127	0	9	0	4	0	0	0	0	7	0	30	0	0	0	0	3	0	0	0	0	0	2	0	0	0	0	0	0	2	4	0	0	0	0	0	0	0	2	2	6	0	8	0	6	0	0	0	0
ASV_6081	9	0	0	0	0	0	0	0	0	0	0	1	0	0	0	0	0	0	0	0	0	0	0	0	0	0	0	0	0	0	0	0	0	0	0	0	0	0	1	0	0	0	0	0	7	0	0	0	0
ASV_53	97	2	0	70	27	6	21	12	5	66	4	21	23	39	18	7	1	0	0	0	0	0	7	8	0	1	2	7	182	8	2	9	2	0	10	2	12	37	44	36	57	2	56	82	8	1	12	10	17
ASV_9989	6	0	0	0	2	0	1	0	0	0	0	13	0	0	0	0	0	0	0	0	0	0	0	0	0	0	0	0	0	0	0	0	0	1	0	0	0	0	0	1	0	0	0	0	0	0	0	0	0
ASV_7531	6	0	6	0	78	0	0	0	0	1	0	0	0	2	1	0	0	0	0	0	0	0	1	0	0	0	0	1	0	3	0	0	0	1	0	0	0	0	1	1	0	0	0	0	9	0	0	0	0
ASV_159	138	0	231	4	3	1	1	2	3	1	7	1	34	789	0	0	25	1	0	0	0	0	13	0	0	0	0	1	3	4	0	0	0	0	0	0	0	2	23	2	2	0	0	89	87	0	0	4	0
ASV_14098	2	0	0	0	1	8	0	0	2	1	0	2	2	2	1	0	0	0	0	0	0	0	1	0	0	0	0	0	5	1	3	0	0	1	0	0	0	1	1	4	1	1	9	0	0	0	0	0	0
ASV_9475	1	0	0	10	0	2	0	0	0	0	0	0	0	0	0	0	0	0	0	0	0	0	0	0	0	0	0	0	0	0	0	0	0	3	0	0	0	0	0	0	0	0	0	0	0	0	0	0	0
ASV_40	121	0	3	14	29	22	2	4	20	115	2	280	4	30	0	11	1	2	4	1	0	0	50	10	2	0	8	41	293	80	33	90	2	146	17	2	1094	104	31	379	3	2	93	158	103	15	3	24	27
ASV_15232	7	2	0	1	0	0	0	0	0	0	0	11	0	0	0	0	0	0	0	0	0	0	0	0	0	0	0	0	0	0	0	0	0	0	0	0	0	0	0	0	0	0	0	0	0	0	0	0	0
ASV_13608	31	0	6	0	141	0	0	0	0	1	0	9	0	1	0	0	0	0	0	0	0	0	1	0	0	0	0	3	0	0	0	0	0	0	0	0	0	1	1	0	0	0	3	0	37	0	0	0	0
ASV_1381	1	0	0	0	0	0	0	0	0	1	0	2	0	0	0	0	0	0	0	7	0	0	0	2	0	0	1	1	0	190	0	0	0	0	0	0	0	0	0	0	0	0	0	0	2	0	0	3	0
ASV_9562	11	0	6	0	15	0	0	0	0	1	0	4	0	3	0	0	0	0	0	0	0	0	1	0	0	0	0	4	0	1	0	0	0	0	0	0	0	0	2	1	0	0	2	0	6	0	0	0	0
ASV_5417	3	1	0	0	0	0	0	0	0	0	0	8	0	0	0	0	0	0	0	0	0	0	0	0	0	0	0	0	0	0	0	0	0	0	0	0	0	0	0	0	0	0	0	0	0	0	0	0	0
ASV_393	165	0	57	1	644	0	0	0	0	4	3	39	0	61	10	0	1	0	0	0	0	0	18	0	0	0	0	38	0	28	0	0	0	0	0	0	0	14	64	13	1	1	23	0	246	0	0	0	0
ASV_8247	147	1	80	12	60	0	6	5	0	3	3	31	7	39	2	0	26	0	2	0	0	0	37	1	0	0	0	15	4	23	1	2	2	5	2	0	0	22	57	10	0	8	11	0	154	0	2	0	1
ASV_5053	25	0	0	0	1	0	0	0	0	0	0	6	0	2	1	0	0	0	0	0	0	0	0	0	0	0	0	0	0	1	0	0	0	0	0	0	0	0	0	0	0	0	0	0	0	0	0	0	0
ASV_362	24	44	4	0	0	0	2	1	0	0	0	8	0	0	1	0	40	0	0	0	23	0	1	14	5	0	0	0	2	12	4	0	3	1	0	2	0	0	0	0	0	0	0	0	19	0	0	0	0
ASV_145	18	0	1	4	0	2	0	20	1	51	0	53	4	14	19	2	0	2	1	0	0	0	1	2	0	0	1	0	38	1	1	5	0	42	7	0	1	49	0	30	1	0	0	91	4	1	0	28	0
ASV_9982	8	0	0	0	0	0	0	0	0	0	0	0	0	0	0	0	0	0	0	0	0	0	0	0	0	0	0	0	0	0	0	0	0	0	0	0	0	0	0	0	0	0	0	0	0	0	0	0	0
ASV_4773	7	0	1	0	0	0	1	0	0	0	0	2	0	0	0	0	0	0	0	0	0	0	0	0	0	0	0	0	0	1	0	0	0	0	0	0	0	0	0	0	0	0	0	0	2	0	0	0	0
ASV_464	20	0	0	0	0	0	2	0	0	0	0	10	0	2	15	0	1	0	0	0	1	0	1	0	0	0	0	0	0	1	0	1	0	0	0	0	0	0	5	3	22	2	10	0	0	2	0	0	2
ASV_214	15	0	1	15	0	0	0	1	0	8	0	0	7	0	17	0	1	0	0	0	0	0	19	0	0	0	0	0	22	0	0	0	0	0	0	0	54	24	2	0	73	0	4	5	3	0	0	0	2
ASV_4638	28	0	18	0	46	0	0	0	0	1	0	2	0	2	1	0	0	0	0	0	0	0	2	0	0	0	0	4	0	0	0	0	0	0	0	0	0	0	10	0	0	0	1	0	30	0	0	0	0
ASV_741	104	0	265	1	155	0	0	11	1	57	2	21	2	269	177	0	2	0	4	1	0	0	55	0	0	0	0	264	2	158	3	0	0	1	2	0	0	214	379	91	8	0	70	1	216	0	0	2	1
ASV_11803	25	0	2	0	25	0	0	0	0	0	0	8	0	1	0	0	1	0	0	0	0	0	1	0	0	0	0	1	0	1	0	0	0	0	0	0	0	0	3	0	0	0	0	0	35	0	0	0	0
ASV_618	15	1	3	0	0	0	0	0	0	0	0	7	0	0	0	2	0	16	1	0	0	0	0	0	2	0	0	2	0	8	0	0	4	0	0	3	0	0	0	0	0	0	0	0	20	0	0	0	0
ASV_24	417	3	395	48	12	3	138	15	91	869	23	71	16	142	4	12	60	22	1	2	1	1	5	45	2	1	0	6	1021	87	137	205	1	1	37	8	167	207	73	161	1179	5	552	419	23	113	60	16	76
ASV_15582	50	0	16	4	41	0	2	17	5	24	9	10	29	119	27	1	30	0	20	0	0	0	8	0	1	0	0	66	7	52	1	6	6	3	8	1	3	92	190	40	2	18	49	0	99	2	2	0	3
ASV_3626	98	0	133	1	89	0	0	0	1	25	0	25	2	99	98	0	2	0	1	0	0	0	18	0	0	0	0	79	0	45	2	0	0	2	0	0	0	91	138	40	4	0	41	0	223	0	0	0	0
ASV_311	12	3	159	0	0	0	3	2	0	0	0	1	0	1	3	3	20	166	0	17	0	0	3	7	2	0	0	0	1	2	1	2	160	5	0	6	10	1	0	0	0	0	0	0	134	0	0	196	0
ASV_135	11	1	31	8	2	6	26	57	11	5	6	183	0	39	14	4	1	1	3	0	0	0	94	5	0	9	0	1	32	55	0	2	2	151	7	2	19	17	3	89	23	1	41	35	1	89	0	10	31
ASV_15548	1	0	0	0	0	0	0	0	0	0	0	0	0	0	0	0	0	0	0	0	0	0	0	0	0	0	0	0	0	0	0	0	0	0	0	0	0	0	0	0	0	0	0	0	0	0	0	0	0
ASV_6755	25	0	2	0	16	0	0	0	0	1	0	6	0	5	0	0	5	0	0	0	0	0	1	0	0	0	0	1	0	0	0	0	0	0	0	0	0	0	0	1	0	0	1	0	33	0	0	0	0
ASV_63	219	1	29	477	0	5	1	23	3	11	1	145	2	204	58	41	7	2	2	0	0	0	5	9	1	0	2	0	8	25	0	1	7	4	8	4	97	1	74	1	4	6	304	90	8	30	0	24	7
ASV_296	32	36	7	1	2	1	0	0	0	0	0	12	0	0	0	0	0	0	0	87	0	0	3	1	14	0	0	0	0	0	0	0	1	4	0	6	0	0	0	0	0	0	1	0	47	0	0	1	0
ASV_6327	31	0	2	1	60	0	0	0	0	4	0	9	0	13	2	0	0	0	0	0	0	0	0	0	0	0	0	12	0	12	0	0	0	0	0	0	0	9	16	5	0	0	4	0	50	0	0	0	0
ASV_59	137	0	210	810	9	7	12	14	5	86	7	14	27	60	50	18	1	0	0	0	0	0	348	1	3	1	1	3	2052	25	7	3	6	4	5	2	144	51	108	138	225	3	87	326	23	56	1	79	12
ASV_14	30	10	26	2019	16	1614	167	24	196	167	30	349	163	23	15	83	6	9	783	6	2	8	335	357	7	4	3	33	565	64	24	17	23	408	100	7	351	71	127	237	482	1168	97	718	23	378	205	106	197
ASV_554	1	0	12	0	0	0	0	1	2	1	1	2	0	2	5	0	0	0	0	0	0	0	1	0	0	0	0	0	0	3	0	0	0	0	2	0	12	6	5	2	0	0	0	15	1	2	0	4	1
ASV_3525	10	0	2	0	2	0	0	1	0	1	0	0	0	10	7	0	2	0	0	0	0	0	0	0	0	0	0	0	2	1	1	3	0	0	0	0	3	0	3	6	7	0	13	0	3	2	0	0	1
ASV_2769	0	0	4	0	0	0	0	0	0	0	0	0	0	0	0	0	0	0	0	0	0	0	0	0	0	0	0	0	0	0	0	0	2	0	0	0	0	0	0	0	0	0	0	0	16	0	0	0	0
ASV_11738	26	0	52	1	21	0	1	3	0	14	0	7	0	38	28	0	8	0	10	0	0	0	6	0	0	0	0	34	1	27	0	0	1	2	0	0	0	37	46	13	0	1	9	0	81	0	0	0	0
ASV_531	155	0	4	0	0	0	3	0	0	0	0	3	1	0	0	7	2	9	0	16	18	0	0	24	3	3	3	0	2	0	2	0	16	0	0	0	0	0	0	3	3	0	0	0	405	0	0	1	0
ASV_2513	15	0	0	0	0	0	0	0	0	0	0	27	0	5	2	0	0	0	0	0	0	0	0	0	0	0	0	0	0	1	0	0	0	0	0	0	0	0	0	0	0	0	7	0	0	0	0	0	0
ASV_1204	77	0	19	0	84	13	0	0	4	9	1	33	5	21	128	4	6	0	4	0	0	0	29	0	0	0	0	5	2	2	6	2	0	4	2	0	1	18	11	4	124	2	25	0	17	1	3	0	1
ASV_588	22	0	37	1	4	0	0	0	0	24	0	6	0	28	22	0	3	0	0	0	0	0	2	0	0	0	0	0	1	1	0	0	0	0	0	0	0	2	32	1	13	0	4	0	1	0	0	0	0
ASV_414	13	76	1	0	0	0	5	0	0	0	0	0	0	0	0	0	68	0	1	20	0	14	0	0	0	0	10	2	6	3	1	0	1	5	0	5	11	0	0	0	0	0	0	0	7	0	0	0	0
ASV_10334	35	0	51	0	19	0	0	0	1	8	0	10	0	30	12	0	4	0	1	0	0	0	6	0	0	0	0	25	1	16	1	1	0	0	0	0	0	22	42	5	0	0	16	0	48	0	0	0	0
ASV_11858	63	0	20	0	0	0	0	0	0	0	0	74	0	0	0	0	0	0	0	0	0	0	0	0	0	0	0	0	0	0	0	0	0	0	0	0	0	0	0	0	2	0	0	0	11	0	0	0	0
ASV_499	4	10	1	0	0	0	0	0	0	0	0	0	0	0	0	0	0	0	0	0	0	14	0	0	0	0	0	0	0	0	0	0	0	0	0	0	0	0	0	0	0	0	0	0	0	0	0	0	0
ASV_13962	0	0	0	0	0	0	0	0	0	0	0	0	0	0	0	0	0	0	0	0	0	0	0	0	0	0	0	0	0	0	0	0	0	0	0	0	0	0	0	0	0	0	0	0	0	0	0	0	0
ASV_37	126	0	46	191	12	10	4	51	45	24	14	12	11	18	32	13	1	16	35	1	0	15	70	14	0	0	1	34	98	14	1	25	11	51	45	2	43	26	43	41	5	26	81	35	17	42	41	35	152
ASV_1337	21	3	3	4	0	0	0	0	0	17	0	24	0	50	21	0	1	0	0	0	0	0	3	0	0	0	0	0	26	1	3	0	0	0	0	0	1	9	27	11	17	1	7	0	2	0	0	0	0
ASV_800	14	18	0	0	0	0	0	1	0	0	0	6	0	0	0	0	8	0	0	0	2	0	0	2	0	0	1	0	1	1	0	0	0	1	0	0	2	0	1	1	5	0	0	0	5	0	0	0	0
ASV_181	10	0	15	6	17	2	10	4	16	5	5	12	1	6	2	0	0	0	3	0	0	14	9	1	0	0	1	0	26	17	1	3	0	50	3	0	22	0	14	54	19	5	2	10	4	181	1	1	10
ASV_12299	31	0	22	0	31	0	0	0	0	1	2	7	1	25	8	0	0	0	0	0	0	0	4	0	0	0	0	18	0	16	0	0	0	0	0	0	0	21	42	13	0	1	10	0	36	0	0	0	0
ASV_16	142	9	141	336	154	3714	215	1362	620	30	1218	230	2157	330	137	618	94	37	376	66	29	5	1145	33	4	26	6	195	800	4078	101	50	266	2000	36	24	322	256	55	225	196	68	606	616	1458	56	150	241	310
ASV_13157	30	0	23	0	26	0	1	2	0	2	0	6	0	17	2	1	8	0	0	0	0	0	7	0	0	0	0	5	0	8	0	0	0	0	1	0	0	12	32	8	0	0	5	0	36	0	0	0	0
ASV_686	28	0	2	254	0	0	0	0	0	0	1	0	0	0	0	0	8	0	0	4	7	0	0	0	42	0	0	0	1	25	3	0	13	0	0	0	0	0	0	0	0	0	0	0	1	0	0	0	0
ASV_5782	1	0	0	0	0	0	0	0	0	0	0	0	0	0	0	0	0	0	0	0	0	0	0	0	0	0	0	0	1	0	0	0	0	0	0	0	0	0	0	0	0	0	0	0	0	0	0	0	0
ASV_56	64	7	46	3	153	1	28	17	0	28	16	2	6	55	74	3	0	0	0	3	2	4	16	2	4	1	1	0	98	4	1	37	6	2	3	0	79	6	120	44	1	16	13	404	25	2163	4	313	4
ASV_1488	10	0	6	0	0	0	0	0	0	0	0	0	0	0	0	0	3	0	0	0	0	0	0	0	0	0	1	0	0	0	3	0	4	0	0	0	0	0	0	0	0	0	0	0	3	0	1	0	0
ASV_36	57	3	160	11	303	3	63	43	84	268	36	59	25	368	226	22	11	8	13	33	3	8	136	114	9	5	4	216	93	70	7	251	33	4	254	6	1238	422	203	634	31	8	696	161	9	425	263	247	108
ASV_39	298	1	268	81	23	21	128	5	33	454	126	114	24	244	125	11	1	2	17	57	3	16	189	6	3	1	1	6	158	214	13	2146	14	41	28	7	465	152	25	208	521	9	100	8	7	839	4	64	77
ASV_117	112	0	17	7	9	0	0	0	1	64	3	6	3	69	79	5	1	3	0	1	0	1	12	0	1	0	0	3	37	7	7	56	1	0	12	2	24	18	21	17	11	0	38	15	5	10	12	2	4
ASV_236	43	0	1	9	0	0	0	0	0	5	0	0	2	0	0	0	0	0	0	0	0	0	0	0	0	0	0	0	3	0	0	0	0	0	1	0	0	1	0	5	2	0	2	24	0	26	1	0	0
ASV_86	79	2	3	57	57	0	5	2	0	4	10	29	13	383	4	9	1	1	0	0	0	0	279	0	0	0	0	0	26	700	1	2	0	1	0	4	80	257	7	10	1327	4	12	191	72	9	0	9	0
ASV_3343	18	2	0	0	0	0	0	0	0	0	0	26	0	0	0	0	0	0	0	0	0	0	0	0	0	0	0	0	0	0	0	0	0	0	0	0	0	0	0	0	0	0	0	0	3	0	0	0	0
ASV_1931	45	14	2	2	0	0	0	0	0	0	0	57	0	0	0	0	0	0	0	0	0	0	0	0	0	0	0	0	0	0	0	0	0	1	0	0	0	0	0	0	1	0	0	0	8	0	0	0	0
ASV_243	11	34	11	5	0	1	5	0	0	0	0	7	0	0	0	0	0	0	0	2	0	0	1	0	22	0	0	0	0	19	0	0	0	2	0	3	0	0	0	9	6	1	0	0	38	0	0	0	0
ASV_2246	5	0	98	0	0	0	0	0	0	0	0	1	0	0	0	0	0	0	0	0	0	0	0	2	0	0	0	0	0	0	0	0	0	0	0	0	0	0	0	1	1	0	0	0	4	0	0	0	0
ASV_1141	12	0	0	2	0	0	0	0	0	0	0	0	0	0	0	0	0	0	0	0	0	11	0	0	1	0	0	0	0	5	0	0	6	1	0	7	0	0	0	0	0	0	0	0	10	0	1	0	0
ASV_22	86	25	53	106	5	2	111	44	4	165	74	12	8	12	2	1	11	2	4	23	2	17	6	21	0	1	3	3	8	25	12	160	26	8	12	9	205	1	12	342	85	1	67	165	27	35	0	0	3
ASV_1096	4	0	11	2	10	1	0	9	7	11	2	1	18	39	12	2	11	1	0	1	0	0	5	1	0	0	0	18	18	5	0	10	0	0	14	1	1	14	35	4	2	5	57	19	1	16	15	2	13
ASV_1029	20	0	1	0	0	0	0	0	0	0	0	10	0	0	0	0	0	12	0	6	2	0	1	0	0	26	7	0	0	0	0	0	0	3	0	0	0	0	0	0	0	0	0	0	1	0	0	0	0
ASV_60	15	2	5	42	17	16	1	87	150	1	25	181	3	1728	2	0	0	0	6	2	4	1	4	2	1	0	0	306	0	14	4	1109	4	8	129	1	3	15	224	27	3	45	6	296	8	0	1	1	3
ASV_13192	7	0	2	0	14	0	0	0	0	2	0	2	0	2	0	0	2	0	0	0	0	0	0	0	0	0	0	1	0	1	0	0	0	0	0	0	0	1	2	0	0	0	1	0	15	0	0	0	0
ASV_3670	2	0	0	0	0	0	0	0	0	0	0	1	0	0	0	0	0	0	0	0	0	0	0	0	0	0	0	0	0	0	0	0	0	1	0	0	0	0	0	0	0	0	0	0	12	0	0	0	0
ASV_229	5	55	5	0	0	0	4	36	0	2	3	11	0	0	0	5	1	70	1	277	103	123	0	88	160	153	93	1	2	26	0	0	31	0	0	76	0	2	0	0	0	0	1	1	5	5	4	24	2
ASV_14605	21	0	3	0	13	0	0	0	0	1	0	4	0	4	0	0	2	0	0	0	0	0	0	0	0	0	0	3	0	1	0	0	0	0	0	0	0	2	2	0	0	0	1	0	29	0	0	0	0
ASV_93	11	0	15	54	1	1	1	0	3	33	1	24	3	16	68	2	2	1	0	1	0	0	18	0	0	0	0	0	23	2	2	5	3	2	4	0	34	0	32	4	22	0	158	44	8	10	0	2	0
ASV_66	94	0	177	71	1	8	2	1	2	26	1	26	2	128	55	0	2	0	0	0	0	0	1920	0	1	0	0	2	188	17	4	1	0	0	1	1	213	13	8	10	194	0	14	240	1	34	0	43	13
ASV_8724	22	0	1	0	45	0	0	0	0	3	0	6	1	2	0	0	0	0	0	0	0	0	2	0	0	0	0	0	0	0	0	0	0	0	0	0	0	1	4	1	2	0	0	0	19	0	0	0	0
ASV_1135	23	0	17	0	0	0	0	0	0	0	0	29	0	0	0	0	4	0	0	0	0	0	0	0	0	0	0	0	0	5	0	0	0	0	0	0	0	0	0	0	0	0	0	0	1	0	0	0	0
ASV_266	38	55	9	4	1	0	0	1	1	0	0	8	0	0	0	1	3	33	1	0	0	0	1	4	0	15	0	0	0	3	0	0	4	2	0	0	0	0	2	0	0	0	0	0	130	0	0	0	0
ASV_4071	6	0	4	0	1	0	0	0	0	4	0	2	0	1	0	0	0	0	0	0	0	0	1	0	0	0	0	0	0	0	1	0	0	0	0	0	0	1	0	0	3	0	5	0	0	0	0	0	0
ASV_6015	58	0	18	0	40	0	0	2	0	2	0	18	1	11	4	0	0	0	1	0	0	0	5	0	0	0	0	14	1	12	0	0	0	1	0	0	0	9	27	5	0	0	0	0	69	0	2	0	0
ASV_913	43	0	46	0	0	0	1	0	0	0	0	37	0	0	1	0	11	0	0	0	0	0	0	1	0	0	1	0	0	32	0	0	0	0	0	0	0	0	0	0	1	0	0	0	14	0	0	0	0
ASV_14900	2	0	1	0	0	0	0	0	0	0	0	0	0	0	0	0	0	0	0	0	0	0	0	0	0	0	0	0	0	0	0	0	0	0	0	0	0	0	0	0	0	0	0	0	0	0	0	0	0
ASV_2367	4	0	0	0	0	0	0	0	0	0	0	0	0	0	0	0	0	0	0	0	0	0	0	0	0	0	0	0	0	0	0	0	1	0	0	0	0	0	0	0	0	0	2	0	0	0	0	0	0
ASV_8861	2	0	0	0	0	0	0	0	0	0	0	0	0	0	0	0	0	0	0	0	0	0	0	0	0	0	0	0	0	0	0	0	0	0	0	0	0	0	0	0	0	0	0	0	0	0	0	0	0
ASV_1056	12	38	6	0	0	0	0	0	0	0	0	4	0	0	0	0	23	0	0	0	0	0	1	0	0	0	0	1	3	9	0	1	2	0	0	0	0	0	0	0	2	1	0	0	7	0	0	0	0
ASV_3190	0	0	0	0	0	0	0	0	0	0	0	0	0	0	0	0	0	0	0	0	0	0	0	0	0	0	1	0	0	0	0	0	0	0	0	0	0	0	0	0	0	0	0	1	0	0	0	0	0
ASV_20	107	15	43	218	9	43	40	86	88	26	126	14	7	62	311	225	2	38	42	23	0	0	136	81	38	3	1	46	188	51	29	112	43	54	72	12	101	14	21	60	13	63	106	73	36	134	164	150	78
ASV_43	118	10	409	42	18	27	82	20	49	193	36	116	9	298	23	18	7	3	3	1	2	2	192	58	3	0	1	6	81	35	11	652	24	89	38	6	308	56	37	152	29	16	22	72	16	62	78	18	252
ASV_11134	5	0	0	0	0	0	0	0	0	0	0	0	0	0	0	0	0	0	0	0	0	0	0	0	0	0	0	0	0	0	0	0	0	0	0	0	0	0	0	0	0	0	0	0	0	0	0	0	0
ASV_4477	120	0	143	0	323	0	0	1	0	24	0	26	1	193	72	0	0	0	0	0	0	0	25	0	0	0	0	98	1	107	3	0	0	0	1	0	0	88	227	40	4	2	53	0	202	0	0	0	0
ASV_2979	6	0	1	0	0	0	0	0	0	0	0	0	0	0	0	0	0	0	0	0	0	0	0	0	0	0	0	0	0	0	0	0	0	0	0	0	0	0	0	0	0	0	0	0	2	0	0	0	0
ASV_12679	2	0	0	0	0	0	0	1	1	6	0	0	1	0	4	0	0	0	0	0	0	0	0	1	0	0	5	28	11	0	0	0	0	0	16	0	0	0	4	1	1	5	4	11	0	0	0	2	4
ASV_12888	87	0	3	0	89	0	0	0	0	1	0	11	1	16	3	0	0	0	0	0	0	0	1	0	0	0	0	10	1	8	0	0	0	1	0	0	0	4	11	1	0	0	5	0	139	0	0	0	0
ASV_11471	0	0	0	0	0	0	0	0	0	0	0	1	0	0	0	0	0	0	0	0	0	0	0	0	0	0	0	0	0	0	0	0	0	0	0	0	0	0	0	0	0	0	0	0	1	0	0	0	0
ASV_35	39	63	62	122	1	8	8	83	5	8	8	15	2	32	89	101	26	39	0	62	0	16	23	0	52	1	0	23	55	40	8	60	52	36	7	8	4	9	27	7	5	11	105	42	35	74	9	132	17
ASV_420	3	0	0	1	2	0	1	0	0	0	1	0	0	2	0	0	1	0	0	0	0	0	1	0	0	0	0	2	6	0	0	3	0	3	0	0	0	4	2	23	1	0	0	2	1	0	7	0	6
ASV_314	42	0	0	0	0	0	0	1	0	1	0	1	0	0	0	0	0	0	0	0	0	0	0	0	0	1	0	0	7	2	0	0	0	0	0	0	0	1	2	0	3	1	5	7	0	1	0	1	0
ASV_148	25	0	18	17	17	5	2	5	27	98	8	8	6	73	19	0	0	0	3	0	0	1	12	2	0	0	0	3	11	1	0	15	2	54	10	1	60	21	9	38	28	5	132	90	2	16	5	2	12
ASV_13539	32	2	61	1	44	0	3	40	13	18	1	13	0	122	26	3	5	0	38	0	0	0	10	7	1	0	0	57	1	54	0	6	3	3	14	1	3	57	114	44	2	0	36	0	58	2	6	4	9
ASV_18	46	6	57	17	226	4	117	54	148	590	372	1647	211	442	79	5	36	10	45	0	29	4	35	766	1	2	3	36	19	393	99	55	85	334	52	17	1379	887	83	1631	40	271	211	97	56	299	28	628	62
ASV_355	6	0	27	1	0	0	0	1	0	8	1	0	0	12	2	1	0	0	0	0	2	0	18	0	0	0	0	0	0	7	0	0	1	1	0	0	0	0	59	0	0	0	1	25	2	7	14	0	7
ASV_68	102	0	297	15	13	0	9	9	1	278	4	5	9	682	815	22	77	1	2	2	0	13	176	35	12	4	0	25	82	141	41	108	11	2	4	2	100	40	374	472	858	2	1263	114	24	374	26	11	184
ASV_127	37	30	603	53	0	0	4	0	1	0	0	17	1	0	0	0	34	0	0	1	1	7	3	26	0	3	3	0	2	2	0	0	11	24	0	1	0	0	0	0	4	0	0	2	1106	7	10	5651	8
ASV_488	4	0	5	0	0	0	7	0	0	0	0	2	0	0	0	1	13	0	0	3	20	7	2	0	4	0	0	0	0	18	0	0	8	1	0	4	2	0	0	3	1	0	0	0	11	0	0	0	0
ASV_12455	9	0	7	0	0	0	0	0	1	2	0	1	0	2	1	0	5	1	0	0	0	0	16	0	0	0	0	43	0	13	0	0	0	0	0	0	0	9	136	33	1	1	12	0	3	1	0	0	1
ASV_921	2	0	1	0	0	0	0	0	0	0	0	0	0	0	0	0	0	0	0	7	0	0	0	0	0	0	0	0	0	0	0	0	0	0	0	0	0	0	0	0	0	0	0	0	1	0	0	0	0
ASV_57	48	1	59	42	13	48	5	24	49	120	52	70	67	85	20	3	49	3	6	23	2	0	349	4	0	1	0	7	15	32	8	40	7	105	24	0	57	41	20	132	119	38	184	60	8	976	101	22	178
ASV_4881	1	0	0	0	0	0	0	0	0	0	0	0	0	0	0	0	0	0	0	0	0	0	0	0	0	0	0	0	0	0	0	0	0	0	0	0	0	0	0	0	0	0	0	0	0	0	0	0	0
ASV_90	92	1	79	50	331	45	378	19	908	3	47	148	5	82	23	236	0	2	37	3	6	3	58	17	5	3	1	330	88	40	2	1	102	349	3	4	160	107	9	4	4	243	2	81	0	2	394	19	723
ASV_58	7	2	1	490	34	5	30	3	4	48	2	3	3	37	4	86	1	0	0	0	0	0	0	0	1	2	0	6	8	2	2	3	4	7	1	0	0	1	0	0	34	0	0	13	14	279	0	0	0
ASV_630	5	0	47	0	0	0	2	0	0	0	0	3	0	0	0	0	0	0	0	0	0	11	1	8	27	0	4	0	0	0	0	1	46	0	0	0	0	0	0	1	0	0	0	0	66	0	0	78	0
ASV_2375	51	0	301	0	2	0	0	0	0	29	0	31	0	19	177	0	2	0	0	0	0	0	132	0	0	0	0	112	0	8	1	0	0	1	0	0	0	15	10	36	122	0	30	0	29	0	0	0	0
ASV_1345	23	0	13	0	2	0	0	0	0	10	0	7	0	1	0	0	1	0	0	0	0	0	0	0	0	0	0	0	0	1	2	0	0	0	0	0	0	0	3	3	3	0	8	0	0	0	0	0	0
ASV_326	2	30	0	1	1	1	3	0	0	0	0	1	1	0	0	0	3	47	0	16	0	19	0	5	20	0	14	2	1	11	2	2	19	0	0	3	0	1	0	0	2	0	0	0	2	0	0	1	1
ASV_526	7	1	1	0	0	0	0	0	0	0	3	3	0	0	0	0	4	133	0	35	1	0	0	0	0	7	0	3	0	9	2	0	17	0	1	6	1	1	0	7	8	1	0	0	1	0	0	1	0
ASV_1527	18	0	4	18	15	0	0	0	0	11	1	0	0	9	2	1	4	1	0	0	0	0	5	1	0	0	0	2	1	4	0	1	1	0	0	0	0	7	3	9	2	1	12	0	12	0	0	0	0
ASV_1405	1	0	0	0	0	0	0	0	0	0	0	0	0	1	8	1	0	0	0	0	0	0	1	0	0	0	0	0	1	0	0	1	0	0	0	0	0	0	0	0	0	0	0	1	0	0	2	0	0
ASV_13484	14	2	1	3	0	0	0	0	0	0	0	14	0	0	0	0	1	0	0	1	0	0	0	0	0	0	0	0	0	0	0	0	0	0	0	0	0	0	0	0	0	0	0	0	2	0	0	0	0
ASV_1960	26	0	1	0	0	0	0	0	0	0	0	20	0	0	0	0	0	0	0	0	0	0	0	0	0	0	0	0	0	0	0	0	0	1	0	0	0	0	0	0	0	0	0	1	10	0	0	0	0
ASV_891	8	0	0	0	0	0	0	0	0	0	0	0	0	0	0	0	0	0	0	0	0	0	0	0	0	0	0	0	0	2	0	0	0	1	0	0	0	0	0	0	0	0	0	6	0	1	2	0	0
ASV_146	18	0	28	100	9	1	0	0	0	16	3	30	1	27	29	2	0	0	0	0	0	0	11	0	0	0	2	0	78	30	1	5	0	0	1	0	23	74	1	194	9	1	8	122	7	61	4	1	2
ASV_176	8	0	0	12	0	3	8	2	10	9	12	5	1	8	29	3	0	0	4	0	0	0	4	1	0	1	0	0	14	8	1	23	1	131	16	0	12	2	0	21	5	13	5	71	0	94	2	20	20
ASV_75	44	0	29	14	58	11	12	36	12	52	10	3	54	50	13	3	2	2	240	0	1	1	42	3	1	0	0	381	134	17	0	18	18	14	132	1	5	34	297	11	0	121	210	29	43	48	29	14	32
ASV_13566	6	1	7	7	1	1	0	0	2	0	18	1	0	1	7	0	3	0	6	0	0	0	4	1	0	0	0	0	2	1	11	0	0	1	0	0	0	2	0	0	3	2	3	0	0	0	1	0	0
ASV_103	8	5	12	130	0	11	67	13	120	3	1	9	61	7	5	2	0	0	18	1	2	0	14	42	0	0	2	15	15	2	1	46	0	19	42	2	63	18	5	42	71	47	17	31	2	10	14	15	15
ASV_576	9	0	1	1	0	0	0	0	0	2	1	3	1	1	0	9	0	0	3	0	0	0	0	0	0	0	12	0	0	17	0	0	0	0	0	0	0	0	0	10	0	0	0	0	7	0	0	0	0
ASV_5298	17	0	15	0	40	0	2	0	0	3	2	11	0	30	6	0	1	0	1	0	0	0	7	0	0	0	0	12	0	11	0	1	0	0	0	0	0	21	50	14	1	0	16	0	36	0	1	0	0
ASV_5507	17	0	0	0	0	0	0	0	0	0	0	28	0	0	0	0	3	0	0	0	0	0	0	0	0	0	0	0	0	0	0	0	0	0	0	0	0	0	0	0	0	0	0	0	6	0	0	0	0
ASV_151	8	1	3	23	8	9	5	3	7	35	7	0	23	14	6	5	0	0	1	0	0	0	233	1	0	0	1	5	12	1	0	9	0	13	3	2	23	15	12	8	10	2	62	27	0	8	1	13	38
ASV_167	2	0	0	4	2	20	0	0	19	19	0	32	0	0	0	1	0	2	8	0	0	0	3	9	0	0	0	7	2	0	1	12	5	90	63	1	2	96	1	201	8	3	1	41	0	1	1	13	19
ASV_257	5	0	4	0	0	0	0	0	0	3	0	2	0	4	1	5	0	0	0	0	0	0	0	4	0	0	0	0	64	0	0	0	1	0	1	0	3	0	0	0	1	1	16	28	0	11	0	0	10
ASV_6046	2	0	0	0	19	2	0	0	2	15	0	6	0	1	0	1	1	1	7	0	1	0	8	0	0	0	1	59	4	1	0	5	0	0	24	0	1	4	2	0	3	0	1	1	0	1	0	1	1
ASV_99	6	0	1	2	2	6	46	3	5	43	2	7	70	3	0	2	1	0	12	0	0	1	19	3	0	0	2	148	129	8	0	23	3	28	18	0	31	1	79	17	2	44	104	68	4	280	16	22	54
ASV_11132	6	0	2	1	0	0	0	0	0	3	0	0	0	0	3	0	0	0	0	0	0	0	1	0	0	0	0	0	0	1	0	0	0	0	0	0	0	3	1	0	1	0	1	0	1	0	0	0	0
ASV_9951	11	0	0	0	0	0	0	0	0	0	0	0	0	0	0	0	0	0	0	0	0	0	0	0	0	0	0	0	0	0	0	0	1	0	0	1	0	0	0	0	0	0	0	0	17	0	0	0	0
ASV_13	179	38	949	1093	36	615	463	113	897	419	426	198	3676	314	527	186	14	31	290	18	4	6	1281	7	5	6	1	984	319	230	86	610	29	746	917	21	598	496	295	402	513	481	356	399	83	1066	285	209	288
ASV_321	5	5	0	0	3	0	0	0	0	0	0	2	0	0	0	94	0	0	0	18	0	0	0	4	95	0	0	2	0	4	0	0	11	0	1	5	1	0	0	0	4	0	0	3	0	0	2	0	0
ASV_2524	1	0	1	0	0	0	0	0	0	0	0	0	0	0	0	0	0	0	0	0	0	0	0	0	0	0	0	0	0	113	0	0	0	0	0	0	0	0	0	0	0	0	0	0	0	0	0	0	0
ASV_4026	5	0	0	0	0	0	0	0	0	0	0	0	0	0	0	0	0	0	0	0	0	0	0	0	1	0	0	0	0	0	0	0	0	0	0	0	0	0	0	0	0	0	0	0	0	0	0	0	0
ASV_11223	13	0	0	0	10	0	0	0	0	0	0	3	0	4	0	0	0	0	0	0	0	0	0	0	0	0	0	1	0	2	0	0	0	0	0	0	0	1	3	0	0	0	0	0	11	0	0	0	0
ASV_383	6	366	11	3	0	1	1	6	0	0	0	1	0	0	0	2	46	0	0	0	23	12	2	0	0	0	0	0	1	6	0	0	4	2	0	0	0	0	0	0	0	0	0	0	18	0	0	0	0
ASV_158	89	0	1	188	4	3	4	0	24	48	20	9	11	7	22	0	0	0	0	0	1	0	6	1	0	0	1	9	14	4	2	13	0	2	0	0	31	18	17	52	8	3	5	3	0	61	1	14	6
ASV_153	19	0	10	40	2	0	0	0	0	7	1	22	0	19	12	0	0	0	0	0	0	0	36	0	0	0	0	0	12	10	1	0	1	0	1	0	4	1	5	0	2	0	101	42	4	12	1	3	0
ASV_121	5	0	5	0	0	0	0	0	0	0	0	1	0	0	1	1	0	0	0	10	0	0	0	0	0	0	0	0	0	10	3	0	0	7	0	0	0	0	0	0	0	0	1	187	15	102	0	1	0
ASV_504	12	34	1	2	0	1	0	0	0	0	0	0	0	0	0	0	0	37	1	0	0	4	0	0	8	0	0	0	0	3	0	0	11	4	0	3	0	0	0	0	0	0	0	0	20	0	0	0	0
ASV_327	8	0	0	5	2	0	0	1	1	0	0	22	12	0	0	0	0	0	0	0	0	1	1	0	0	0	0	0	0	0	0	1	1	0	0	0	7	6	1	3	1	0	14	3	0	0	2	2	1
ASV_4618	21	0	4	0	52	0	0	0	0	0	0	1	0	9	2	0	1	0	0	0	0	0	1	0	0	0	0	4	0	1	0	0	0	0	0	0	0	5	5	2	0	0	1	0	30	0	0	0	0
ASV_778	15	0	1	25	0	0	0	0	1	0	0	13	0	0	0	68	0	16	0	0	1	54	1	0	0	0	0	0	0	23	0	0	55	10	0	3	0	0	0	1	0	0	0	0	0	0	0	0	0
ASV_2778	42	0	1	0	131	0	0	0	0	1	0	11	0	9	0	0	0	0	0	0	0	0	0	0	0	0	0	7	0	4	1	0	0	0	0	0	0	1	4	0	0	0	2	0	84	0	0	0	0
ASV_15122	4	1	8	9	3	51	19	1	12	1	9	0	49	1	13	8	2	0	6	0	0	0	9	0	0	0	0	1	14	3	0	6	0	12	19	1	7	5	2	2	17	26	2	1	0	0	6	0	2
ASV_84	47	67	12	4	0	0	7	3	1	20	19	13	8	12	18	25	189	661	10	1480	980	603	3	303	925	860	514	32	16	80	18	1	80	5	6	150	39	19	1	3	2	0	2	2	59	7	21	11	4
ASV_246	5	0	0	4	2	1	4	1	0	6	3	3	0	17	0	0	0	0	0	0	0	1	0	0	0	0	0	0	28	2	0	1	0	30	1	0	46	1	0	42	0	0	2	62	0	0	6	23	4
ASV_1307	4	0	2	28	7	3	0	6	7	1	2	1	1	1	4	2	1	0	12	0	0	0	2	1	0	0	0	29	19	0	0	8	0	6	84	2	1	0	8	2	0	6	4	11	2	11	13	1	8
ASV_1629	2	0	0	1	20	0	3	0	0	96	2	21	6	6	0	0	0	1	0	0	0	0	27	0	0	0	0	98	0	8	1	0	0	4	1	0	0	2	11	23	4	2	12	0	1	1	0	0	1
ASV_207	4	0	15	2	11	0	0	0	0	40	2	2	1	7	26	2	1	1	0	0	0	0	36	0	0	0	0	6	21	0	3	7	8	1	0	0	0	6	15	2	6	0	52	46	2	6	4	0	5
ASV_3992	8	0	2	0	0	0	1	0	0	0	0	0	0	0	0	0	0	0	0	0	9	0	0	0	0	0	0	0	0	0	1	0	0	0	0	0	0	0	0	0	2	1	0	0	1	0	0	0	0
ASV_819	46	0	58	3	0	0	0	0	0	12	3	45	2	4	2	0	0	0	0	0	0	0	4	0	0	0	0	0	46	11	10	0	0	2	0	0	0	13	0	4	10	0	7	0	6	0	0	0	0
ASV_3516	1	0	4	0	1	0	1	0	0	0	0	0	0	0	0	1	0	14	0	0	0	24	0	0	0	0	0	0	0	0	0	0	0	0	0	0	0	0	0	0	0	0	0	0	3	0	0	0	0
ASV_94	30	4807	144	4	4	4	15	13	3	0	0	21	0	0	0	28	199	45	0	78	41	7	6	26	89	0	46	2	0	25	0	4	1292	17	0	19	1	3	0	1	10	0	0	0	495	2	1	323	0
ASV_7190	1	0	0	0	0	0	0	0	0	0	0	0	0	0	0	0	0	0	0	0	0	0	0	0	0	0	0	0	0	0	0	0	0	0	0	0	0	0	0	0	2	0	0	0	1	0	0	0	0
ASV_788	4	0	0	0	0	0	0	0	1	1	0	0	0	0	1	0	0	0	0	0	0	0	0	0	0	0	0	0	0	0	0	0	0	0	0	0	0	0	0	0	0	0	0	5	0	0	0	0	0
ASV_11207	1	0	0	0	0	0	0	0	0	0	0	2	0	0	0	0	0	0	0	0	0	0	0	0	0	0	0	0	0	0	0	0	0	0	0	0	0	0	0	1	0	0	0	0	1	0	0	0	0
ASV_7484	4	0	0	0	47	0	0	0	0	2	0	2	0	10	0	0	0	0	0	0	0	0	0	0	0	0	0	3	0	7	1	0	0	0	0	0	0	1	2	2	0	0	0	0	10	0	0	0	0
ASV_9713	5	0	3	0	0	0	0	0	0	6	0	0	0	1	0	0	0	0	0	0	0	0	0	0	0	0	0	0	0	0	3	0	0	0	0	0	0	0	0	1	9	0	2	0	0	0	0	0	0
ASV_46	20	2	1	5	58	15	2	0	545	1	1	77	3	1	0	0	0	1	31	1	0	0	115	190	0	1	1	68	468	7	8	2	4	1137	1	8	0	28	0	0	1	0	0	0	2	0	7	7	2
ASV_2273	5	0	16	0	0	0	0	0	0	2	0	0	0	0	20	0	0	0	0	0	0	0	1	0	0	0	0	0	0	0	0	0	0	0	0	0	0	0	1	0	0	0	18	0	1	0	0	0	0
ASV_2169	19	0	11	0	1	0	0	0	0	0	0	12	0	4	1	0	0	0	0	0	0	0	6	0	0	0	0	1	0	1	0	0	0	0	0	0	0	0	7	0	1	0	11	0	0	0	0	0	0
ASV_3022	13	0	2	0	29	0	0	0	0	0	0	8	0	5	1	0	0	0	0	0	0	0	0	0	0	0	0	3	0	2	0	0	0	0	0	0	0	3	5	1	0	0	1	0	36	0	0	0	0
ASV_177	39	0	14	18	0	1	1	0	6	3	4	1	1	2	28	2	0	0	1	0	0	0	4	1	0	0	0	0	0	123	1	0	0	0	0	0	31	29	1	90	84	0	33	51	4	51	0	6	4
ASV_11123	1	0	0	0	0	0	0	0	0	0	0	0	0	0	0	0	0	0	0	13	0	0	0	0	0	0	0	0	0	0	0	0	0	0	0	0	0	0	0	0	0	0	0	0	0	0	0	0	0
ASV_102	18	0	4	19	49	2	20	5	99	3	1	27	1	22	3	1	108	0	17	0	0	2	24	13	0	0	1	108	5	5	0	59	1	36	16	0	27	45	8	23	117	9	7	25	3	90	17	13	24
ASV_2922	1	0	1	0	0	0	0	0	0	0	0	0	0	0	0	0	0	0	0	0	0	0	1	0	0	0	0	0	2	0	0	0	1	0	0	0	1	0	2	0	1	0	3	5	0	2	0	0	0
ASV_14971	36	0	0	0	18	0	0	0	0	1	1	7	3	3	0	0	0	0	0	0	0	0	0	0	0	0	0	5	0	3	0	0	0	0	0	0	0	2	9	1	0	0	3	0	61	0	1	0	0
ASV_621	7	0	2	0	0	0	6	0	0	0	0	3	0	0	0	1	0	8	0	0	0	0	0	0	0	0	0	0	0	5	0	0	8	1	0	4	0	0	0	1	0	0	0	0	4	0	0	1	0
ASV_5808	4	0	2	0	1	0	0	0	0	2	0	0	0	1	2	0	2	0	0	0	0	0	0	0	0	0	0	0	0	0	0	0	0	0	0	0	0	0	0	3	4	0	6	0	0	0	0	0	0
ASV_245	34	0	7	7	2	1	0	3	0	0	3	4	0	2	123	0	0	0	0	0	0	0	0	0	0	0	0	0	6	20	1	0	1	1	1	0	18	2	4	23	1	0	3	13	0	19	3	0	2
ASV_3988	2	0	9	0	0	0	0	0	0	0	0	1	0	0	0	0	0	0	0	0	0	0	0	0	0	0	0	0	0	2	0	0	0	0	0	0	0	0	0	3	0	0	0	0	4	0	0	0	0
ASV_2348	1	0	5	0	0	0	0	0	0	0	0	0	0	0	0	0	0	8	0	0	0	0	0	14	0	10	0	0	0	1	0	0	0	0	0	0	0	0	0	0	2	0	0	1	6	0	0	0	0
ASV_3606	2	0	0	0	0	0	0	0	0	0	0	1	0	0	0	0	0	0	0	0	0	0	0	0	0	0	0	0	0	0	0	0	0	0	0	0	0	0	0	0	0	0	0	0	0	0	0	0	0
ASV_15031	2	0	1	0	0	0	0	0	0	4	0	2	0	1	0	0	0	0	0	0	0	0	0	0	0	0	0	0	0	0	1	0	0	0	0	0	0	0	1	1	2	0	0	0	1	0	0	0	0
ASV_10285	2	0	0	0	0	0	0	0	0	3	0	3	0	0	0	0	0	0	0	0	0	0	0	0	0	0	0	0	0	0	0	0	0	0	0	0	5	3	0	3	0	0	0	1	0	0	0	0	0
ASV_126	4	1	5	5	4	6	27	4	86	7	38	3	7	19	3	2	0	0	9	0	0	0	16	2	0	0	0	7	5	4	8	4	1	12	20	0	30	7	3	41	29	63	17	4	1	50	8	7	18
ASV_7	115	179	46	246	191	418	950	320	1199	3966	217	483	633	174	18	47	142	80	1127	9	16	83	1363	689	6	32	9	3292	310	103	62	2047	62	1630	1890	27	1652	275	359	791	1205	182	224	395	62	321	348	602	535
ASV_15315	43	0	40	1	37	1	2	8	0	9	3	6	2	43	12	1	14	0	11	0	0	0	6	9	1	0	1	25	0	32	0	1	2	1	3	0	0	31	49	12	1	2	14	0	35	3	4	1	1
ASV_6363	0	0	1	1	1	5	2	1	2	0	1	0	5	1	10	1	0	0	4	0	0	0	1	1	0	0	0	1	1	1	0	3	0	0	3	0	0	0	1	2	0	13	1	0	1	0	1	0	0
ASV_96	21	1	13	40	3	1	5	21	6	16	4	22	3	5	6	15	0	0	4	2	0	0	45	7	0	2	1	40	38	12	0	8	6	22	19	2	32	3	22	9	0	30	20	37	30	200	11	14	5
ASV_2659	24	0	9	4	23	7	3	13	85	96	7	14	14	31	20	9	0	2	6	0	0	0	48	1	0	0	0	3	1	3	4	152	11	12	180	2	220	53	5	86	91	15	78	15	1	18	4	2	22
ASV_12427	9	0	12	0	23	0	1	1	0	2	0	3	0	16	3	0	2	0	1	0	0	0	4	0	0	0	0	11	0	4	0	0	0	0	0	0	0	8	12	3	0	0	3	0	19	0	0	0	0
ASV_169	22	0	7	0	0	0	1	7	0	4	0	5	2	1	2	4	0	1	1	0	11	18	0	9	0	0	16	4	4	24	1	0	20	1	2	25	1	1	0	0	0	0	0	0	19	0	0	0	0
ASV_1748	6	0	3	0	0	0	0	0	0	0	0	4	0	1	0	0	0	0	0	0	0	0	1	0	0	0	0	0	1	0	1	1	0	0	0	0	0	0	0	0	0	0	1	0	1	0	0	1	0
ASV_9942	1	0	0	0	0	0	0	0	0	0	0	0	0	0	0	0	0	16	0	0	0	0	0	1	0	0	13	0	0	0	0	0	0	0	0	0	0	0	0	0	0	0	0	0	0	0	0	0	0
ASV_10873	1	0	0	0	0	0	0	0	0	0	0	0	0	0	0	0	0	0	0	0	0	0	0	0	0	0	0	0	0	16	0	0	0	0	0	0	0	0	0	0	1	0	0	0	0	0	0	0	0
ASV_3750	1	0	0	0	0	0	0	0	0	0	0	0	0	0	0	0	5	0	0	0	0	18	0	0	0	10	0	0	0	2	0	0	0	0	0	0	0	0	0	0	1	0	0	0	0	0	0	0	0
ASV_13602	48	0	5	0	48	0	0	0	0	0	0	14	0	2	0	0	0	0	0	0	0	0	1	0	0	0	0	4	0	4	0	0	0	0	0	0	0	0	4	1	0	0	0	0	88	0	0	0	0
ASV_5588	9	0	2	0	0	0	0	0	0	0	0	1	0	0	2	0	0	0	0	0	0	0	2	0	0	0	0	0	0	0	0	0	0	0	0	0	0	0	1	2	0	0	0	0	12	0	0	0	0
ASV_4568	31	0	16	0	159	0	0	0	0	6	0	4	0	42	6	0	0	0	0	0	0	0	2	0	0	0	0	23	0	18	0	0	0	0	0	0	0	10	41	8	0	0	12	0	57	0	0	0	0
ASV_611	17	0	0	0	0	0	0	0	0	3	0	1	0	0	0	0	0	0	0	0	0	0	0	0	0	0	0	3	0	0	1	1	0	0	0	0	0	1	0	0	0	0	0	0	2	4	0	0	0
ASV_197	15	0	4	15	1	1	2	10	4	33	5	15	0	21	28	1	0	1	1	0	0	0	1	3	0	0	0	0	3	13	0	1	1	7	2	0	11	16	0	31	2	4	2	5	3	7	1	4	1
ASV_10326	15	0	3	0	19	0	0	0	0	0	0	2	0	2	0	0	1	0	0	0	0	0	0	0	0	0	0	0	0	0	0	0	0	0	0	0	0	0	0	0	0	0	0	0	7	0	0	0	0
ASV_1667	5	0	0	0	5	0	0	0	0	11	0	6	0	1	0	0	1	0	0	0	0	0	6	0	0	0	0	12	0	0	1	0	0	0	0	0	0	4	4	2	12	0	1	0	2	0	0	0	0
ASV_8624	3	0	2	6	1	9	1	0	8	3	0	1	5	1	2	2	1	0	10	0	0	0	2	1	0	0	0	4	6	3	0	4	0	0	13	0	1	0	0	1	4	16	0	1	0	1	0	0	0
ASV_9617	5	0	3	0	23	0	0	0	0	0	2	14	3	28	3	0	4	0	1	0	0	0	20	0	0	0	0	6	0	232	9	0	0	0	0	0	0	4	0	13	4	0	41	0	78	0	0	0	0
ASV_307	5	0	0	1	0	0	1	0	0	0	1	1	0	1	0	8	115	16	0	14	27	0	0	14	19	14	0	9	4	94	5	0	35	1	1	24	2	0	0	5	3	2	0	0	3	2	33	343	0
ASV_694	4	1	36	0	0	0	0	0	0	0	0	3	0	0	0	0	0	0	0	0	0	0	0	5	0	0	0	0	0	0	0	0	7	0	0	0	0	0	0	0	0	0	0	0	51	0	0	63	0
ASV_10564	15	0	6	0	6	0	0	0	0	0	0	4	0	3	1	0	0	0	0	0	0	0	0	0	0	0	0	1	0	5	0	0	0	0	0	0	0	1	13	1	0	0	0	0	27	0	0	0	0
ASV_111	35	7	62	73	3	6	8	141	15	394	10	23	3	41	88	8	1	0	2	9	1	18	35	2	0	0	0	1	11	35	4	19	3	21	11	3	40	30	7	323	83	9	270	95	7	32	14	7	53
ASV_344	65	0	2	15	26	6	10	0	2	7	4	5	0	10	2	1	0	0	0	0	0	0	3	0	0	0	0	7	21	3	0	0	0	8	0	0	0	4	3	6	0	9	21	0	3	0	0	0	0
ASV_674	26	0	1	0	0	0	0	0	0	0	0	7	0	0	0	0	0	0	0	0	0	0	0	0	0	0	0	0	0	4	0	0	0	3	0	0	0	0	0	0	0	0	0	0	24	0	0	0	0
ASV_1126	4	0	0	0	0	0	0	2	0	0	0	0	0	0	0	0	0	0	0	0	0	0	0	0	0	0	0	0	0	0	0	0	1	0	1	0	0	0	0	1	0	0	0	0	0	1	0	0	0
ASV_8634	1	0	0	0	0	0	0	0	0	0	0	0	0	0	0	0	0	0	0	0	0	5	0	0	10	0	0	0	0	3	0	0	0	0	0	0	0	0	0	0	0	0	0	0	0	0	0	0	0
ASV_7305	0	0	0	0	0	0	0	0	0	0	0	0	0	0	0	0	0	0	0	0	0	0	0	33	0	1	0	0	0	0	0	0	0	0	0	0	0	1	0	0	0	0	0	0	0	0	0	0	0
ASV_7025	27	6	8	132	23	114	27	0	3	269	90	22	183	105	76	0	0	0	0	0	0	0	51	2	0	0	0	9	21	14	13	2	0	435	3	0	4	157	25	256	340	294	295	2	4	0	0	0	1
ASV_4542	10	0	1	0	0	0	0	0	0	0	0	2	0	4	1	0	0	0	0	0	0	0	0	0	0	0	0	0	0	0	0	0	0	0	0	0	0	0	2	1	0	0	4	0	0	0	0	0	0
ASV_11894	0	0	0	0	0	0	0	0	0	0	0	1	0	0	0	0	0	0	0	0	0	0	0	0	0	0	0	0	0	7	0	0	0	0	0	0	0	0	0	0	0	0	0	0	0	0	0	0	0
ASV_8399	8	0	2	0	0	0	0	0	0	0	0	0	0	1	0	0	0	0	0	0	0	0	5	0	0	0	0	0	0	0	0	0	0	0	0	0	0	0	0	0	1	0	2	0	0	0	0	0	0
ASV_3318	7	0	3	0	1	0	0	0	0	4	0	0	0	4	10	0	2	0	0	0	0	0	2	0	0	0	0	0	0	0	1	0	0	0	0	0	0	0	3	5	8	0	15	0	6	0	0	0	0
ASV_1171	12	0	0	2	5	8	0	0	0	0	3	8	5	3	0	0	1	0	0	0	0	0	4	0	0	0	0	2	4	34	1	0	0	4	0	1	0	0	1	4	1	0	5	0	34	0	0	0	0
ASV_1525	2	16	1	0	1	0	0	0	0	0	0	0	0	0	0	0	0	0	0	6	0	1	0	2	0	0	7	0	0	0	0	0	0	0	0	1	0	0	0	2	3	0	0	0	1	0	0	0	0
ASV_15767	13	0	14	0	11	0	0	1	0	0	0	4	1	9	4	0	1	0	0	0	0	0	3	0	0	0	0	5	0	8	0	0	0	0	0	0	0	3	12	4	0	0	4	0	33	0	0	0	1
ASV_1429	9	0	0	0	0	0	1	0	0	0	0	1	0	0	0	0	0	0	0	0	0	0	0	0	0	0	0	0	0	0	0	0	1	1	0	0	0	0	0	0	0	0	0	0	14	0	0	0	0
ASV_3938	28	0	22	1	50	0	1	0	0	11	23	3	23	79	39	1	1	0	0	0	0	0	7	0	1	0	0	64	21	56	0	0	0	1	0	0	0	33	150	23	2	13	21	0	55	0	0	0	0
ASV_4276	12	0	7	0	4	0	0	0	0	4	0	7	0	2	8	0	0	0	0	0	0	0	11	0	0	0	0	0	0	2	2	0	0	0	0	0	0	5	2	2	3	0	3	0	1	0	0	0	0
ASV_288	3	116	37	3	0	0	1	8	0	0	0	1	0	0	0	3	47	27	0	0	39	0	2	4	14	3	0	0	0	3	0	0	122	13	1	3	5	0	0	0	0	0	0	0	53	0	0	764	0
ASV_6188	0	0	0	0	0	0	0	0	0	0	0	0	0	0	0	0	0	0	0	1	0	11	0	0	0	0	12	0	0	0	0	0	0	2	0	0	0	0	0	0	0	0	0	0	0	0	0	0	0
ASV_13657	18	0	1	0	33	0	0	0	0	0	0	6	0	1	0	0	0	0	0	0	0	0	2	0	0	0	0	0	0	1	0	0	0	0	0	0	0	1	1	0	0	0	1	0	34	0	0	0	0
ASV_339	4	449	3	0	0	0	0	0	0	0	0	0	0	0	0	3	48	0	0	0	0	0	1	0	35	0	0	0	0	6	0	0	159	1	0	1	0	0	0	0	0	0	0	0	15	0	0	1	0
ASV_14587	20	0	2	0	13	0	0	0	0	0	0	4	0	1	0	0	0	0	0	0	0	0	0	0	0	0	0	1	0	3	0	0	0	0	0	0	0	0	4	0	0	0	1	0	21	0	1	0	0
ASV_696	1	0	0	0	0	0	0	0	0	0	0	0	0	0	0	0	0	0	0	0	0	0	0	0	0	0	0	0	0	0	0	0	0	0	0	0	0	0	0	0	0	0	0	0	0	0	0	0	0
ASV_1191	12	0	25	0	10	0	0	1	0	9	0	1	1	43	10	0	0	0	2	0	0	0	4	0	0	0	0	32	0	19	0	0	0	0	0	0	0	18	48	12	1	0	6	0	10	0	0	0	0
ASV_12726	1	0	1	0	2	0	0	0	0	0	0	1	0	0	0	0	0	0	0	0	0	0	3	0	0	0	0	1	0	4	0	0	0	0	0	0	0	0	0	0	0	0	1	0	1	0	0	0	0
ASV_942	0	58	2	0	0	0	1	0	0	0	0	1	0	0	0	0	0	0	1	29	10	1	0	0	0	0	0	0	0	0	0	0	10	0	0	0	0	0	0	1	0	0	0	0	3	0	1	16	0
ASV_13366	5	0	0	0	0	0	0	0	0	0	0	4	0	0	0	0	0	0	0	0	0	0	0	0	0	0	0	0	0	0	0	0	0	0	0	0	0	0	0	0	0	0	1	0	0	0	0	0	0
ASV_5982	15	0	0	0	44	0	0	0	0	0	0	3	0	0	0	0	0	0	0	0	0	0	1	0	0	0	0	2	0	1	0	0	0	0	0	0	0	0	0	1	0	0	1	0	9	0	0	0	0
ASV_9136	4	0	1	0	36	0	0	0	0	0	0	2	0	1	0	0	0	0	0	0	0	0	0	0	0	0	0	1	0	2	0	0	0	0	0	0	0	0	1	1	0	0	1	0	4	0	0	0	0
ASV_2804	3	0	2	2	1	37	16	0	4	1	7	0	33	0	4	0	1	0	1	0	0	0	4	0	0	0	0	0	16	1	0	0	0	4	2	0	0	1	0	0	5	22	1	1	0	0	4	0	0
ASV_2605	7	0	26	4	10	0	8	5	1	10	5	0	5	31	13	0	1	0	4	0	0	0	4	0	1	0	0	26	4	12	0	2	0	3	2	0	0	27	84	6	0	4	13	1	13	0	3	1	3
ASV_3320	8	0	0	0	0	0	0	0	0	0	0	0	0	0	0	1	0	0	0	0	0	0	0	4	0	0	0	0	0	0	0	0	0	0	0	0	0	0	0	0	0	0	0	0	1	0	0	0	0
ASV_702	11	0	8	2	26	0	6	4	7	76	26	10	24	141	102	1	5	1	2	1	0	1	13	20	0	0	0	81	112	22	1	10	4	1	16	2	69	214	68	253	8	8	234	14	0	54	18	36	8
ASV_128	19	6	5	103	2	0	5	3	0	64	1	1	1	34	29	3	0	28	0	0	48	0	2	0	68	3	5	18	18	28	3	1	0	17	1	3	28	1	1	34	4	1	3	63	41	399	7	263	2
ASV_186	32	0	2	5	1	3	6	12	5	28	1	14	0	10	1	0	0	0	4	0	0	0	2	38	0	0	0	3	4	11	0	3	0	11	8	2	21	17	7	32	34	36	11	6	1	53	23	10	26
ASV_2566	49	0	49	0	73	0	0	0	0	8	0	8	0	53	11	0	1	0	1	0	0	0	12	0	0	0	0	26	0	17	0	0	0	0	1	0	0	23	51	4	0	0	13	0	50	0	0	0	0
ASV_238	7	0	2	37	0	0	5	0	24	5	1	1	3	2	13	1	0	1	19	7	0	0	6	0	0	0	0	50	2	4	0	0	0	1	21	0	5	5	5	5	2	23	5	27	18	81	2	3	23
ASV_792	5	0	0	0	0	0	0	0	0	0	0	0	0	1	0	0	13	16	0	0	0	0	0	4	0	0	0	0	20	1	0	0	15	1	0	0	0	0	0	0	0	0	0	0	3	0	0	0	0
ASV_10566	44	0	2	0	66	0	0	0	0	0	0	7	0	2	0	0	0	0	0	0	0	0	1	0	0	0	0	0	0	2	0	0	0	0	0	0	0	0	3	1	0	0	1	0	48	0	0	0	0
ASV_1348	1	0	0	0	0	0	0	0	0	0	0	0	0	0	0	0	0	0	0	0	0	0	0	0	0	0	0	0	7	7	0	0	0	0	0	0	0	0	0	0	0	0	0	0	0	0	0	0	0
ASV_1131	1	0	1	0	0	0	0	0	0	0	0	0	0	0	0	0	0	0	0	0	0	0	0	0	0	0	0	0	0	0	0	0	1	0	0	0	0	0	0	0	0	0	0	0	0	0	0	0	0
ASV_3098	0	0	0	0	1	0	0	0	0	6	0	1	0	0	0	0	0	0	0	0	0	0	1	0	0	0	0	0	0	0	0	0	0	0	0	0	0	0	0	0	1	0	5	0	0	0	0	0	0
ASV_205	36	0	4	0	0	5	4	0	1	7	27	48	12	11	0	0	0	1	3	0	0	1	0	1	0	0	1	0	52	14	0	8	0	10	7	0	8	40	4	39	24	3	3	65	0	1	0	36	3
ASV_11409	1	0	2	0	0	0	0	0	0	1	0	0	0	3	0	1	0	0	2	0	0	0	0	0	0	0	0	0	2	0	0	0	0	0	1	0	0	0	4	0	0	0	0	2	1	0	1	0	1
ASV_7492	3	0	0	0	0	0	0	0	0	0	0	0	0	0	0	0	0	0	0	0	0	0	0	0	0	0	0	0	0	0	0	0	0	0	0	0	0	0	0	0	0	0	0	0	0	0	0	0	0
ASV_73	42	1	24	51	8	7	80	31	82	13	195	80	12	55	34	0	3	1	10	0	0	0	79	0	0	1	0	4	23	47	4	6	1	161	15	1	61	111	3	133	276	9	88	84	19	60	6	37	26
ASV_195	10	103	13	0	0	0	0	1	0	1	2	0	2	1	2	21	8	25	0	2	0	27	1	27	6	12	31	2	7	7	3	0	20	0	1	5	0	2	0	0	1	0	0	0	135	0	1	0	0
ASV_92	17	2	65	2	2	12	4	12	33	42	14	119	62	51	7	0	0	2	1	0	0	0	167	10	0	0	1	5	1	7	7	14	2	18	12	1	52	21	13	36	39	6	276	24	3	429	48	39	60
ASV_475	1	14	1	0	0	0	0	0	0	0	0	0	0	0	0	0	0	0	0	0	0	0	0	0	0	0	0	0	2	0	0	0	0	0	0	0	0	0	0	0	0	0	0	0	2	0	0	3	0
ASV_210	4	1	5	14	3	0	0	8	1	2	1	1	0	5	11	5	0	0	0	0	0	0	5	0	1	0	0	6	12	3	1	3	0	3	0	2	0	1	10	0	0	3	19	7	1	3	2	5	1
ASV_187	30	13	12	0	0	0	11	1	0	0	0	47	1	1	2	36	468	112	2	113	6	82	0	16	49	64	41	5	1	918	14	0	173	1	0	48	14	2	0	0	4	0	0	1	10	0	0	3	3
ASV_5045	3	0	0	0	0	0	0	0	0	0	0	1	0	0	0	0	0	0	0	0	0	0	0	0	0	0	0	0	0	1	0	0	0	0	0	1	0	0	0	1	4	0	0	0	5	0	0	0	0
ASV_15238	11	0	1	0	101	2	0	0	5	3	0	1	3	2	9	0	0	0	0	0	0	0	9	0	0	0	0	4	0	2	1	0	0	3	0	0	0	0	1	2	6	0	2	4	2	6	0	0	1
ASV_565	1	245	1	2	0	0	0	2	0	0	0	1	0	0	0	0	0	0	0	0	0	0	0	0	0	0	0	0	0	0	0	0	0	0	0	0	0	0	0	0	0	0	0	0	0	0	0	0	0
ASV_8126	2	0	0	0	0	0	0	0	0	0	0	0	0	0	0	0	0	0	0	0	0	0	0	0	0	0	0	0	0	0	0	0	0	0	0	0	0	0	0	0	0	0	0	0	0	0	0	0	0
ASV_10713	3	0	8	0	40	1	1	1	7	3	2	3	2	11	1	0	1	0	4	0	0	0	0	0	0	0	0	15	3	1	2	2	0	0	16	0	0	12	3	1	0	1	5	2	2	1	1	0	8
ASV_50	9	20	27	25	3	25	42	14	61	49	41	12	21	8	11	23	1	1	3	2	12	15	16	11	1	3	1	12	73	9	0	160	16	76	69	5	28	37	12	26	19	15	26	47	8	12	108	40	193
ASV_228	11	1	48	0	2	0	7	8	0	0	2	4	0	0	0	8	31	72	0	168	81	72	6	59	189	29	31	0	0	15	2	0	44	1	0	18	3	1	0	3	2	0	0	0	110	0	6	88	1
ASV_279	12	0	26	0	0	0	7	4	0	0	0	11	0	0	0	6	48	14	1	308	79	55	0	35	97	112	89	0	0	17	4	1	8	1	0	0	5	0	2	4	12	1	3	1	44	1	1	1	0
ASV_3003	3	21	1	0	0	0	0	0	0	0	0	1	0	0	0	0	0	8	0	0	0	0	0	0	0	0	0	0	0	2	0	0	0	0	0	2	0	0	0	0	0	0	0	0	3	0	0	0	0
ASV_3314	7	0	1	5	0	0	0	0	0	0	0	0	1	2	3	0	0	0	0	0	0	0	0	0	0	0	0	6	0	1	0	0	0	2	0	0	0	1	1	1	0	1	2	0	0	0	0	0	0
ASV_351	10	0	0	1	0	0	0	0	0	0	0	4	0	0	0	0	55	0	0	0	10	0	0	0	13	0	1	0	0	0	0	1	18	0	0	0	0	0	0	0	0	0	0	0	43	0	0	0	0
ASV_130	61	1	2	29	0	2	0	0	0	16	17	13	0	26	232	7	2	0	1	0	0	0	8	0	1	0	1	2	80	33	30	1	2	4	0	0	16	3	9	0	3	3	3	89	0	111	3	4	52
ASV_132	25	2	181	54	8	2	11	1	1	69	11	8	4	127	92	0	2	0	0	1	0	0	4	5	2	1	0	2	22	8	5	39	1	4	8	0	24	15	128	14	15	6	2	11	5	12	2	32	1
ASV_12659	2	0	0	0	0	0	0	0	0	0	0	0	0	0	0	0	0	0	0	0	0	0	0	0	0	0	0	0	0	0	0	0	0	0	0	0	0	0	0	0	0	0	0	0	0	0	0	0	0
ASV_3089	14	0	27	0	0	0	0	0	0	7	1	21	0	4	1	0	0	0	0	0	0	0	1	0	0	0	0	0	15	4	3	0	0	2	0	0	1	2	3	4	4	0	2	0	2	0	0	0	0
ASV_4481	6	0	0	0	0	0	0	0	0	0	0	3	0	0	0	0	0	0	0	0	0	0	0	0	0	0	0	1	0	0	0	0	0	0	0	0	0	0	0	1	0	0	0	0	2	0	0	0	0
ASV_10099	0	0	2	0	0	0	0	0	0	0	0	0	0	0	0	0	0	0	0	0	0	0	0	0	0	0	0	0	0	0	0	0	0	0	0	0	0	0	0	0	0	0	0	0	1	0	0	0	0
ASV_253	14	15	6	1	0	0	0	0	0	0	0	12	0	0	0	0	21	73	0	26	0	8	0	0	17	0	0	5	13	28	7	0	18	0	0	15	1	0	0	6	0	0	0	1	19	0	0	1	0
ASV_598	6	19	33	1	0	0	2	2	1	0	0	1	0	0	0	2	0	0	0	0	0	0	0	0	6	0	0	0	1	0	0	1	19	2	0	3	0	0	0	0	0	0	0	0	45	0	2	108	0
ASV_4487	1	0	1	6	2	229	3	4	15	2	19	4	46	8	4	4	0	0	26	0	0	0	27	0	0	0	0	5	43	26	3	1	2	16	6	1	2	5	1	0	6	5	45	28	6	2	5	1	2
ASV_14166	17	0	14	0	71	1	0	0	5	9	1	2	2	14	10	2	9	0	2	0	0	0	4	0	0	0	0	2	0	3	0	2	1	1	3	1	0	5	5	4	1	3	4	0	4	1	0	2	2
ASV_11336	1	0	0	0	0	0	0	0	0	0	0	0	0	0	0	0	0	0	0	0	0	0	0	0	0	0	0	0	0	0	0	0	0	0	0	0	0	0	0	0	0	0	0	0	0	0	0	0	0
ASV_199	2	0	6	0	0	0	18	7	14	7	2	3	0	2	1	2	0	0	2	0	0	0	7	0	0	0	0	0	1	1	2	1	0	2	14	0	1	1	0	11	1	0	2	21	3	11	1	6	1
ASV_4380	38	0	9	0	108	0	0	0	0	3	0	7	0	7	2	0	0	0	0	0	0	0	3	0	0	0	0	10	0	8	0	0	0	0	0	0	0	5	11	6	0	0	5	0	53	0	0	0	0
ASV_8444	2	0	0	0	0	0	0	0	0	0	0	0	0	0	0	0	0	0	0	0	0	3	0	0	0	0	0	0	0	0	0	0	0	0	0	0	0	0	0	0	0	0	0	0	0	0	0	0	0
ASV_374	1	0	0	0	2	0	0	0	0	4	0	6	0	0	5	0	0	0	0	0	1	0	0	1	0	0	0	0	0	0	0	7	0	0	0	1	5	5	0	1	1	0	1	29	0	0	0	2	0
ASV_5	20	2	197	189	329	11	670	1605	445	227	13032	4891	391	681	70	19	25	15	697	7	34	8	722	525	20	127	16	1738	551	1206	216	17	217	93	1279	47	517	2955	203	1380	149	258	4089	7977	726	1335	1066	1847	1624
ASV_15491	17	0	13	0	39	0	0	0	0	2	0	2	0	7	1	0	1	0	0	0	0	0	0	0	0	0	0	4	0	4	0	0	0	1	0	0	0	3	11	0	0	0	1	0	28	0	0	0	0
ASV_626	18	0	0	2	2	0	0	0	0	2	1	1	1	1	1	0	0	0	0	0	0	0	1	0	0	0	0	0	23	0	0	0	0	0	0	0	0	0	0	0	0	0	2	0	1	0	0	0	0
ASV_2230	2	0	0	0	0	0	0	0	0	0	0	11	0	0	0	0	0	0	0	0	0	0	0	0	0	0	0	0	0	0	0	0	0	1	0	0	0	0	0	0	0	0	0	0	0	0	0	0	0
ASV_9785	8	0	2	0	6	0	0	0	0	1	0	2	0	5	0	0	0	0	0	0	0	0	0	0	0	0	0	2	0	0	0	0	0	0	0	0	0	3	5	1	0	0	2	0	16	0	0	0	0
ASV_7082	5	0	0	1	0	0	0	0	0	0	0	0	0	0	1	0	0	0	0	0	0	0	0	0	0	0	0	0	0	1	0	0	0	2	0	0	0	0	0	0	0	1	0	0	0	0	0	0	0
ASV_1251	8	0	0	0	0	0	2	0	0	0	0	17	0	0	0	0	0	0	0	0	0	0	0	0	0	27	0	0	0	0	0	0	0	5	0	1	0	0	0	3	0	0	1	0	9	0	0	0	0
ASV_10324	9	0	0	0	0	0	0	0	0	0	0	0	0	0	0	0	0	0	0	0	0	1	0	0	0	0	0	0	0	1	0	0	0	0	0	0	0	0	0	0	0	0	0	0	23	0	0	0	0
ASV_2883	2	0	0	0	0	0	0	0	0	0	0	3	0	0	0	0	0	0	0	0	0	0	0	0	0	0	0	0	0	0	0	0	0	0	0	0	0	0	0	0	0	0	0	0	0	0	0	0	0
ASV_586	10	0	2	0	1	1	0	0	0	0	0	0	0	0	0	2	0	28	0	0	0	1	0	0	39	8	31	0	3	0	0	0	4	3	0	5	0	0	0	0	0	0	0	0	4	0	0	0	0
ASV_41	107	2	21	72	39	24	43	30	81	465	37	294	23	43	9	8	18	3	27	2	4	0	421	25	5	3	1	45	21	21	12	67	22	394	153	2	125	336	40	412	179	92	1579	552	2	211	42	48	409
ASV_4940	2	0	0	0	0	0	0	0	0	0	0	0	0	0	0	0	0	0	0	0	0	0	0	0	0	0	0	0	0	0	0	0	2	0	0	0	0	0	0	0	0	0	0	0	0	0	0	0	0
ASV_2318	16	0	26	6	48	64	22	0	86	16	6	10	51	10	58	3	1	0	27	0	0	0	42	1	0	0	0	42	31	4	1	19	0	12	75	2	3	11	3	4	27	89	13	26	2	5	32	5	15
ASV_1276	17	0	6	1	1	0	1	0	0	3	0	6	0	4	7	0	0	0	1	0	0	0	22	0	0	0	0	5	0	1	3	0	1	0	0	0	0	2	6	12	0	0	13	0	9	0	0	1	0
ASV_2585	3	0	2	0	0	0	0	0	0	0	0	0	0	0	0	0	0	0	0	0	0	0	0	0	0	0	0	0	0	5	0	0	0	0	0	0	0	0	0	0	0	0	0	0	1	0	0	0	0
ASV_3967	3	0	6	25	11	0	0	1	0	4	0	0	4	11	2	0	0	0	2	0	1	0	9	0	0	0	0	5	20	0	0	2	0	2	0	0	0	3	15	5	0	2	5	7	10	0	3	0	2
ASV_8791	6	0	4	0	0	0	0	0	0	1	0	0	0	0	6	0	0	0	0	0	0	0	5	0	0	0	0	0	0	0	0	0	0	0	0	0	0	0	3	0	2	0	3	0	0	0	0	0	0
ASV_6324	1	0	0	0	0	0	0	0	0	0	0	0	0	0	0	0	0	0	0	0	0	0	0	0	0	0	0	0	0	0	0	0	1	0	0	0	0	0	0	0	0	0	0	0	0	0	0	0	0
ASV_7270	6	0	0	0	1	0	0	0	0	0	0	3	0	6	1	0	0	0	0	0	0	0	0	0	0	0	0	0	0	1	0	0	0	0	0	0	0	0	0	0	1	0	7	0	0	0	0	0	0
ASV_385	8	0	25	8	2	0	0	1	0	0	1	0	0	0	4	6	0	0	0	0	0	0	0	0	0	0	0	0	3	1	1	0	0	0	0	0	3	0	0	15	6	7	4	4	0	3	1	4	5
ASV_13575	8	0	1	0	0	0	0	0	0	0	0	0	0	0	1	0	0	0	0	0	0	0	0	0	0	0	0	0	0	0	0	0	0	0	0	0	0	0	1	3	0	0	2	0	1	0	0	0	0
ASV_89	41	0	5	0	5	30	8	12	48	70	75	11	4	58	24	1	1	3	2	0	0	10	5	8	2	1	1	0	62	12	2	588	6	101	32	3	65	51	5	113	19	19	8	4	2	60	16	20	20
ASV_3787	1	0	0	0	0	0	0	0	0	0	0	0	0	0	0	0	0	0	0	4	0	0	0	0	0	0	0	0	0	0	0	0	0	0	0	0	0	0	0	0	0	0	0	0	1	0	0	0	0
ASV_1334	2	0	0	0	4	0	0	1	0	2	3	0	6	6	7	0	0	0	0	0	0	0	1	0	0	0	0	0	3	0	0	4	0	0	0	0	0	4	4	0	0	0	13	6	1	3	2	0	3
ASV_1044	3	4	0	0	0	0	1	0	0	0	0	0	0	0	0	0	0	0	0	0	0	0	0	0	0	0	0	0	0	4	0	0	0	0	0	1	0	0	0	1	1	0	0	0	0	0	0	0	0
ASV_98	0	0	0	5	1	35	3	388	28	3	0	4	9	33	1	0	0	1	99	1	0	3	42	91	0	0	1	450	0	6	2	4	7	16	8	0	62	206	12	16	73	0	11	1	6	2	11	45	10
ASV_108	26	1	11	149	27	1	14	41	0	123	14	95	46	156	41	1	0	0	0	0	0	0	3	0	0	1	0	0	17	12	3	4	4	6	3	1	175	75	3	348	224	5	81	43	7	0	0	28	11
ASV_185	5	0	42	35	0	5	23	4	1	11	9	6	1	7	24	3	0	0	0	0	0	0	5	5	0	0	0	0	37	45	1	16	3	43	4	0	3	8	3	16	24	0	17	5	10	14	3	5	55
ASV_1411	26	0	0	0	0	0	0	0	0	0	0	0	0	0	2	0	0	0	0	0	0	0	0	0	0	0	0	0	0	0	0	0	0	0	0	0	0	0	0	0	0	0	10	0	2	0	0	0	0
ASV_2451	1	0	0	0	17	15	107	1	0	0	31	0	0	12	0	0	0	0	0	0	0	0	2	1	0	0	0	59	71	6	0	0	0	310	0	0	0	10	1	0	7	340	3	0	0	0	1	0	1
ASV_4389	1	0	0	0	0	0	0	0	0	0	0	0	0	0	0	0	0	0	0	8	0	0	0	6	0	0	0	0	0	0	1	0	0	0	0	0	0	0	0	0	1	0	0	0	0	0	0	0	0
ASV_91	22	1	67	17	134	2	6	2	7	55	43	10	30	492	2	0	0	0	8	0	0	0	1	12	0	0	0	17	5	9	2	2	3	3	24	0	149	193	1	74	2	43	1	1	3	0	0	5	6
ASV_8858	2	0	0	0	0	0	0	0	0	0	0	0	0	0	0	0	0	0	0	0	0	0	0	0	0	0	0	0	0	0	0	0	0	0	0	0	0	0	0	0	0	0	0	0	2	0	0	0	0
ASV_8759	5	0	1	0	0	0	0	0	0	0	0	10	0	0	0	0	0	0	0	0	0	0	0	0	0	0	0	0	0	0	0	0	0	0	0	0	0	0	0	0	0	0	0	0	1	0	0	0	0
ASV_1962	0	1	0	3	0	0	2	0	0	8	1	2	0	1	2	0	0	0	0	0	0	0	0	0	0	0	0	0	0	0	0	0	0	0	0	0	0	0	1	1	2	0	1	0	0	1	0	0	0
ASV_1558	8	0	0	0	0	0	0	0	0	0	0	0	0	0	0	0	0	0	0	0	0	0	0	0	28	0	0	0	0	0	0	0	0	0	0	2	0	0	0	0	0	0	0	0	0	0	0	0	0
ASV_273	16	0	124	7	0	0	3	1	0	0	0	8	0	0	0	0	49	0	1	0	0	0	0	0	0	19	0	0	0	6	0	0	7	7	0	1	3	0	0	0	3	0	0	0	404	0	0	424	0
ASV_12920	5	0	0	0	0	0	0	0	0	0	0	0	1	1	6	0	0	0	0	0	0	0	0	0	0	0	0	0	0	0	0	3	0	0	0	0	0	0	0	0	0	0	0	0	0	1	1	0	0
ASV_10949	20	0	2	0	18	0	0	0	0	0	0	9	0	2	2	0	0	0	0	0	0	0	1	0	0	0	0	1	0	2	0	0	1	0	0	0	0	1	7	1	0	0	2	0	32	0	0	0	0
ASV_14192	32	0	17	0	0	0	0	0	0	0	0	9	0	0	0	0	0	0	0	0	0	0	3	0	0	0	0	1	0	2	0	0	0	1	0	1	0	0	0	0	0	0	0	0	8	0	0	0	0
ASV_79	29	0	74	2	31	0	11	9	29	73	22	9	39	142	10	0	0	1	7	5	2	2	8	38	1	6	1	37	13	9	3	401	15	15	101	1	66	99	11	138	124	15	3	13	4	47	26	34	53
ASV_365	11	0	0	7	1	3	0	0	10	0	2	0	4	8	0	0	0	0	1	0	0	0	0	0	0	0	0	0	0	1	0	0	0	0	0	0	0	3	2	8	3	2	4	0	1	0	4	1	6
ASV_116	0	0	3	1	14	5	2	14	4	40	5	96	2	10	0	8	2	1	2	0	0	0	2	1	0	0	0	3	29	23	2	1	0	12	25	0	99	35	18	65	71	2	27	46	9	0	0	17	0
ASV_15642	12	0	2	0	0	0	0	0	0	0	0	1	0	0	0	0	0	0	0	0	0	0	1	0	0	0	0	0	0	0	0	0	0	0	0	0	0	0	0	3	1	0	0	0	0	0	0	0	0
ASV_8307	29	0	0	6	3	0	0	0	0	1	1	0	1	2	32	0	0	0	0	0	0	0	0	0	0	0	0	0	12	0	0	2	0	2	0	0	0	6	6	6	1	1	2	0	0	1	0	0	0
ASV_1087	15	7	27	0	0	0	0	0	0	0	0	5	0	0	0	0	0	0	0	0	0	0	0	10	0	0	0	0	0	0	0	0	0	1	0	0	0	0	0	1	0	0	0	0	43	0	0	0	0
ASV_2114	2	0	1	0	0	0	0	0	0	2	0	0	0	12	1	0	4	0	0	0	0	0	1	0	0	0	0	1	9	2	0	0	0	0	0	0	0	1	10	0	0	0	1	2	0	8	0	0	3
ASV_753	2	0	1	1	1	1	0	2	9	0	0	4	0	1	1	0	0	0	2	0	0	0	4	0	0	0	0	0	0	0	0	0	0	0	0	0	1	3	0	0	1	1	1	2	0	0	0	0	1
ASV_17	72	0	60	251	175	9	18	7	293	263	429	879	272	66	106	7	14	4	9	9	1	2	790	116	0	1	3	471	156	53	13	1173	42	35	105	7	524	618	90	1574	147	5	355	177	54	59	12	95	344
ASV_15666	0	0	3	9	0	2	1	2	3	0	1	0	5	1	3	0	0	0	24	0	0	0	1	0	0	0	1	1	2	3	0	0	0	2	0	0	0	1	2	0	0	4	3	1	0	1	6	1	1
ASV_1617	2	0	0	0	0	0	0	0	0	0	0	1	0	0	0	0	0	0	0	0	0	0	0	0	0	0	0	0	0	0	0	0	0	2	0	0	0	0	0	0	0	0	0	0	0	0	0	0	0
ASV_4118	1	0	0	0	0	0	0	0	0	0	0	1	0	0	0	2	6	0	0	0	0	0	0	0	0	0	0	0	0	1	0	0	0	0	0	1	0	0	0	0	1	0	0	0	1	0	0	0	0
ASV_9612	8	0	1	0	0	0	0	0	0	0	1	6	0	0	0	0	0	0	0	0	0	0	1	0	0	0	0	0	0	0	0	1	0	0	1	0	0	0	0	0	0	0	0	0	0	0	0	0	0
ASV_728	0	0	0	5	1	5	1	10	2	3	2	0	34	2	0	0	0	2	192	0	0	0	7	0	2	0	0	177	14	5	0	0	0	1	0	1	1	12	148	3	0	81	49	4	1	6	7	1	10
ASV_10047	2	0	1	0	0	0	0	1	0	0	0	0	0	0	0	0	0	0	0	13	0	0	0	0	0	0	0	0	0	2	0	0	0	0	0	0	0	0	0	0	0	0	0	0	2	0	0	0	0
ASV_51	1	0	6	33	150	0	609	9	37	111	12	82	11	3	1	4	3	43	24	3	3	37	357	53	3	2	2	93	1	3	0	1277	20	66	91	2	154	32	152	20	162	15	3	24	1	8	11	182	94
ASV_2584	0	0	2	16	0	13	2	0	0	8	0	36	3	0	1	0	1	0	0	0	0	0	29	2	0	0	0	1	13	2	0	0	0	11	0	0	0	11	9	9	53	19	8	1	12	1	0	0	0
ASV_155	11	0	26	65	7	1	0	1	1	52	1	3	2	11	6	13	2	1	0	0	1	0	61	0	0	0	0	0	279	1	0	3	1	1	0	0	22	5	18	56	18	1	68	117	25	6	0	14	2
ASV_473	2	60	0	0	0	0	0	0	0	0	0	0	0	2	1	85	46	0	0	0	0	0	0	8	172	10	14	0	0	4	1	0	1	0	0	7	4	0	0	0	3	2	0	0	0	0	3	0	0
ASV_196	9	0	0	2	21	4	1	1	0	82	2	4	1	8	5	0	0	1	0	0	0	0	4	2	0	0	0	0	19	2	1	6	0	1	7	0	1	8	2	22	2	2	22	138	0	0	0	0	0
ASV_6283	8	0	3	0	6	0	0	0	0	1	0	1	0	2	2	0	0	0	0	0	0	0	3	0	0	0	0	6	0	2	0	0	0	0	0	0	0	1	7	0	0	0	5	0	23	0	0	0	0
ASV_10833	8	0	16	0	26	5	0	0	5	16	0	7	2	17	96	2	1	0	3	0	0	0	19	0	0	0	0	6	0	6	2	2	0	0	3	0	1	21	7	5	96	0	20	0	3	0	0	0	0
ASV_366	4	0	13	0	0	0	1	3	0	0	0	6	0	0	0	0	5	0	0	0	48	0	1	6	236	0	12	0	0	1	0	0	13	1	1	4	0	0	0	0	0	1	0	0	24	1	1	74	0
ASV_8822	15	0	12	0	23	0	0	2	0	1	0	0	0	5	1	0	0	0	1	0	0	0	2	0	0	0	0	3	0	0	0	0	0	0	0	0	0	1	8	1	1	0	1	0	20	0	0	0	0
ASV_4503	3	0	0	12	0	0	0	0	0	0	0	0	0	0	0	0	0	0	1	0	0	0	0	0	0	0	0	0	0	0	0	0	0	0	0	0	0	0	0	0	0	0	0	0	0	0	0	0	0
ASV_6104	1	0	0	0	0	0	0	0	0	0	0	0	0	0	0	0	0	0	0	0	0	0	0	0	0	0	0	0	0	0	0	0	0	0	0	0	0	0	0	0	0	0	0	0	0	0	0	0	0
ASV_11545	0	0	1	0	1	3	0	0	0	21	7	2	0	5	0	0	2	0	0	0	0	0	7	0	0	0	0	2	1	2	1	0	0	1	0	0	0	4	2	11	6	0	0	0	0	0	0	0	0
ASV_7735	3	0	2	4	0	1	0	0	0	1	0	0	0	2	1	0	0	0	1	0	0	0	0	0	0	0	0	3	4	1	1	2	0	0	3	0	0	0	9	1	1	2	12	2	0	2	2	1	2
ASV_803	1	0	0	3	0	2	1	0	0	0	0	0	0	2	0	0	0	0	0	0	0	0	3	9	0	0	0	0	0	0	0	0	0	0	0	0	1	5	0	26	0	0	0	8	0	0	0	2	1
ASV_1443	29	0	0	0	14	0	0	0	0	0	1	26	0	11	0	0	2	0	0	0	0	0	8	0	0	0	0	2	0	43	1	0	0	2	0	0	0	2	1	6	0	0	24	0	123	0	0	0	0
ASV_521	6	0	0	3	0	0	0	0	0	0	0	0	0	0	0	4	0	0	0	0	27	54	0	0	9	0	0	0	0	29	0	0	5	0	0	1	0	0	0	0	1	0	0	0	7	0	0	0	0
ASV_15870	3	0	0	0	0	0	0	0	0	0	0	0	0	0	0	0	0	0	0	0	0	0	0	0	0	0	0	0	0	0	0	0	0	0	0	0	0	0	0	0	0	0	0	0	7	0	0	0	0
ASV_7667	10	0	1	0	0	0	0	0	0	0	0	0	0	0	0	0	0	0	0	0	0	0	0	0	0	0	0	0	3	0	0	0	0	0	0	0	0	0	0	0	0	0	0	0	16	0	0	0	0
ASV_218	3	0	5	40	0	1	1	1	15	5	7	5	1	0	1	0	2	0	0	41	0	1	0	0	1	0	0	4	4	2	0	0	0	1	0	0	4	0	1	1	6	0	2	50	1	1	12	9	7
ASV_2143	7	0	2	1	0	1	0	0	0	0	0	0	0	0	0	0	0	0	0	0	0	0	0	0	0	0	0	0	0	0	0	0	0	0	0	0	0	0	0	1	0	0	0	0	1	0	0	0	0
ASV_232	18	73	8	11	0	0	1	3	1	0	10	5	0	0	0	2	39	0	0	10	1	11	3	0	0	1	0	0	3	4	0	0	862	5	0	2	0	0	0	0	0	0	2	0	171	0	7	31	0
ASV_12329	6	0	1	0	39	0	0	0	0	0	0	0	0	8	2	0	0	0	0	0	0	0	0	0	0	0	0	2	0	9	0	0	0	0	0	0	0	2	7	3	0	0	1	0	3	0	0	0	0
ASV_361	6	0	81	2	0	0	1	0	0	0	0	6	0	0	0	0	4	11	0	0	0	0	3	1	1	0	1	0	0	4	0	0	8	6	0	1	8	0	0	0	0	0	0	0	283	2	0	1282	2
ASV_3004	0	0	0	0	0	0	0	0	0	0	0	0	0	0	0	1	0	0	0	0	20	0	0	0	0	0	0	0	0	0	0	0	0	0	0	0	0	0	0	0	0	0	0	0	1	0	0	0	0
ASV_10527	1	0	1	0	0	0	0	0	0	0	0	0	0	0	0	0	0	0	0	0	0	0	0	0	0	0	0	0	0	0	0	0	0	0	0	0	0	0	0	0	0	0	0	0	0	0	0	0	0
ASV_10637	5	0	4	0	0	0	1	6	2	3	1	1	4	8	1	2	0	0	9	0	1	0	12	0	0	0	0	28	4	5	0	1	0	0	2	0	0	5	158	16	1	10	15	1	0	2	28	0	11
ASV_15848	5	0	0	0	1	0	0	0	0	0	0	5	0	0	0	0	0	0	0	0	0	0	0	0	0	0	0	0	0	6	0	0	0	0	0	0	0	0	0	1	0	0	1	0	11	0	0	0	0
ASV_1781	4	0	0	0	0	0	0	0	0	0	0	0	0	0	0	0	0	0	0	0	0	3	0	0	0	0	0	0	0	0	0	0	0	0	0	0	0	0	0	1	0	0	0	0	1	0	0	0	0
ASV_3533	25	0	6	0	134	3	0	0	0	6	0	8	1	4	1	0	0	0	0	0	0	0	3	0	0	0	0	0	2	1	0	0	0	0	0	0	0	0	2	3	0	1	3	0	0	0	1	0	0
ASV_2226	2	0	0	0	0	0	0	0	0	0	0	0	0	0	0	0	7	0	0	0	0	0	0	0	0	0	0	0	0	1	0	0	0	0	0	0	0	0	0	2	0	1	0	0	0	0	0	0	0
ASV_14471	24	0	44	10	113	23	24	25	36	27	25	3	134	95	71	2	0	3	240	0	0	0	16	1	0	0	1	20	51	11	2	28	3	12	94	2	3	43	62	6	1	122	51	10	11	7	54	1	53
ASV_107	12	1	1	14	22	50	4	0	9	123	1	36	3	1	15	0	0	2	0	1	0	0	1	7	0	0	0	0	96	44	2	28	1	3	24	0	24	49	4	203	35	8	15	335	1	3	3	7	21
ASV_3093	3	0	3	0	0	0	0	0	0	0	0	0	0	0	0	0	0	0	0	0	0	0	0	0	0	0	0	0	0	0	0	0	0	0	0	0	0	0	0	0	0	0	0	0	20	0	0	0	0
ASV_2405	2	0	0	0	0	0	1	0	0	0	0	0	0	0	0	0	0	0	0	0	0	0	0	0	0	0	0	0	0	177	0	0	0	0	0	0	0	0	0	0	0	0	0	0	0	0	0	0	0
ASV_13811	2	0	0	0	0	0	0	0	0	0	0	0	0	0	0	0	0	0	0	0	0	0	0	0	0	0	0	0	0	0	0	0	0	0	0	0	0	0	0	0	0	0	0	0	1	0	0	0	0
ASV_13987	3	0	0	0	0	0	0	0	0	0	0	0	0	0	0	0	0	0	0	0	0	0	0	0	0	0	0	0	0	0	0	0	0	0	0	0	0	0	0	0	0	0	0	0	3	0	0	0	0
ASV_15617	6	0	0	0	0	0	0	0	0	0	0	0	0	0	0	0	0	0	0	0	0	0	0	0	0	0	0	0	0	5	0	0	0	0	0	0	0	0	0	0	0	0	0	0	1	0	0	0	0
ASV_2277	0	0	1	0	0	0	0	0	0	0	0	1	0	0	0	0	7	2	0	1	0	0	0	0	0	0	1	0	0	1	0	0	0	0	0	0	0	0	0	0	0	0	0	0	0	0	0	0	0
ASV_2752	2	7	1	0	0	0	0	0	0	0	0	0	0	0	0	0	0	0	0	3	3	31	0	0	0	0	0	0	0	0	0	0	0	2	0	0	0	0	0	1	0	0	0	0	1	0	0	0	0
ASV_1453	5	21	0	0	0	0	0	0	0	0	0	0	0	0	0	0	0	0	0	0	0	0	0	0	0	0	0	0	1	0	0	0	0	0	0	0	0	0	0	0	0	0	0	0	2	0	0	0	0
ASV_1815	1	0	1	0	0	0	1	1	0	0	0	1	0	0	0	3	0	0	0	0	0	0	0	0	0	0	0	0	0	0	0	0	1	0	0	0	0	0	0	0	0	0	0	0	4	0	0	0	0
ASV_78	8	3	11	0	10	51	30	4	19	277	20	56	0	39	1	2	3	0	19	0	1	0	8	10	1	1	0	44	9	1	1	211	3	123	203	5	164	32	5	138	22	32	7	3	1	13	32	142	49
ASV_15839	5	0	10	0	13	0	0	1	0	1	0	1	0	14	2	0	0	0	0	0	0	0	1	0	0	0	0	4	0	6	0	0	0	0	0	0	0	5	14	3	3	0	3	0	6	0	0	0	0
ASV_6462	2	0	0	0	0	0	0	0	0	0	0	0	0	0	0	1	8	0	0	0	0	0	0	0	0	0	0	0	0	0	0	0	0	0	0	0	0	0	0	0	0	0	0	0	2	0	0	0	0
ASV_1861	6	0	1	2	15	0	0	2	3	2	2	2	0	3	0	0	0	0	2	0	0	0	6	0	0	0	0	2	0	4	0	2	0	2	2	0	0	9	1	0	0	7	48	7	0	0	0	1	1
ASV_184	14	0	0	0	0	0	0	3	1	62	0	10	0	15	2	2	0	1	2	0	0	0	10	0	0	0	0	8	0	2	0	32	2	0	26	1	15	10	2	7	0	0	7	7	2	1	0	78	4
ASV_11296	5	0	1	0	0	0	0	0	0	0	0	0	0	0	0	13	1	8	0	20	31	0	0	0	10	4	10	0	0	0	0	0	22	0	1	2	0	0	0	0	0	0	0	0	3	0	0	2	2
ASV_600	21	0	358	0	0	0	1	0	0	0	0	0	0	0	0	0	0	0	0	0	0	0	2	0	0	0	0	0	0	0	0	0	0	79	0	0	0	0	0	0	0	0	0	0	76	0	0	0	0
ASV_10900	1	0	6	1	12	15	0	0	0	28	7	3	19	14	131	0	1	0	0	0	0	0	12	0	0	0	0	2	10	4	3	0	0	3	0	0	0	40	6	2	79	12	14	0	2	0	0	0	0
ASV_343	5	1	1	0	0	0	2	2	0	39	0	2	0	8	5	2	0	0	0	0	0	8	6	0	0	0	0	1	6	12	1	4	0	0	0	0	2	6	2	1	5	0	11	1	0	6	6	0	0
ASV_4953	4	0	8	0	6	0	0	0	0	0	0	0	0	4	0	0	3	0	0	0	0	0	0	0	0	0	0	5	0	3	0	0	0	0	0	0	0	1	8	4	0	0	3	0	14	0	0	0	0
ASV_725	4	0	0	20	0	0	0	0	25	1	0	0	2	2	0	1	0	0	1	0	0	0	0	0	1	2	0	0	0	0	0	11	0	0	2	0	24	1	0	2	0	0	1	7	0	93	7	13	10
ASV_9772	24	2	36	21	19	2	4	11	1	17	6	6	7	94	46	1	3	1	7	0	0	0	10	1	0	0	0	89	5	52	1	4	1	14	2	0	1	96	159	38	3	6	41	0	42	0	3	0	1
ASV_95	1	0	8	33	7	0	9	9	16	0	4	43	1	2	379	4	0	1	0	0	0	3	3	15	0	0	0	1	35	212	1	19	1	0	1	5	394	24	19	18	32	5	39	124	11	13	0	8	6
ASV_13915	1	0	0	1	6	0	5	0	2	0	0	0	0	2	0	0	0	0	2	0	0	0	4	0	0	0	0	2	2	0	0	0	1	0	0	0	0	3	0	0	1	1	2	1	0	0	0	0	0
ASV_14969	10	0	1	0	22	0	0	0	1	2	0	7	0	0	0	0	1	0	0	0	0	0	1	0	0	0	0	6	1	1	0	1	0	3	0	0	0	0	2	1	0	1	2	0	0	0	2	0	0
ASV_8938	17	0	31	2	7	0	1	9	3	3	3	3	1	13	10	2	0	0	15	0	0	0	10	2	0	0	0	19	3	10	0	3	3	1	1	0	0	4	20	3	0	4	5	1	16	2	7	2	5
ASV_676	14	0	0	0	0	0	0	0	0	0	0	0	0	0	124	0	0	0	0	0	0	0	0	0	0	0	0	0	2	4	0	0	0	0	0	0	6	0	2	2	0	0	0	6	0	0	0	0	3
ASV_7998	10	0	7	4	3	1	0	0	0	1	0	1	1	7	3	0	3	0	1	0	0	0	5	0	0	0	0	9	1	0	2	0	0	1	0	0	0	4	11	3	1	0	12	0	15	0	1	0	0
ASV_188	35	7	4	4	4	1	1	0	1	7	0	6	2	1	11	1	35	0	1	7	0	0	1	2	0	0	10	5	5	6	0	0	0	3	1	1	1	5	11	3	0	3	8	11	3	0	13	5	2
ASV_225	28	0	7	4	2	1	1	2	29	1	5	2	1	0	1	0	1	0	0	0	0	0	1	0	0	0	1	0	0	2	0	2	0	0	1	0	5	0	1	16	1	0	6	45	0	0	3	4	19
ASV_11556	0	0	1	0	0	0	0	0	0	0	0	0	0	0	0	0	0	0	0	5	0	0	0	0	2	0	0	0	0	0	0	0	0	0	0	0	0	0	0	0	0	0	0	0	0	0	0	0	0
ASV_2492	0	0	0	0	0	0	0	0	0	0	0	0	0	0	0	0	0	0	0	0	0	0	0	0	0	0	0	0	0	0	0	0	0	0	0	0	0	0	0	0	0	0	0	0	2	0	0	0	0
ASV_3719	2	0	0	0	0	0	0	0	0	0	0	1	0	0	0	0	0	0	0	0	0	0	0	0	0	0	0	0	0	0	1	0	0	0	0	0	0	0	0	0	1	0	0	0	3	0	0	0	0
ASV_482	12	0	0	0	0	0	0	0	1	0	0	0	0	0	0	0	0	0	0	0	0	0	0	0	0	0	0	0	1	4	0	0	0	0	0	0	0	0	0	0	0	0	1	9	0	0	4	3	0
ASV_81	7	0	11	1500	4	2	11	8	3	11	1	3	7	4	13	9	0	0	2	1	1	0	12	1	0	122	0	0	3	2	1	9	3	16	2	0	17	5	2	7	0	1	2	5	9	11	0	7	10
ASV_8576	2	0	11	0	0	0	0	0	0	0	0	0	0	0	0	0	0	0	0	0	0	0	0	0	0	0	0	0	0	5	0	0	0	1	0	0	0	0	0	0	0	0	0	0	3	0	0	0	0
ASV_5690	2	0	0	0	0	0	0	0	0	0	0	0	0	0	0	0	0	0	0	0	0	0	0	3	4	0	0	0	0	0	1	0	0	0	0	2	0	0	0	0	0	0	0	0	0	0	0	0	0
ASV_1616	10	0	1	0	0	0	0	0	0	1	0	0	0	0	1	0	0	0	0	0	0	0	0	0	0	0	0	0	0	0	0	0	0	0	0	0	0	0	1	4	0	0	1	0	2	0	0	0	0
ASV_42	10	1	3	19	1136	14	127	58	56	51	6	505	3	30	1	0	2	6	2	0	26	1	34	60	2	1	4	50	0	29	5	1245	10	34	15	1	880	345	467	97	30	41	54	36	3	651	67	24	263
ASV_1826	10	0	22	0	8	0	0	0	0	1	0	2	0	10	1	0	0	0	0	0	0	0	5	0	0	0	0	9	0	10	0	0	0	0	0	0	0	0	16	7	0	0	8	0	0	0	0	0	0
ASV_348	7	0	15	0	0	3	4	1	0	8	0	0	0	1	2	0	0	0	0	0	0	0	66	0	0	0	0	0	11	10	1	0	0	6	1	0	2	1	2	2	1	0	4	3	0	0	2	0	2
ASV_235	0	0	0	214	0	20	0	0	0	0	1	0	2	1	0	6	0	0	1	1	0	0	7	0	0	0	0	1	0	13	0	0	0	3	0	0	17	9	6	7	0	9	0	3	26	0	0	0	0
ASV_4172	6	0	1	0	21	0	0	0	0	0	0	2	0	3	0	0	0	0	0	0	0	0	2	0	0	0	0	0	0	2	0	0	0	0	0	0	0	0	2	1	0	0	2	0	6	0	0	0	0
ASV_687	5	0	13	0	0	0	0	0	0	1	0	6	0	0	0	0	0	0	0	0	0	15	0	0	0	0	16	0	0	0	0	0	3	0	0	13	0	0	0	0	0	0	0	0	0	0	0	0	0
ASV_1068	4	1	0	0	0	0	0	0	0	0	0	0	0	0	0	0	33	0	0	0	0	0	0	0	12	0	0	0	0	2	0	0	5	0	0	0	0	0	0	0	0	0	0	0	0	0	0	0	0
ASV_129	32	0	36	18	10	4	1	11	12	177	5	15	5	42	18	2	0	1	1	0	0	0	96	1	1	1	0	0	8	8	3	73	1	25	20	0	5	42	8	37	60	10	249	12	1	63	1	11	20
ASV_14955	1	0	0	0	0	0	0	0	0	0	0	0	0	0	0	0	0	0	0	0	0	0	0	0	0	0	0	0	0	0	0	0	0	0	0	0	0	0	0	0	0	0	0	0	0	0	0	0	0
ASV_4315	11	5	29	67	4	8	45	31	12	5	188	0	381	37	18	2	2	0	38	0	0	0	2	0	1	0	2	34	257	30	0	11	4	73	15	1	2	40	116	18	0	685	18	2	20	4	21	3	18
ASV_6006	5	0	1	0	0	0	0	0	0	3	0	1	0	0	1	0	0	0	0	0	0	0	4	0	0	0	0	0	0	1	0	0	0	0	0	0	0	3	0	0	0	0	4	0	0	0	0	0	0
ASV_388	30	0	0	34	9	0	0	2	1	3	0	0	0	0	0	0	0	0	0	0	0	0	1	1	0	0	0	3	0	0	0	0	0	0	0	0	1	2	1	0	0	0	2	6	0	1	1	0	19
ASV_109	10	0	0	13	31	3	4	1	28	158	4	48	13	37	0	1	3	0	0	0	0	0	32	11	0	0	0	0	58	6	1	54	1	15	6	1	85	69	3	41	66	4	9	5	12	12	2	11	9
ASV_446	2	1	6	8	5	2	3	0	2	3	0	6	1	2	0	0	0	0	0	0	0	0	4	0	0	0	0	3	2	0	6	0	0	43	2	0	0	9	0	1	5	0	1	1	1	0	1	0	1
ASV_8410	0	0	0	0	0	0	0	0	0	0	0	0	0	0	0	0	0	0	0	0	0	0	0	0	0	0	0	0	0	0	0	0	0	0	0	0	0	0	0	0	0	0	0	0	0	0	0	0	0
ASV_13486	8	0	5	0	0	0	0	0	0	2	0	2	0	12	3	0	0	0	0	0	0	0	2	0	0	0	0	0	0	1	0	0	0	0	0	0	0	0	2	1	2	0	2	0	0	0	0	0	0
ASV_3463	3	0	1	0	1	0	0	0	1	2	1	0	0	0	2	0	0	0	0	0	0	0	1	0	0	0	0	2	4	1	0	0	0	0	0	0	0	0	8	1	0	0	1	2	0	5	1	3	0
ASV_963	1	0	0	1	1	0	1	0	0	0	0	0	0	0	0	0	0	0	0	0	0	0	0	4	0	0	0	0	0	826	0	0	0	0	0	0	0	0	0	1	0	0	0	0	0	0	0	0	0
ASV_454	10	0	2	26	0	1	1	2	1	27	2	0	0	11	19	0	0	5	0	2	0	0	1	0	0	0	0	1	3	0	1	8	0	2	2	0	3	0	1	7	1	0	12	8	0	3	4	0	1
ASV_13684	4	0	1	0	15	0	0	0	0	0	0	0	0	1	0	0	0	0	0	0	0	0	0	0	0	0	0	1	0	0	0	0	0	0	0	0	0	0	1	0	0	0	0	0	2	0	0	0	0
ASV_12674	4	0	0	0	0	0	0	0	0	0	0	5	0	0	0	0	0	0	0	0	0	0	0	0	0	0	0	0	0	0	0	0	0	0	0	0	0	0	0	0	0	0	0	0	0	0	0	0	0
ASV_2874	0	0	0	0	0	0	3	0	0	0	0	0	0	0	0	0	0	0	0	0	0	0	0	0	0	0	0	0	0	0	0	0	0	0	0	0	0	0	0	0	0	0	0	0	0	0	0	0	0
ASV_1998	2	0	3	0	0	0	0	0	0	0	0	0	0	0	0	0	24	0	0	12	1	0	0	0	6	7	0	0	0	0	0	0	0	0	0	0	0	0	0	0	1	0	0	0	5	0	0	0	0
ASV_198	7	217	114	0	0	0	5	3	0	0	0	5	0	0	0	4	6	18	0	0	2	18	2	0	0	0	0	1	0	3	0	1	816	3	0	0	0	0	0	0	1	0	0	0	143	0	3	160	0
ASV_372	7	0	3	1	0	0	0	2	2	3	0	3	0	3	4	0	2	0	0	0	0	0	0	0	0	0	0	0	4	0	0	0	0	0	1	0	5	2	1	7	0	0	7	5	0	3	0	1	0
ASV_5772	0	0	0	0	0	0	0	0	0	0	0	0	0	0	0	0	0	0	0	0	0	0	0	0	0	0	0	0	0	0	0	0	0	0	0	0	0	0	0	0	0	0	0	0	0	0	0	0	0
ASV_10027	3	0	0	0	0	0	0	0	0	0	0	0	0	0	0	0	0	0	0	0	0	0	0	0	3	0	0	0	0	0	0	0	0	0	0	0	0	0	0	0	0	0	0	0	2	0	0	1	0
ASV_412	13	1	14	11	13	0	5	4	20	27	12	1	1	21	6	3	1	1	18	3	1	0	11	5	1	0	1	53	37	1	1	29	1	4	87	0	0	11	27	5	0	17	90	14	1	26	34	4	19
ASV_284	24	53	4	3	0	0	3	0	0	0	2	67	0	0	3	0	0	110	0	10	5	2	2	2	2	0	33	13	7	19	23	0	11	21	0	7	1	3	1	28	12	3	1	1	3	0	1	1	0
ASV_647	5	0	0	1	0	3	0	0	0	0	0	5	0	0	0	0	0	0	0	0	0	0	0	0	0	0	0	0	0	0	0	3	0	2	0	0	0	0	0	0	0	0	0	13	0	4	0	1	1
ASV_3212	0	0	8	4	5	1	0	0	2	6	0	0	0	2	0	0	3	0	22	0	0	0	11	0	0	0	0	0	1	1	0	0	0	0	0	0	0	2	5	1	0	3	3	3	0	0	1	0	0
ASV_8356	0	0	0	0	0	0	0	0	0	1	0	1	0	0	0	0	0	0	0	0	0	0	0	0	0	0	0	0	1	2	0	1	0	0	0	0	0	0	1	0	0	0	3	1	0	1	0	0	0
ASV_9678	7	0	0	0	0	0	0	0	0	0	0	0	0	0	0	0	0	0	0	0	0	0	0	0	0	0	0	0	0	0	0	0	0	0	0	0	0	0	0	0	0	0	0	0	0	0	0	0	0
ASV_222	2	1	1	3	6	8	2	0	20	3	0	0	0	1	6	0	0	0	4	0	0	0	4	0	0	0	0	3	2	0	0	2	1	1	9	0	2	3	0	1	3	15	1	17	1	1	1	0	2
ASV_476	1	0	0	7	0	0	9	1	0	0	0	0	1	1	0	0	0	0	3	0	0	0	0	1	0	0	0	0	0	0	0	1	1	1	0	0	3	0	0	0	2	2	0	7	0	0	0	0	2
ASV_10673	7	0	3	0	0	0	0	0	0	0	0	1	0	0	0	0	0	0	0	0	0	0	0	0	0	0	0	0	0	0	0	0	0	1	0	0	0	0	0	0	1	0	0	0	1	0	0	0	0
ASV_452	1	0	0	0	0	1	0	0	2	1	0	0	0	0	0	0	0	0	3	0	0	0	0	0	0	0	0	0	1	0	0	0	0	2	2	0	1	2	0	0	0	5	0	32	0	2	0	0	0
ASV_318	1	333	19	0	1	1	7	2	2	0	0	0	0	0	0	1	3	0	0	19	5	4	1	4	34	6	0	0	1	8	0	0	188	1	0	10	2	0	0	0	2	0	0	0	22	1	0	6	0
ASV_13431	2	0	2	0	2	0	0	1	2	0	1	1	0	0	0	0	0	1	3	0	0	0	2	0	0	0	0	1	0	0	0	0	0	1	1	0	1	1	3	0	0	1	2	4	0	1	3	0	0
ASV_11785	5	0	0	0	0	0	0	0	0	0	0	2	0	1	2	0	0	0	0	0	0	0	0	0	0	0	0	0	0	3	0	0	0	0	0	0	0	0	3	0	0	0	12	0	1	0	0	0	0
ASV_1684	3	0	0	0	0	0	0	0	0	0	0	0	0	0	0	0	0	0	0	0	0	0	0	0	0	0	0	0	0	0	0	10	0	0	0	0	0	0	0	3	0	0	0	0	0	0	0	0	0
ASV_1516	19	4	1	1	0	0	0	0	0	0	0	29	0	0	0	0	0	0	0	0	0	0	0	0	0	0	0	0	0	0	0	0	0	0	0	0	0	0	0	0	0	0	0	0	3	0	0	0	0
ASV_381	0	0	0	1	0	0	5	0	1	4	3	0	0	1	30	0	0	0	0	0	0	0	0	0	0	0	0	0	8	5	0	0	0	0	0	0	2	4	1	1	0	5	4	2	0	4	0	2	2
ASV_223	2	2	31	0	0	4	3	3	4	56	2	1	0	0	0	0	0	0	0	0	0	0	0	5	0	0	0	0	8	0	0	1	2	27	14	1	0	17	1	3	0	0	0	20	0	7	1	1	0
ASV_193	10	24	4	4	2	0	3	5	0	0	4	7	2	1	0	11	203	0	0	6	0	1	1	0	136	15	0	0	9	11	3	0	514	5	0	4	1	0	1	1	0	0	2	13	18	2	10	25	0
ASV_11195	2	0	0	0	0	0	0	0	0	0	0	0	0	0	0	0	0	0	0	0	0	0	0	0	0	0	0	0	0	0	0	0	0	1	0	0	0	0	0	0	0	0	0	0	1	0	0	0	0
ASV_8327	3	0	0	0	0	0	0	0	0	0	0	10	0	0	0	0	0	0	0	0	0	0	0	0	0	0	0	0	0	0	0	0	0	0	0	0	0	0	0	0	0	0	0	0	0	0	0	0	0
ASV_1897	3	0	3	0	0	0	0	0	0	0	0	4	0	0	0	0	0	0	0	0	0	0	0	0	0	0	0	0	0	0	0	0	0	0	0	0	0	0	0	0	0	0	0	0	21	0	0	7	0
ASV_1230	13	0	4	0	0	0	0	0	0	0	0	8	0	0	0	3	0	0	0	0	0	0	0	0	0	0	0	0	0	0	0	0	0	3	0	0	0	0	0	0	0	0	0	0	10	0	0	0	0
ASV_8055	1	0	0	0	15	0	0	0	0	1	2	29	0	4	0	0	0	0	0	0	0	0	2	1	0	0	0	0	0	2	0	0	0	0	0	0	5	3	1	8	0	0	2	1	2	1	0	1	0
ASV_72	11	0	0	0	0	0	0	0	0	0	1	16	3	0	0	9	196	66	0	0	0	0	0	0	0	0	0	0	0	7	1	0	9	19	0	14	0	0	0	0	0	0	0	0	13	0	0	0	0
ASV_7748	0	0	2	0	0	0	0	0	0	0	0	0	0	0	0	0	0	1	0	2	0	0	0	10	3	2	0	0	0	2	0	0	1	0	0	2	0	0	0	0	0	0	0	1	3	1	0	0	0
ASV_11073	5	1	0	1	1	0	0	2	0	6	1	2	2	4	4	0	1	0	1	0	0	0	1	0	0	0	0	3	1	2	1	0	0	0	1	0	0	1	1	3	0	1	1	0	8	1	0	0	0
ASV_12039	3	0	0	0	0	0	0	0	0	0	0	0	0	0	0	0	0	0	0	0	0	0	0	0	0	0	0	0	0	0	0	0	0	0	0	0	0	0	0	0	0	0	0	0	0	0	0	0	0
ASV_7815	3	0	1	0	0	0	0	0	0	1	0	0	0	6	4	0	5	0	0	0	0	0	1	0	0	0	0	0	0	1	0	0	0	0	0	0	0	0	1	2	0	0	11	0	0	0	0	0	0
ASV_15222	3	0	0	0	0	0	0	0	0	0	0	8	0	0	0	0	0	0	0	0	0	0	0	0	0	0	0	0	0	0	0	1	0	0	0	0	2	0	0	0	0	0	0	0	0	0	0	0	0
ASV_2973	0	0	0	0	0	0	0	0	0	0	0	1	0	0	0	0	0	0	0	0	0	0	0	0	0	0	0	0	0	0	0	0	0	1	0	0	0	0	0	0	0	0	0	0	5	1	0	0	0
ASV_11	15	41	45	6	121	5	34	100	517	10	16	34	2	4	11	5	2	5	136	22	5	3	176	12	2	1	20	584	427	27	2	517	49	11	2195	5	6	38	223	3	5	78	14	2	26	5	422	73	27
ASV_8984	2	0	0	0	2	0	0	0	0	3	0	0	0	4	3	0	2	0	0	0	0	0	3	0	0	0	0	1	0	1	1	0	0	0	0	0	0	1	1	2	3	0	9	0	0	0	0	0	1
ASV_10989	3	0	0	0	21	0	0	0	0	5	0	5	0	7	2	1	0	0	0	0	0	0	1	0	0	0	0	1	0	0	0	3	1	0	2	0	9	3	3	7	0	0	10	1	0	1	1	2	0
ASV_518	4	5	3	0	3	8	0	2	0	0	0	4	0	0	0	16	0	33	0	0	0	17	0	0	16	1	0	0	0	0	0	0	0	2	1	4	0	0	0	0	0	0	0	0	18	0	0	0	0
ASV_6930	6	0	20	0	15	0	0	0	0	11	1	11	3	10	3	0	0	0	0	0	0	0	15	0	0	0	0	2	0	1	2	0	0	0	0	0	0	0	7	3	1	1	2	0	0	0	0	0	0
ASV_662	4	31	0	1	0	0	0	0	0	0	0	0	0	0	0	8	0	0	0	3	0	0	0	0	0	0	0	0	0	0	0	0	4	0	0	7	0	0	0	0	0	0	0	0	3	0	0	0	0
ASV_1789	1	0	4	0	0	1	3	0	0	3	1	2	0	3	1	0	1	0	0	0	0	0	10	0	0	0	0	0	1	1	0	0	0	0	0	0	0	1	0	4	0	0	0	0	0	0	0	0	0
ASV_6958	0	0	0	0	0	0	0	0	0	0	0	0	0	0	0	0	0	0	0	0	0	0	0	0	0	0	0	0	0	0	0	0	0	0	0	0	0	0	0	0	0	0	0	0	0	0	0	0	0
ASV_3517	3	2	1	0	0	0	0	0	0	0	0	0	0	0	0	0	4	0	0	0	0	0	0	0	0	0	0	0	0	42	0	0	0	0	0	0	0	0	0	0	0	0	0	0	1	0	0	0	0
ASV_10088	1	0	1	0	0	0	1	0	0	0	10	0	0	0	0	1	0	0	10	0	0	0	3	0	0	0	0	0	0	0	0	0	0	0	1	0	0	0	0	0	1	0	0	0	0	0	0	1	0
ASV_3651	0	0	0	0	0	0	0	0	0	0	0	0	0	0	0	0	0	0	0	0	0	0	0	0	0	0	0	0	0	0	0	0	0	1	0	0	0	0	0	0	0	0	0	0	0	0	0	0	0
ASV_1444	0	0	6	0	0	0	0	0	0	0	0	0	0	0	0	0	0	14	0	0	13	0	0	1	0	0	0	0	0	0	2	0	0	2	0	0	0	0	1	2	5	0	0	0	10	0	0	2	0
ASV_5441	16	0	27	3	0	0	0	0	0	0	0	25	0	0	0	0	0	0	0	1	0	0	0	0	0	0	0	0	0	0	0	0	0	0	0	0	1	0	0	0	0	0	0	0	7	0	0	0	0
ASV_21	5	14	3	32	14	33	18	2	5	5	1	8	28	19	917	173	2	0	4	5	7	6	1	71	2	4	2	1009	76	86	1	46	15	88	1215	2	13	2	67	104	1	183	7	22	7	3	4	124	588
ASV_113	12	0	0	13	1	1079	3	0	0	1	1	0	0	0	1	0	0	1	0	0	0	0	0	0	0	0	0	3	486	4	0	0	7	5	4	0	0	0	6	0	2	0	0	0	0	1	0	0	0
ASV_841	6	1	0	0	1	0	1	0	0	0	0	1	0	0	0	4	6	0	0	0	0	14	0	0	0	0	0	0	0	0	0	0	0	0	0	0	0	0	0	0	0	0	1	0	5	0	0	0	0
ASV_1725	2	0	0	0	0	0	0	0	0	0	0	6	0	0	0	0	0	0	0	0	0	0	0	0	0	0	0	0	0	0	0	0	0	2	0	0	0	0	0	0	1	0	0	0	0	0	0	0	0
ASV_3976	1	3	0	0	0	0	0	0	0	0	0	0	0	0	0	0	0	0	0	0	0	0	0	0	0	0	0	0	0	0	0	0	1	0	1	0	0	0	0	0	0	0	0	0	0	0	0	0	0
ASV_1544	2	0	2	0	0	0	1	0	0	0	0	0	0	0	0	0	0	0	0	0	10	0	0	1	15	0	40	0	0	0	0	0	2	2	0	0	0	0	0	0	1	0	0	0	1	0	0	0	2
ASV_1557	2	0	0	0	1	0	0	0	0	0	0	0	0	0	0	0	0	0	0	0	0	0	0	0	0	0	0	0	0	0	0	0	0	1	0	0	0	0	0	0	0	0	0	0	0	0	0	0	0
ASV_1918	10	0	1	0	0	0	0	0	0	0	0	0	0	0	0	0	0	0	0	0	0	0	0	5	0	0	0	0	0	0	0	0	0	0	0	0	0	0	0	0	0	0	0	0	2	0	0	0	0
ASV_2068	0	0	0	0	0	0	0	0	0	0	0	0	0	0	0	0	0	0	0	0	4	0	0	0	0	0	0	0	0	12	0	0	0	0	0	0	0	1	0	0	0	0	0	0	0	0	0	0	0
ASV_2024	0	0	0	1	33	1	0	0	2	5	0	2	0	2	1	1	0	0	1	0	0	0	5	1	0	0	0	0	1	2	1	5	0	0	2	0	0	11	2	0	0	1	2	0	0	0	0	0	4
ASV_333	25	18	6	7	0	0	1	0	0	0	0	7	0	0	0	0	0	0	0	0	0	26	0	0	0	0	0	0	0	0	0	0	2	0	0	0	0	0	0	0	2	0	0	0	34	0	0	2	0
ASV_9494	5	3	10	46	0	3	16	1	0	0	20	0	53	3	1	0	0	0	0	0	0	0	2	0	0	0	0	6	28	1	0	0	0	21	0	0	0	1	9	0	0	70	2	0	6	1	1	0	1
ASV_390	5	0	1	1	2	2	1	4	0	0	0	0	0	0	0	5	1	0	0	0	0	0	0	6	1	0	0	3	0	3	2	0	58	8	1	0	0	1	0	0	0	0	0	1	4	1	0	4	0
ASV_3377	3	0	13	7	0	0	16	0	0	148	14	6	21	43	69	0	0	0	0	0	0	0	14	0	0	0	0	4	141	21	1	2	0	0	0	0	1	30	31	8	40	12	22	2	9	0	0	0	0
ASV_754	4	0	0	0	0	0	0	0	0	0	0	0	0	0	0	0	0	0	0	0	0	0	0	0	0	0	0	0	0	0	0	0	0	0	0	0	3	2	0	0	0	1	0	2	0	0	0	1	0
ASV_770	3	0	20	0	0	0	0	1	0	0	0	6	0	0	0	0	0	0	0	0	0	0	0	0	0	0	0	0	0	2	0	1	3	0	0	0	4	0	0	0	0	0	0	0	54	0	0	1	0
ASV_1014	5	0	3	1	0	0	0	0	0	0	1	0	0	0	0	1	0	0	0	16	17	0	1	16	0	0	0	0	1	12	1	0	2	0	0	6	5	0	0	0	1	0	0	1	2	0	0	1	0
ASV_178	2	0	7	0	1	9	0	0	37	2	0	190	0	32	0	0	0	0	5	0	0	0	0	0	0	0	0	39	0	1	0	0	0	0	1	0	0	7	10	3	1	2	3	61	0	0	0	7	14
ASV_12163	9	0	0	0	0	0	0	0	0	0	0	0	0	0	0	0	0	0	0	0	0	0	0	0	0	0	0	0	0	0	0	0	0	0	0	0	0	0	0	0	0	0	0	0	18	0	0	0	0
ASV_3185	3	0	6	9	2	43	1	1	32	20	3	1	51	10	16	1	0	0	44	0	0	0	20	0	0	0	0	7	23	12	1	16	1	6	110	1	8	4	1	0	5	29	18	40	0	23	14	3	3
ASV_359	4	65	3	0	0	0	1	0	0	0	0	5	0	0	0	1	2	0	2	18	0	1	0	0	8	0	4	0	2	8	0	0	6	5	1	7	4	0	0	1	2	0	0	0	11	1	0	1	0
ASV_14231	2	0	0	1	0	0	0	0	0	0	0	0	0	0	0	0	2	0	0	0	0	0	0	0	0	0	0	0	0	1	1	0	0	0	0	0	0	0	0	0	0	0	0	0	0	0	0	0	0
ASV_9253	1	0	0	0	4	0	0	0	0	0	0	0	0	0	0	0	0	0	0	0	0	0	0	0	0	0	0	0	0	0	0	0	0	0	0	0	0	0	0	0	0	0	0	0	0	0	0	0	0
ASV_61	7	2	9	7	6	20	26	5	5	51	16	95	4	62	4	20	0	6	1	0	0	0	273	3	0	0	0	3	93	22	3	4	1	5	10	1	59	75	6	31	97	0	61	318	8	6	0	15	0
ASV_1810	6	0	3	0	0	0	0	0	0	0	0	0	0	0	0	0	16	0	0	26	0	0	0	0	0	0	0	1	0	0	1	0	0	0	0	0	0	0	0	0	2	0	0	0	7	0	0	1	0
ASV_220	6	0	5	0	2	0	0	6	3	13	0	3	1	7	30	2	0	0	0	0	0	0	12	1	0	0	0	0	10	5	0	35	2	0	3	0	33	4	2	23	38	1	32	25	2	11	2	8	6
ASV_1073	8	0	8	0	0	0	0	0	0	0	0	1	0	0	0	0	0	0	0	0	0	0	0	0	0	0	0	0	0	0	0	0	0	0	0	0	0	0	0	0	0	0	0	0	18	0	0	0	0
ASV_11128	9	2	11	24	35	21	12	3	26	8	11	2	59	13	21	4	2	0	31	1	0	0	6	2	1	1	0	21	9	5	0	10	0	14	19	0	1	6	18	3	2	82	16	2	4	1	20	2	8
ASV_9349	3	0	2	0	0	0	0	0	1	0	1	2	1	2	0	0	1	0	0	0	0	0	2	0	0	0	0	1	4	0	0	1	0	3	3	0	0	0	3	0	0	1	7	2	1	5	0	0	0
ASV_11476	1	0	0	0	0	0	0	0	0	0	0	1	0	1	1	0	0	0	0	0	0	0	5	0	0	0	0	0	0	0	0	0	0	0	0	0	0	0	1	0	0	0	0	0	0	0	0	0	0
ASV_1398	2	0	21	0	0	0	0	0	0	0	0	0	0	0	0	0	0	0	0	0	0	0	1	0	0	0	0	0	0	0	0	0	0	0	0	0	0	0	0	2	0	0	0	0	31	0	0	1	0
ASV_2159	5	0	3	0	1	1	0	0	0	0	0	12	0	0	0	0	0	0	0	0	0	0	4	0	0	0	0	4	0	1	2	0	0	0	0	0	0	2	2	1	0	0	0	0	0	0	0	0	0
ASV_2792	3	0	0	0	0	0	0	0	0	0	0	2	0	0	0	0	10	0	0	19	0	0	0	0	0	0	0	0	0	0	0	0	3	1	0	2	0	0	0	0	3	0	0	0	1	0	0	0	0
ASV_15125	0	0	0	0	0	0	0	0	0	0	1	2	0	0	0	0	0	0	0	0	0	0	0	0	0	0	0	0	0	0	0	0	0	1	0	0	0	0	0	0	0	0	0	0	0	0	0	0	0
ASV_1540	4	0	9	0	0	0	0	2	0	0	0	6	0	0	0	0	0	0	0	0	0	0	0	0	0	0	0	0	0	0	0	0	0	0	0	0	0	0	0	0	0	0	0	0	10	0	0	0	0
ASV_4927	2	0	0	0	0	0	0	0	0	0	0	0	0	0	0	0	0	0	0	0	0	0	0	5	0	0	0	0	0	4	0	0	0	0	0	0	0	0	0	0	0	0	0	0	0	0	0	0	0
ASV_10227	2	0	0	0	0	0	0	0	0	0	0	0	0	0	0	0	0	0	0	0	0	0	0	0	0	0	0	0	0	0	0	0	0	0	0	0	0	0	0	0	0	0	0	0	0	0	0	0	0
ASV_6005	1	0	0	0	0	0	0	0	0	0	0	0	0	0	0	1	0	0	0	0	0	0	0	0	0	0	0	1	0	0	0	0	0	0	0	0	0	0	0	0	0	0	0	0	1	0	0	0	0
ASV_15703	16	0	0	0	62	0	0	0	0	2	0	4	0	0	2	0	0	0	0	0	0	0	1	0	0	0	0	2	0	1	0	0	0	0	0	0	0	1	3	1	0	0	0	0	26	0	0	0	0
ASV_1566	6	0	12	0	0	0	0	0	0	4	0	0	0	1	1	0	0	0	0	0	0	0	5	0	0	0	0	0	0	2	0	0	0	0	0	0	0	0	12	1	0	0	0	0	3	0	0	2	0
ASV_2337	2	4	0	73	2	63	0	0	0	0	0	1	4	0	0	0	0	0	0	0	0	0	0	0	0	0	0	0	0	0	0	0	0	45	0	0	0	0	0	0	0	1	0	0	0	0	0	0	0
ASV_15080	12	0	2	1	0	1	0	0	0	2	0	4	0	4	12	0	1	1	0	0	0	0	11	0	0	0	0	4	1	3	4	0	0	0	0	0	0	0	1	1	0	0	8	0	1	0	0	0	0
ASV_9650	2	0	5	16	1	20	6	0	1	7	26	0	315	10	17	0	0	0	1	0	0	0	5	0	0	0	0	40	28	8	3	0	0	35	1	0	1	6	3	9	21	24	4	0	1	1	0	0	0
ASV_570	14	0	1	1	0	1	4	0	0	0	0	0	2	5	0	0	0	0	0	0	0	0	0	0	0	0	0	7	2	7	0	2	0	0	0	0	0	1	12	0	1	0	4	0	0	0	0	0	2
ASV_11822	2	0	5	1	0	0	1	0	1	0	1	2	1	0	0	0	1	3	1	2	4	4	3	2	1	3	2	0	2	3	0	1	3	1	3	6	0	2	2	2	0	0	1	1	4	0	1	3	0
ASV_571	14	0	0	0	31	0	0	0	0	21	0	45	0	0	0	0	0	0	1	0	0	0	6	0	0	0	0	22	0	0	1	0	0	0	0	0	0	7	1	5	25	0	3	0	21	0	0	0	0
ASV_2013	0	0	0	40	0	0	0	0	0	0	0	0	0	0	0	0	0	0	0	0	0	0	0	0	0	0	0	5	0	0	1	0	0	0	0	0	0	0	0	0	0	0	0	0	0	0	0	0	0
ASV_6089	4	0	0	0	0	0	0	0	0	0	0	4	0	0	0	0	0	0	0	0	0	12	0	0	0	0	0	0	0	0	0	0	0	0	0	0	0	0	0	0	0	0	0	0	0	0	0	0	0
ASV_4508	3	0	5	0	0	0	0	0	0	0	0	0	0	0	0	0	0	0	0	0	0	0	0	0	0	0	0	0	0	0	0	0	0	0	0	0	0	0	0	0	0	0	0	0	4	0	0	0	0
ASV_9485	3	0	1	0	0	1	0	1	1	3	0	0	1	0	1	1	0	0	1	0	0	0	0	1	0	0	0	1	3	2	0	1	0	0	1	0	0	0	3	0	0	1	1	4	0	3	1	5	1
ASV_11025	4	16	1	0	0	0	0	0	0	0	0	0	0	0	0	2	0	0	0	0	0	0	0	0	2	0	0	0	0	0	0	0	0	0	0	0	0	0	0	0	0	0	0	0	0	0	0	0	0
ASV_4748	0	0	0	0	0	0	0	2	0	0	0	0	0	0	0	0	0	0	0	0	0	20	0	0	0	0	0	0	0	0	0	0	0	0	0	9	0	0	0	0	0	0	0	0	0	0	0	0	0
ASV_1690	2	0	5	0	0	0	0	0	0	2	0	2	0	2	1	0	0	0	0	0	0	0	0	0	0	0	0	0	0	2	0	0	0	0	0	0	0	0	1	20	1	0	2	0	0	0	0	0	0
ASV_4932	2	0	0	0	0	0	0	0	0	0	0	3	0	0	0	0	0	0	0	0	0	0	0	0	0	0	0	0	0	0	0	0	0	0	0	0	0	0	0	0	0	0	0	0	0	0	0	0	0
ASV_9592	0	0	0	0	0	0	0	0	0	0	0	0	0	0	0	0	0	0	0	0	0	0	0	0	0	0	0	0	0	0	0	0	0	0	0	0	0	0	0	0	0	0	0	0	0	0	0	0	0
ASV_8205	1	0	0	0	0	0	0	0	0	0	0	5	0	1	0	0	1	0	0	0	0	0	2	0	0	0	0	0	0	5	0	0	0	0	0	0	0	0	0	1	2	0	0	0	0	0	0	0	0
ASV_1969	9	0	0	0	0	0	0	0	0	1	0	0	0	1	3	0	0	0	0	0	0	0	0	0	0	0	0	0	0	2	0	0	0	0	0	0	0	0	1	5	0	0	2	0	0	0	0	0	0
ASV_4512	2	0	0	0	0	0	0	0	0	0	0	0	0	0	0	0	0	0	0	0	0	0	0	0	0	0	0	0	0	0	0	0	0	0	0	0	0	0	0	0	0	0	0	0	0	0	0	0	0
ASV_6791	5	0	2	0	0	0	0	0	0	1	0	0	0	0	4	0	0	0	0	0	0	0	1	0	0	0	0	0	0	0	0	0	0	0	0	0	0	0	1	0	3	0	0	0	3	0	0	0	0
ASV_8879	1	37	0	0	0	0	0	0	0	0	0	0	0	0	0	0	0	0	0	0	0	0	0	0	0	0	0	0	0	3	0	0	0	0	0	0	0	1	0	0	0	0	0	0	0	0	0	0	0
ASV_4056	10	0	16	2	8	0	1	1	0	7	1	3	2	13	5	1	2	0	0	0	0	0	5	0	0	0	0	12	1	12	1	0	0	2	0	0	0	8	38	9	0	4	6	0	20	0	1	1	1
ASV_1802	6	0	0	0	0	0	0	0	0	0	0	0	0	0	0	0	0	0	0	0	0	0	0	0	0	0	0	0	0	0	0	0	0	0	0	0	0	0	0	0	2	0	0	0	2	0	0	0	0
ASV_4368	0	0	1	0	0	0	3	0	0	0	0	0	0	0	0	0	0	0	0	0	0	0	0	0	0	0	0	0	0	0	0	0	0	0	0	0	0	0	0	0	0	0	0	0	1	0	0	0	0
ASV_7810	1	0	1	0	0	0	0	0	0	0	0	1	0	0	0	0	0	0	0	0	0	0	0	0	0	0	0	0	0	0	0	0	5	0	0	0	0	0	0	0	2	0	0	0	0	0	0	0	0
ASV_13558	1	0	2	2	0	1	0	0	0	8	0	1	0	4	0	0	0	0	0	0	0	0	2	0	0	0	0	0	29	1	0	0	0	0	0	0	0	0	3	2	1	0	11	7	0	0	0	0	0
ASV_568	4	7	0	0	0	0	0	0	0	2	1	0	0	2	0	2	21	1	0	0	0	0	0	0	0	0	4	0	1	18	0	0	0	0	0	0	0	0	0	0	0	0	0	0	2	0	0	0	0
ASV_9070	2	9	0	0	0	0	0	0	0	0	0	0	0	0	0	0	0	0	0	0	0	0	0	0	0	0	0	0	0	2	0	0	0	0	0	0	0	0	0	0	0	0	0	0	0	0	0	0	0
ASV_119	6	0	28	2	0	3	2	2	29	22	26	6	1	14	3	0	2	1	0	0	0	0	47	7	1	0	2	0	4	4	0	54	3	4	22	0	60	2	2	20	11	2	0	18	1	20	3	21	23
ASV_810	1	1	0	0	0	0	0	0	0	0	0	0	0	0	0	0	4	0	0	0	0	0	0	0	0	0	0	0	0	0	0	0	0	1	0	0	0	0	0	0	0	0	0	0	0	0	0	0	0
ASV_502	0	0	6	3	11	0	2	1	0	50	2	4	0	12	0	0	0	0	0	0	0	0	16	0	0	0	0	1	1	0	0	0	0	0	2	1	2	26	3	40	1	0	5	3	0	0	0	2	10
ASV_616	4	1	1	0	0	0	1	0	0	0	0	0	0	0	0	0	27	0	1	0	0	0	0	8	0	0	0	0	15	6	2	0	0	1	0	0	0	0	0	0	0	0	0	0	1	0	0	0	0
ASV_2589	2	0	6	0	0	0	0	0	0	0	0	0	0	0	0	0	0	0	0	0	0	0	0	0	0	0	0	0	0	0	0	0	0	0	0	0	0	0	0	0	0	0	0	0	6	0	0	0	0
ASV_3037	1	0	0	0	0	0	0	0	0	0	0	0	0	0	0	0	0	17	0	0	0	0	0	0	0	0	0	0	0	0	0	0	0	0	0	0	1	0	0	0	0	0	0	0	0	0	0	1	0
ASV_683	4	47	44	0	0	1	5	0	0	2	0	5	0	0	0	0	7	17	0	0	0	4	0	0	0	0	0	0	1	0	0	1	66	0	0	2	0	0	0	0	0	0	0	0	46	0	0	38	0
ASV_10945	13	0	0	1	3	0	1	0	0	0	0	1	1	3	5	0	0	0	0	0	0	0	0	0	0	0	0	0	6	0	0	0	0	0	0	0	0	2	0	1	1	0	0	0	0	0	0	0	0
ASV_211	12	0	2	0	0	8	0	0	21	8	0	0	0	2	1	1	0	2	0	0	0	1	0	2	0	0	0	2	10	5	0	2	0	15	0	2	1	0	1	0	0	0	1	22	0	0	0	6	1
ASV_15349	6	0	4	0	4	2	1	1	4	7	4	2	4	12	1	2	1	1	7	0	0	0	6	1	0	0	0	9	17	2	1	7	0	4	18	0	0	5	37	1	0	2	11	5	2	3	3	0	18
ASV_3644	3	0	9	0	0	0	0	0	0	0	0	3	0	0	0	0	0	0	0	0	0	0	0	0	0	0	0	0	0	0	0	0	0	0	0	0	0	0	0	0	0	0	0	0	157	0	0	2	0
ASV_5786	8	0	0	0	3	0	0	0	0	2	0	8	0	3	0	0	0	0	0	0	0	0	0	0	0	0	0	0	0	3	0	0	0	0	0	0	0	0	2	2	0	0	7	0	0	0	0	0	0
ASV_4375	7	0	16	0	2	0	4	4	1	1	2	0	2	4	3	0	0	0	3	0	0	0	1	1	0	0	0	1	3	1	0	3	1	4	1	0	0	6	15	4	1	0	2	1	12	1	7	1	5
ASV_281	11	0	1	14	1	0	3	0	0	0	1	0	0	0	3	0	0	0	1	0	1	0	0	0	0	0	0	4	0	11	0	1	1	3	0	2	5	2	1	1	1	0	1	0	0	0	0	2	0
ASV_9537	1	0	0	1	0	2	3	0	67	2	1	0	5	0	1	0	0	0	3	0	0	1	0	1	0	0	0	0	1	0	0	1	1	0	8	0	0	0	0	1	0	2	0	1	0	1	4	0	0
ASV_15574	1	0	0	0	0	0	0	0	0	0	0	0	0	0	0	0	0	0	0	6	0	0	0	0	0	0	0	0	0	0	0	0	0	0	0	0	0	0	0	0	0	0	0	0	0	0	0	0	0
ASV_213	5	0	17	7	0	0	0	1	0	2	0	2	0	3	1	15	8	48	0	44	26	26	0	0	21	0	9	4	1	7	2	0	10	3	0	11	5	2	1	8	0	0	9	31	0	24	0	2	0
ASV_468	3	0	0	0	0	0	3	0	7	5	6	1	0	1	0	0	0	0	0	0	0	0	5	0	0	0	0	0	0	0	0	0	0	4	0	0	0	3	0	30	0	0	0	16	0	0	0	7	0
ASV_9157	9	0	6	0	4	0	0	0	0	3	0	0	0	4	9	0	4	0	0	0	0	0	4	0	0	0	0	0	0	2	0	0	0	0	0	0	0	0	2	3	8	0	8	0	4	0	0	0	0
ASV_14565	2	0	0	0	0	0	0	0	0	0	0	0	0	0	0	0	0	0	0	0	0	0	0	0	0	0	0	0	0	0	0	0	0	0	0	0	0	0	0	0	0	0	0	0	0	0	0	0	0
ASV_1163	4	0	0	0	0	0	0	1	0	0	0	0	0	0	0	0	0	0	0	0	0	0	0	0	0	0	0	0	0	0	0	0	0	0	0	0	0	0	0	0	0	0	0	0	0	0	1	0	0
ASV_1986	4	0	0	0	7	2	60	0	2	1	11	3	0	1	0	0	0	0	0	0	0	0	2	0	0	0	0	19	26	1	0	0	0	203	0	0	0	1	0	0	0	119	0	0	0	0	0	0	1
ASV_216	3	0	6	5	2	5	16	2	78	5	0	5	0	4	1	0	0	0	1	0	0	0	15	3	0	0	0	1	5	3	0	13	1	3	3	0	10	3	3	2	4	2	5	39	1	0	0	0	10
ASV_1078	1	0	1	6	0	0	0	0	0	0	0	0	0	0	0	0	0	0	0	0	0	0	0	0	0	0	0	0	0	0	0	0	0	0	0	0	0	0	0	0	0	0	0	0	0	0	0	0	0
ASV_5265	2	0	1	0	0	0	0	0	0	0	0	0	0	0	0	0	19	0	0	0	0	0	0	0	0	0	0	0	0	0	0	0	0	0	0	0	0	0	0	0	0	0	0	0	0	0	0	0	0
ASV_13136	5	0	0	0	0	0	0	0	0	0	0	0	0	0	0	0	0	0	0	0	0	0	0	0	0	0	0	0	1	0	0	0	1	0	0	0	0	0	0	0	0	0	0	0	0	0	0	0	0
ASV_1129	2	0	0	0	0	0	0	0	0	0	0	0	0	0	0	0	0	0	0	0	0	0	0	0	0	0	0	0	0	0	0	0	0	0	0	0	0	0	0	5	0	0	0	0	0	0	0	0	0
ASV_7094	1	0	0	0	0	0	0	0	0	0	2	0	0	1	2	1	0	0	0	0	0	0	0	0	0	0	0	0	1	0	0	0	0	1	0	1	0	1	0	1	1	0	1	0	0	1	1	0	0
ASV_10552	5	0	0	0	0	0	0	0	0	0	0	1	0	0	0	0	0	0	0	0	0	0	0	0	0	0	0	0	0	0	0	0	0	0	0	0	0	0	0	0	0	0	0	0	1	0	0	0	0
ASV_1361	4	0	0	0	0	0	0	0	0	0	0	2	0	0	0	0	0	0	0	0	0	0	0	0	0	0	0	0	0	2	0	0	9	0	0	0	0	0	0	0	0	0	0	0	0	0	1	0	0
ASV_4369	3	0	0	0	0	0	0	0	0	0	0	0	0	0	0	0	0	0	0	0	0	0	0	0	0	0	0	0	0	0	0	0	0	0	0	0	0	0	0	0	0	0	0	0	0	0	0	0	0
ASV_165	11	1	1	0	16	0	0	2	13	10	0	25	2	5	0	1	0	0	0	0	0	0	0	0	0	0	1	0	2	6	0	37	0	2	4	3	11	4	0	91	14	7	0	14	0	0	0	8	6
ASV_8466	9	0	0	0	0	0	0	0	0	0	0	0	0	0	0	0	0	0	0	0	0	0	0	0	0	0	0	0	0	0	0	0	0	0	0	0	0	0	0	0	0	0	1	0	1	0	0	0	0
ASV_1870	1	0	0	0	0	0	0	1	0	1	0	2	0	1	0	0	0	0	0	0	0	0	0	0	0	0	0	0	0	0	0	0	0	0	0	0	0	0	2	0	0	1	0	2	0	1	0	1	0
ASV_4584	0	0	4	0	0	0	0	0	0	0	0	0	0	0	0	0	0	0	0	0	0	0	0	0	0	0	0	0	0	0	0	0	0	0	0	0	0	0	0	0	3	0	0	0	2	0	0	0	0
ASV_4543	3	0	0	0	0	0	0	0	0	0	0	0	0	0	0	0	0	0	0	0	0	0	0	0	0	0	0	0	0	0	0	0	0	0	0	0	0	0	0	0	0	0	0	0	1	0	0	0	0
ASV_192	6	1	4	39	5	5	0	2	2	68	1	3	0	14	7	9	1	1	0	0	0	0	3	1	0	0	0	0	13	3	0	4	1	0	3	0	3	1	20	7	4	1	49	96	0	9	2	0	0
ASV_353	2	0	1	3	4	0	3	0	1	6	0	1	2	2	24	1	0	0	0	16	0	0	2	0	0	0	0	0	1	4	1	0	0	2	1	0	1	1	0	10	0	0	8	12	0	0	0	0	0
ASV_831	2	0	9	0	0	1	1	0	0	0	0	0	0	0	0	0	0	1	0	0	0	0	0	1	5	0	0	0	0	0	0	0	2	1	0	0	0	0	0	3	1	0	0	0	35	0	0	2	0
ASV_1693	3	4	0	0	0	0	0	0	0	0	0	0	0	0	0	1	0	0	0	0	0	0	0	0	0	0	0	0	0	0	0	0	0	0	0	0	0	0	0	0	0	0	0	0	1	0	0	0	0
ASV_3036	0	0	0	0	0	0	0	0	0	2	0	0	0	2	4	0	0	0	0	0	0	0	1	0	0	0	0	0	0	1	0	1	0	0	0	0	0	0	2	3	3	0	2	0	0	0	0	0	0
ASV_13425	1	0	0	0	0	0	0	0	0	0	0	0	0	0	0	0	0	0	0	0	0	0	0	0	0	0	0	0	0	0	0	0	2	0	0	0	0	0	0	0	0	0	0	0	0	0	0	0	0
ASV_6567	1	0	2	0	0	0	0	0	0	0	0	0	0	0	0	0	0	0	0	0	0	0	1	0	0	0	0	0	0	0	0	0	0	0	0	0	0	0	0	0	0	0	0	0	6	0	0	0	0
ASV_837	2	0	0	1	0	0	0	0	1	0	0	2	0	0	0	0	7	0	0	19	0	0	0	0	0	27	1	0	6	10	0	0	1	0	0	4	0	0	0	0	0	0	0	0	4	0	0	0	0
ASV_9825	1	0	0	0	0	0	0	0	0	0	0	1	0	0	0	0	0	0	0	0	0	0	0	0	0	0	0	0	0	0	0	0	0	0	0	0	0	0	0	0	0	0	0	0	0	0	0	0	0
ASV_10724	0	0	0	0	0	0	0	0	0	0	0	1	0	0	0	0	0	0	0	0	0	0	0	0	0	0	0	0	0	0	0	0	0	0	0	0	0	0	0	0	0	0	0	0	1	0	0	0	0
ASV_3067	1	0	6	0	0	0	0	0	0	0	0	0	0	0	0	0	0	0	0	0	0	0	0	0	1	0	0	0	0	0	0	0	0	0	0	0	0	0	0	0	0	0	0	0	2	0	0	0	0
ASV_250	7	0	2	49	0	0	0	0	1	0	0	3	0	0	0	0	0	0	0	0	0	0	41	0	0	0	0	0	0	0	0	24	0	0	0	0	3	10	8	0	37	0	3	8	0	0	0	0	10
ASV_2108	9	0	2	2	2	0	0	0	1	3	0	0	0	2	5	0	0	0	0	0	0	0	4	0	0	0	0	0	0	0	0	0	0	0	0	0	0	1	0	2	0	0	4	0	2	0	0	0	0
ASV_919	16	0	0	0	5	10	0	0	0	0	1	53	1	1	0	0	0	0	0	0	0	0	1	0	0	0	0	2	2	2	2	0	0	2	0	0	0	2	0	6	0	3	0	0	0	0	0	1	0
ASV_11002	8	0	3	0	2	0	2	3	1	4	0	2	7	8	1	0	1	0	1	0	0	0	1	0	0	0	0	2	5	6	0	1	0	1	1	0	0	9	11	3	0	2	0	0	17	1	1	0	0
ASV_10968	1	0	1	0	0	0	0	0	0	4	0	1	0	0	1	0	0	0	0	0	0	0	0	0	0	0	0	0	6	0	1	0	0	0	0	0	0	1	0	1	1	0	0	0	0	6	0	1	1
ASV_249	3	0	0	0	281	0	5	0	0	10	0	116	0	1	0	0	1	0	0	0	0	0	91	0	0	0	0	14	0	1	1	5	0	1	0	0	0	2	15	0	35	0	0	1	2	0	0	0	1
ASV_10340	1	8	0	0	0	0	0	0	0	0	0	1	0	0	0	0	0	0	0	0	0	0	0	0	2	0	0	0	0	0	0	0	0	0	0	0	0	0	0	0	0	0	0	0	0	0	0	0	0
ASV_140	12	2	0	3	4	11	1	11	6	34	32	20	6	1	0	0	0	0	4	0	0	0	5	0	0	0	0	0	59	41	0	5	2	56	17	0	25	27	0	31	86	2	2	31	1	0	0	17	1
ASV_2203	0	0	0	0	0	0	0	0	0	0	0	1	0	0	0	0	0	0	0	0	0	0	0	0	0	0	0	0	0	1	0	0	0	0	0	0	0	0	0	0	0	0	0	0	0	0	0	0	0
ASV_2341	1	0	0	0	0	0	0	0	0	0	0	0	0	0	0	0	0	0	0	0	0	0	0	0	0	0	0	0	0	0	0	0	0	0	0	0	0	0	0	0	0	0	0	0	0	0	0	0	0
ASV_10001	19	1	43	0	57	0	0	3	0	13	1	3	0	53	18	0	0	0	2	0	0	0	11	0	0	0	0	34	1	23	1	0	0	0	0	0	0	28	80	16	1	0	9	0	42	0	0	0	0
ASV_10567	4	0	0	0	0	0	0	0	0	0	0	0	0	0	0	0	3	0	0	0	0	0	0	0	0	0	0	0	0	1	0	0	1	0	0	0	0	0	0	0	0	0	0	0	1	0	0	0	0
ASV_5767	5	0	0	0	27	0	0	0	0	0	0	1	0	1	0	0	0	0	0	0	0	0	0	0	0	0	0	0	0	0	0	0	0	0	0	0	0	1	1	0	0	0	0	0	4	0	0	0	0
ASV_299	34	0	0	0	0	0	0	0	0	0	0	39	0	0	0	0	0	1	0	0	0	0	0	0	0	0	0	0	0	0	0	0	0	2	0	0	0	0	0	0	0	0	0	0	0	0	0	0	0
ASV_7427	2	0	2	0	0	0	0	0	0	0	0	0	0	0	0	0	0	0	0	0	0	0	0	0	0	0	0	0	0	0	0	0	0	0	0	0	0	0	0	0	0	0	0	0	0	0	0	0	0
ASV_6773	26	0	1	0	122	0	0	0	0	0	0	4	0	5	2	0	0	0	0	0	0	0	0	0	0	0	0	7	0	3	0	0	0	0	0	0	0	1	4	0	0	0	2	0	62	0	0	0	0
ASV_1663	9	0	5	41	23	11	5	2	6	9	9	6	15	18	3	1	0	0	71	0	0	0	5	0	1	0	0	10	25	15	0	3	0	1	14	1	0	14	26	2	1	86	10	14	3	10	13	1	8
ASV_1597	2	11	0	0	0	0	1	0	0	0	0	1	0	0	1	0	2	0	0	0	0	0	0	0	0	0	0	0	0	0	0	0	0	0	0	0	0	0	0	0	0	0	1	0	1	0	0	0	0
ASV_959	5	33	2	0	0	0	0	1	0	0	0	0	0	0	0	0	0	0	0	0	0	0	0	10	0	0	6	0	0	0	0	0	39	0	0	0	0	0	0	0	0	0	0	0	7	0	0	121	0
ASV_581	5	0	9	3	0	0	0	4	1	0	0	0	0	0	0	1	3	0	0	0	3	0	1	0	0	0	0	0	2	4	0	0	0	1	0	3	0	0	0	0	0	0	0	0	14	0	0	171	0
ASV_10174	46	0	1	0	73	0	0	0	0	0	0	5	0	2	1	0	0	0	0	0	0	0	4	0	0	0	0	0	0	1	0	0	0	0	0	0	0	1	3	0	0	0	3	0	36	0	0	0	0
ASV_6492	1	2	0	0	0	0	0	0	0	0	0	0	0	0	0	0	0	0	1	0	0	0	0	0	0	0	0	0	0	4	0	1	0	0	0	0	0	0	0	0	1	0	0	0	0	0	0	0	0
ASV_8672	10	0	1	0	64	0	0	0	0	0	0	0	0	4	0	0	0	0	0	0	0	0	0	0	0	0	0	2	0	2	0	0	0	0	0	0	0	0	2	1	0	0	0	0	4	0	0	0	0
ASV_10129	1	0	1	0	0	0	0	0	0	0	0	0	0	0	0	0	0	0	0	0	0	0	0	0	0	0	0	0	0	0	0	0	0	0	0	0	0	0	0	0	0	0	0	0	0	0	0	0	0
ASV_561	0	1	0	0	0	0	1	0	1	0	1	3	0	0	0	9	20	0	0	24	27	0	0	37	0	0	0	0	0	18	0	0	5	0	1	5	1	0	0	0	2	0	0	0	2	0	7	6	1
ASV_209	3	0	14	0	0	0	2	0	2	43	9	1	0	5	16	0	0	2	1	0	4	0	2	0	0	0	0	0	5	5	9	0	0	0	0	0	10	0	4	3	1	0	28	14	2	42	13	0	1
ASV_3081	20	3	0	1	0	0	0	0	0	0	0	14	0	0	0	0	0	0	0	0	0	0	0	0	0	0	0	0	0	0	0	0	0	1	0	0	0	0	0	0	0	0	0	0	2	0	0	0	0
ASV_4441	2	0	4	1	1	1	0	0	2	1	0	1	0	0	1	0	0	0	0	0	0	0	0	0	0	0	0	0	0	0	0	0	0	0	2	0	0	0	0	0	2	0	0	0	0	0	1	0	0
ASV_11876	1	0	0	0	0	0	0	0	0	0	0	1	0	0	0	0	4	0	0	0	0	0	0	0	0	0	0	0	0	0	0	0	0	0	0	0	0	0	0	0	0	0	0	0	1	0	0	1	0
ASV_7481	1	0	0	0	3	0	0	0	1	0	0	5	0	0	0	0	0	0	0	0	0	0	0	0	0	0	0	0	0	1	0	0	0	0	0	0	0	1	0	0	1	0	0	2	0	0	0	1	0
ASV_733	1	0	0	0	0	0	0	0	1	0	0	0	0	0	0	0	0	0	0	0	0	0	0	0	0	0	0	0	0	0	0	0	0	0	0	0	1	0	0	0	0	0	0	1	0	0	1	0	0
ASV_11903	1	0	0	0	2	1	2	0	4	2	0	0	0	2	0	0	0	0	0	0	0	0	4	1	0	0	0	3	10	0	0	2	0	1	11	0	1	0	2	1	0	1	11	1	0	0	0	1	1
ASV_3360	1	0	4	0	0	0	0	0	0	0	0	7	0	0	0	0	0	0	0	0	0	0	0	0	0	0	0	0	0	0	0	0	0	2	0	2	0	0	0	0	0	0	0	0	0	0	0	0	0
ASV_3161	0	0	0	0	0	0	0	0	0	0	0	1	0	0	0	0	0	0	0	0	0	0	0	0	3	1	3	0	0	0	0	0	0	0	0	0	0	0	0	0	4	0	0	0	1	0	0	0	0
ASV_139	6	0	2	1	3	1	4	2	9	66	25	7	0	6	35	5	0	1	1	0	0	0	4	0	0	0	0	0	18	52	3	4	0	6	4	0	23	35	2	121	27	2	5	85	0	2	3	10	4
ASV_80	9	7	0	40	209	20	35	7	50	19	7	5	34	46	4	3	1	0	4	0	0	0	6	21	0	0	1	27	0	9	0	65	0	44	152	0	50	64	2	922	490	21	39	14	2	44	84	13	46
ASV_2446	7	0	2	0	0	0	0	0	0	0	0	1	0	0	0	0	0	34	0	0	4	4	0	0	2	0	0	0	0	0	0	0	0	1	0	3	0	0	0	0	0	0	0	0	1	0	0	0	0
ASV_8390	4	0	0	0	0	0	0	0	0	0	0	0	0	0	0	0	0	0	0	0	0	0	0	0	0	0	0	0	0	12	0	0	0	0	0	1	0	0	0	0	0	0	0	0	2	0	0	0	0
ASV_2098	0	15	0	0	0	0	0	0	0	0	0	0	0	0	0	0	0	0	0	0	9	0	0	0	0	0	10	0	0	0	0	0	0	0	0	0	0	0	0	0	1	0	0	0	3	0	0	0	0
ASV_1317	8	0	0	0	0	0	0	0	0	0	0	4	0	0	0	18	0	0	0	0	2	0	0	0	27	0	0	0	0	3	0	0	3	0	0	8	5	0	0	0	0	0	0	0	3	0	0	0	0
ASV_572	11	40	1	1	0	1	2	0	0	0	0	2	0	0	0	1	1	9	0	0	0	0	0	61	0	0	0	0	0	6	0	0	8	3	0	9	0	0	0	0	0	0	0	2	10	0	0	0	0
ASV_1794	1	0	5	0	0	0	0	0	0	0	0	0	0	0	0	0	1	1	0	0	0	0	0	0	0	0	3	0	0	2	0	0	4	0	0	0	0	0	0	0	4	0	0	0	0	0	0	0	0
ASV_1937	2	5	2	0	0	0	0	0	0	0	0	0	0	0	0	0	0	0	0	0	0	0	0	0	0	0	0	0	0	0	0	0	1	0	0	0	0	0	0	1	0	0	0	0	8	0	0	1	0
ASV_10528	6	0	1	0	25	0	0	0	0	1	0	1	0	1	0	0	0	0	0	0	0	0	0	0	0	0	0	2	0	1	0	0	0	0	0	0	0	0	2	1	0	0	0	0	6	0	0	0	0
ASV_4191	0	0	0	0	0	0	0	0	0	0	0	0	0	0	0	0	0	0	0	0	0	0	0	0	0	0	0	0	0	0	0	0	0	0	0	0	0	0	0	0	0	0	0	0	0	0	0	0	0
ASV_12433	3	0	0	0	0	0	0	0	0	0	0	0	0	0	0	0	0	0	0	0	0	0	0	0	0	0	0	0	0	0	0	0	0	0	0	0	0	0	0	0	0	0	0	0	0	0	0	0	0
ASV_1925	2	0	3	0	0	0	0	0	0	0	0	0	0	0	0	0	0	0	0	0	0	0	0	0	0	0	0	0	0	0	0	0	0	0	0	0	0	0	0	0	0	0	0	0	12	0	0	0	0
ASV_6751	5	0	9	6	23	12	7	0	13	12	4	2	28	12	14	1	0	0	17	0	0	0	7	2	0	0	0	5	16	2	0	3	0	0	15	0	1	7	13	3	3	22	12	1	0	1	8	2	1
ASV_10617	1	0	3	0	18	3	3	1	28	2	0	0	1	1	6	1	0	0	16	1	0	0	10	0	1	0	0	1	4	0	0	4	0	0	28	0	2	1	2	1	5	6	6	6	0	0	3	1	2
ASV_597	0	0	0	0	2	1	0	0	0	8	1	2	0	2	1	0	0	0	0	0	0	0	0	0	0	0	0	0	6	2	0	1	0	1	2	0	3	3	0	4	1	0	4	1	0	0	0	0	0
ASV_478	8	0	4	2	0	0	0	2	0	17	0	0	0	2	13	0	0	0	0	0	1	0	2	0	0	0	1	0	3	0	1	1	0	1	4	0	16	6	0	10	0	2	2	1	0	0	7	0	0
ASV_13177	1	0	1	0	8	2	19	0	0	0	0	3	0	0	0	0	0	0	0	0	0	0	1	0	0	0	0	7	3	0	0	0	0	3	0	0	0	1	0	0	1	14	0	0	0	0	1	0	2
ASV_1587	1	0	4	0	0	0	0	0	0	0	0	0	0	0	0	0	0	22	0	0	0	0	0	0	13	0	0	0	0	0	0	0	0	2	0	3	0	0	0	0	0	0	0	0	1	0	0	0	0
ASV_7061	1	0	0	0	0	0	0	0	0	0	0	0	0	0	0	0	0	0	0	0	0	0	0	0	0	0	0	0	0	0	0	0	0	1	0	0	0	0	0	0	0	0	0	0	2	0	0	0	0
ASV_560	5	0	2	15	1	2	1	0	1	0	6	10	1	11	3	0	0	0	0	0	0	0	3	0	0	0	0	1	0	3	1	0	0	19	0	0	0	12	0	10	11	1	3	1	2	1	0	0	0
ASV_12993	21	0	0	2	0	0	0	4	9	1	0	0	2	5	49	1	0	4	0	0	0	0	0	1	0	0	0	0	4	0	0	39	3	1	6	0	33	3	0	1	0	0	2	18	0	54	29	2	23
ASV_11664	1	0	0	0	0	0	0	0	0	0	0	0	0	0	0	0	0	0	0	0	0	0	0	0	0	0	0	0	0	0	0	0	0	0	0	0	0	0	0	0	0	0	0	0	0	0	0	0	0
ASV_6249	3	0	0	0	0	0	0	0	0	0	0	5	0	0	0	0	0	0	0	0	0	0	0	0	0	0	0	0	0	0	0	0	0	0	0	0	0	0	0	0	0	0	0	0	0	0	0	0	0
ASV_12507	3	0	3	0	0	0	0	0	0	0	0	3	0	38	1	0	0	0	0	0	0	0	3	0	0	0	0	0	1	0	0	0	0	0	0	0	0	0	0	0	23	0	2	0	0	0	0	0	0
ASV_201	1	5	0	0	0	0	0	0	0	0	0	0	0	0	0	5	0	8	4	0	0	0	0	0	0	64	0	0	0	3	0	0	13	1	4	7	5	0	0	1	1	0	0	0	4	0	0	0	0
ASV_5695	2	0	0	0	0	0	0	0	0	0	0	0	0	0	0	0	0	1	0	0	0	0	0	0	0	0	0	0	1	0	0	0	1	1	3	0	0	0	0	0	0	0	0	1	0	0	0	0	0
ASV_7343	1	16	0	0	0	0	0	0	0	0	0	0	0	0	0	0	0	0	0	0	0	0	0	0	0	0	0	0	0	6	1	0	0	0	0	0	0	0	0	0	0	0	0	0	0	0	0	0	0
ASV_4002	9	0	2	0	54	0	0	0	0	0	0	4	0	8	0	0	0	0	0	0	0	0	1	0	0	0	0	3	0	3	0	0	0	0	0	0	0	0	4	3	0	0	0	0	19	0	0	0	0
ASV_461	14	0	2	7	8	0	1	6	0	17	4	2	0	1	11	1	0	0	0	0	0	0	0	0	0	0	0	0	0	1	0	1	0	1	0	0	0	5	2	4	1	1	3	9	0	1	0	0	1
ASV_480	5	0	0	0	0	0	0	0	0	0	2	0	0	1	11	0	0	0	0	0	0	0	0	0	0	0	0	0	3	0	0	0	0	0	2	1	12	13	0	8	3	0	0	10	0	0	0	3	1
ASV_170	9	3	15	22	4	1	9	1	7	9	1	3	1	9	3	1	0	0	0	1	0	0	2	0	0	0	0	4	7	1	2	9	0	3	4	0	6	3	6	2	19	0	21	27	2	35	0	22	1
ASV_3904	2	20	0	0	0	0	0	0	0	0	0	0	0	0	0	0	0	0	0	0	0	0	0	0	0	0	0	0	0	0	0	0	5	0	0	0	0	0	0	0	0	0	0	0	3	0	0	6	0
ASV_11131	2	0	2	4	1	16	1	0	0	1	0	22	0	0	0	0	0	0	3	0	0	0	3	0	0	0	0	0	3	1	0	0	0	1	2	0	0	0	0	1	1	13	1	8	0	0	1	0	0
ASV_3547	13	8	0	2	0	0	0	0	0	0	0	17	0	0	0	0	0	0	0	0	0	0	0	0	0	0	0	0	0	0	0	0	0	0	0	0	0	0	0	0	0	0	0	0	1	0	0	0	0
ASV_6036	0	0	0	0	0	0	0	0	0	0	0	0	0	0	0	0	0	0	0	0	0	0	0	0	1	0	14	0	0	2	0	0	0	2	0	0	0	0	0	0	0	0	0	0	3	0	0	0	0
ASV_287	8	0	15	0	0	0	2	1	0	0	4	0	0	0	0	0	151	30	1	0	0	18	4	14	92	0	10	0	1	14	0	0	51	0	1	0	11	0	0	0	0	0	0	0	37	1	0	0	0
ASV_4689	0	0	0	0	0	0	0	0	0	0	0	0	0	0	0	0	0	0	0	0	0	0	0	0	0	0	0	0	0	0	0	0	0	0	0	0	0	0	0	0	0	0	0	0	1	0	0	0	0
ASV_4560	1	0	0	0	0	0	0	0	0	0	0	2	0	0	0	0	0	0	0	0	0	0	0	0	0	0	0	0	0	0	0	0	0	0	0	0	1	0	0	0	0	0	0	0	0	0	0	0	0
ASV_154	14	0	18	24	3	0	5	10	4	2	1	1	7	35	221	9	0	1	1	0	0	0	11	0	2	0	1	1	44	5	0	15	8	3	0	2	132	57	7	12	12	2	39	29	1	48	6	2	16
ASV_110	5	0	8	0	0	13	3	5	61	98	34	31	0	61	1	1	2	1	0	0	0	3	32	1	0	25	1	0	111	78	0	58	0	4	15	0	36	22	9	37	1	1	7	204	0	0	12	45	7
ASV_500	1	0	0	0	1	0	0	0	0	0	0	0	0	0	0	0	0	0	0	0	0	0	0	0	0	0	0	0	1	1	0	0	0	0	0	0	0	1	0	0	0	0	6	3	0	0	2	0	0
ASV_12814	1	0	1	0	0	0	0	0	0	0	0	2	0	0	0	0	0	0	0	0	0	0	0	0	0	0	0	0	0	0	0	0	0	0	0	0	0	0	0	0	0	0	0	0	2	0	0	0	0
ASV_937	3	0	0	0	3	0	0	0	0	4	0	16	0	0	0	0	0	0	0	0	0	0	4	0	0	0	0	4	0	0	0	0	0	3	0	0	0	0	0	0	5	0	1	0	3	0	0	0	0
ASV_13367	2	0	0	0	0	0	0	0	0	0	0	8	0	0	0	0	0	0	0	0	0	0	0	0	0	0	0	0	0	0	0	0	0	0	0	0	0	0	0	0	0	0	0	0	0	0	0	0	0
ASV_9975	15	0	0	0	0	0	0	0	0	3	0	4	0	0	0	0	0	0	0	0	0	0	0	0	0	0	0	0	0	0	0	0	0	0	0	0	0	0	0	0	0	0	0	0	0	0	0	0	0
ASV_5600	8	0	0	0	0	0	0	0	0	0	0	3	0	0	0	0	0	0	0	0	0	0	0	0	0	0	0	0	0	0	0	0	0	1	0	0	0	0	0	0	0	0	0	0	2	0	0	0	0
ASV_1919	3	0	0	0	0	0	0	0	0	0	0	1	0	0	0	0	20	0	0	0	0	0	0	0	0	0	0	0	0	0	0	0	0	0	0	0	0	0	0	0	0	0	0	0	8	0	0	0	0
ASV_6905	1	0	0	3	1	61	0	0	0	0	0	1	0	0	0	0	0	0	0	0	0	0	0	0	0	0	0	0	0	0	0	0	0	2	0	0	0	0	0	0	0	0	0	0	0	0	0	0	0
ASV_2181	3	0	0	0	0	0	0	0	0	0	0	0	0	0	0	0	0	0	0	14	0	0	0	0	0	0	0	0	0	0	0	0	0	0	0	0	0	0	0	0	0	0	0	0	0	0	0	0	0
ASV_2708	6	0	0	0	0	0	0	0	0	0	0	0	0	0	0	0	0	0	0	0	0	0	0	0	0	0	0	0	0	0	0	0	0	0	0	0	0	0	0	0	0	0	0	0	0	0	0	0	0
ASV_3704	3	0	2	0	0	0	0	0	0	0	0	1	0	0	0	0	0	0	0	0	0	0	0	0	0	0	0	0	0	2	0	0	0	0	0	0	0	0	0	0	0	0	0	0	1	0	0	0	0
ASV_10662	1	0	0	0	0	0	0	0	0	0	0	0	0	0	0	0	0	0	0	0	0	0	0	0	0	0	0	0	0	0	0	0	0	0	0	0	0	0	0	0	0	0	0	0	1	0	0	0	0
ASV_12450	12	0	0	0	28	0	0	0	0	0	0	1	0	0	0	0	0	0	0	0	0	0	0	0	0	0	0	1	0	1	0	0	0	0	0	0	0	0	0	0	0	0	0	0	9	0	0	0	0
ASV_12836	2	0	0	0	0	0	0	0	0	0	0	0	0	0	0	0	3	0	0	0	0	0	0	0	0	0	0	0	0	0	0	0	0	0	0	0	0	0	0	0	0	0	0	0	0	0	0	0	0
ASV_2709	2	0	0	0	6	0	0	0	0	4	0	8	0	0	0	0	0	0	0	0	0	0	1	0	0	0	0	2	0	0	0	0	0	0	0	0	0	0	0	1	0	0	0	0	0	0	0	0	0
ASV_967	0	0	2	0	0	0	3	1	1	0	0	0	0	0	0	0	0	54	3	0	0	0	0	0	29	0	0	0	0	0	0	0	0	1	0	2	0	0	0	0	0	0	0	1	0	0	0	1	0
ASV_7445	1	0	0	0	0	0	0	0	0	0	0	0	0	0	0	0	0	0	0	0	0	0	0	0	0	0	0	0	0	0	0	0	0	0	0	0	0	0	0	0	0	0	0	0	1	0	0	0	0
ASV_2253	7	0	0	0	0	0	0	0	0	0	0	0	0	0	0	0	0	0	0	0	0	0	0	0	0	0	0	0	0	6	0	0	0	0	0	2	0	0	0	0	0	0	0	0	0	0	0	0	0
ASV_1094	3	0	18	0	0	0	0	0	0	0	0	0	0	0	0	1	0	0	0	0	0	0	0	0	3	0	0	0	0	0	0	0	6	0	0	0	0	0	0	0	0	0	0	0	51	0	0	0	0
ASV_376	5	0	0	7	1	1	0	0	0	7	0	0	0	3	7	0	0	0	0	0	0	0	0	0	0	0	0	0	0	12	0	0	0	0	1	0	0	0	2	1	3	0	0	2	0	1	0	0	0
ASV_11317	15	0	0	0	4	0	0	0	0	1	0	4	0	1	0	0	0	0	0	0	0	0	2	0	0	0	0	47	0	0	0	0	0	0	0	0	0	5	19	1	0	0	15	0	3	0	0	0	0
ASV_1103	7	0	1	0	0	0	0	0	0	0	0	0	0	0	0	0	29	0	0	0	0	0	0	0	0	0	0	0	0	12	0	0	0	0	0	0	0	0	0	0	0	0	0	3	0	0	1	39	0
ASV_5902	10	0	0	0	66	0	0	0	0	0	0	3	0	3	0	0	0	0	0	0	0	0	1	0	0	0	0	1	0	0	0	0	0	1	0	0	0	0	3	1	0	0	1	0	8	0	0	0	0
ASV_230	5	10	5	0	0	0	3	4	0	0	2	2	0	0	1	0	12	1	0	57	16	1	1	0	256	0	0	0	0	0	0	0	50	0	0	1	0	0	0	2	0	0	0	0	21	1	1	30	0
ASV_12377	2	0	0	0	0	0	0	0	0	0	0	0	0	0	0	0	0	0	0	20	0	0	0	0	0	0	0	0	0	0	0	0	0	0	0	0	0	0	0	0	0	0	0	0	0	0	0	0	0
ASV_693	2	0	0	0	0	1	0	0	3	0	0	0	1	0	0	0	0	0	0	0	0	0	0	0	0	0	0	0	0	0	0	0	0	0	3	0	0	2	0	0	0	0	0	0	0	0	0	0	0
ASV_1315	10	0	4	2	166	6	5	2	21	10	0	5	22	7	4	7	0	0	18	0	0	0	16	2	0	0	0	1	8	1	1	4	1	3	19	0	6	1	4	6	4	6	3	2	0	0	14	2	5
ASV_973	1	0	1	7	1	0	0	0	0	0	1	1	0	0	0	1	46	0	0	0	10	0	0	1	0	0	0	0	0	0	2	0	5	0	0	0	0	0	0	0	2	0	0	0	2	0	0	70	0
ASV_6515	20	0	0	0	0	0	0	0	0	1	0	5	0	0	0	0	0	0	0	0	0	0	0	0	0	0	0	0	0	0	0	0	0	0	0	0	0	0	0	0	0	0	0	0	0	0	0	0	0
ASV_1086	1	1	0	60	1	23	1	0	0	0	1	0	19	0	0	0	0	0	0	0	0	0	0	0	0	0	0	1	0	0	0	0	0	38	0	0	0	0	0	0	0	4	0	1	2	0	0	0	0
ASV_2285	2	0	0	1	0	0	0	0	0	0	0	0	0	0	0	0	0	0	0	0	0	1	2	0	0	0	0	0	0	0	0	0	17	0	0	1	0	0	0	2	1	0	0	0	4	0	0	0	0
ASV_11999	10	0	2	0	37	0	0	0	0	0	0	7	0	0	0	0	0	0	0	0	0	0	0	0	0	0	0	0	0	1	0	0	0	0	0	0	0	0	1	0	0	0	2	0	13	0	0	0	0
ASV_614	1	0	9	0	0	0	1	4	0	0	1	2	0	0	0	2	32	39	0	0	0	0	1	5	12	0	0	0	0	0	0	0	0	0	0	0	0	0	0	0	0	0	0	0	19	0	0	41	0
ASV_12313	4	0	2	0	0	0	0	0	0	6	0	0	0	0	15	0	0	0	0	0	0	0	0	0	0	0	0	0	0	1	1	0	0	0	0	0	0	0	0	0	2	0	4	0	0	0	0	0	0
ASV_13095	6	0	8	0	1	0	0	0	0	57	0	1	0	22	29	0	0	0	0	0	0	0	9	0	0	0	0	3	6	11	4	0	0	0	0	0	0	16	16	29	36	0	37	0	4	0	0	0	0
ASV_6107	2	0	0	0	58	0	26	0	1	0	7	3	0	7	0	0	0	0	0	0	0	0	3	0	0	0	0	24	8	4	0	0	0	22	0	0	0	0	0	0	1	31	0	0	0	0	1	0	6
ASV_11332	5	9	1	1	1	0	2	0	0	0	127	2	0	0	0	0	17	0	0	0	0	0	1	1	0	0	0	0	0	1	1	0	1	0	0	0	0	2	0	0	4	0	0	0	54	0	0	0	0
ASV_3695	0	0	0	0	2	2	0	0	0	0	0	0	1	0	0	0	0	0	0	0	0	0	0	0	0	0	0	0	0	0	0	1	0	0	0	0	0	0	0	0	0	0	0	0	0	0	0	0	0
ASV_10140	6	0	0	0	0	0	0	0	0	1	0	0	0	3	1	0	2	0	0	0	0	0	1	0	0	0	0	0	0	0	0	0	0	0	0	0	0	0	0	1	2	0	2	0	2	0	0	0	0
ASV_7495	4	0	3	0	1	0	0	0	0	8	0	0	0	0	0	0	0	0	0	0	0	0	0	0	0	0	0	0	1	0	0	0	0	2	0	0	0	0	0	0	0	0	0	0	0	0	0	0	0
ASV_5553	0	0	2	0	0	0	0	0	0	2	0	0	0	0	0	0	0	0	0	0	0	0	0	0	0	0	0	0	0	0	0	1	0	0	0	0	0	0	0	4	0	0	0	0	1	0	0	0	0
ASV_7985	3	0	0	0	0	0	0	0	0	0	0	0	0	0	0	0	0	0	0	0	0	0	0	0	0	0	0	0	0	0	0	0	0	0	0	0	0	0	0	0	0	0	0	0	0	0	0	0	0
ASV_164	15	0	7	9	1	3	10	6	20	17	17	7	0	7	54	1	0	0	8	1	0	0	5	0	0	0	0	0	12	21	2	88	2	10	9	0	26	14	0	60	14	6	4	15	1	0	0	8	19
ASV_4372	1	1	6	7	20	36	2	0	4	15	1	4	6	3	18	1	2	0	16	0	0	0	30	1	0	0	1	5	11	11	2	0	0	5	3	0	1	3	7	2	13	41	8	8	1	1	4	1	1
ASV_14163	0	0	0	0	0	0	0	0	0	0	0	0	0	0	0	0	0	0	0	0	0	0	0	0	1	0	0	0	0	0	0	0	0	0	0	0	0	0	0	0	0	0	0	0	0	0	0	0	0
ASV_77	8	0	219	25	3	3	15	5	9	327	23	54	1	59	186	11	0	0	1	0	1	13	52	0	0	0	1	2	1	39	10	25	7	48	9	1	65	41	5	54	122	12	100	4	27	7	2	15	45
ASV_838	2	2	0	0	1	3	0	0	0	0	0	0	0	0	0	0	0	0	0	0	0	0	0	0	0	0	0	0	0	3	0	0	0	0	0	3	2	0	0	0	0	0	0	0	0	0	0	0	0
ASV_1825	16	0	21	1	35	0	1	1	0	130	2	44	1	49	41	0	0	0	0	0	0	0	45	0	0	0	0	0	9	9	2	1	0	0	0	0	0	8	20	9	18	0	39	0	31	0	0	0	0
ASV_11563	0	0	0	0	0	0	1	0	0	0	0	0	0	0	0	0	0	0	0	0	0	0	0	0	0	0	0	0	0	0	0	0	0	0	0	0	0	0	0	0	0	0	0	0	1	0	0	0	0
ASV_10973	8	0	0	0	41	0	0	0	0	0	0	0	0	1	0	0	0	0	0	0	0	0	0	0	0	0	0	0	0	0	1	0	0	0	0	0	0	0	0	0	0	0	0	0	11	0	0	0	0
ASV_2037	2	0	0	0	0	0	0	0	0	0	0	0	0	0	0	0	0	0	0	0	0	0	0	0	0	0	0	0	1	1	0	0	0	1	0	0	0	0	0	0	0	0	0	0	0	0	0	0	0
ASV_4200	1	1	2	23	0	11	0	0	1	0	0	2	8	0	1	0	0	0	0	0	0	0	2	0	0	0	0	1	0	0	0	0	0	16	0	0	0	0	0	0	1	0	0	0	0	0	0	0	0
ASV_12948	1	0	0	0	0	0	0	0	0	0	0	0	0	0	0	0	0	0	0	0	0	0	0	0	0	0	0	0	0	0	0	0	0	0	0	0	0	0	0	0	0	0	0	0	0	0	0	0	0
ASV_4703	1	0	0	0	0	0	0	0	0	0	0	0	0	0	0	0	0	0	0	0	0	0	0	0	0	0	0	0	0	0	0	0	0	0	0	0	0	0	0	0	0	0	0	0	0	0	0	0	0
ASV_3131	3	0	0	0	0	0	1	0	0	0	0	0	0	0	0	0	0	0	0	0	0	0	0	0	0	0	0	0	0	0	0	0	0	0	0	0	0	0	0	1	0	0	0	0	1	0	0	0	0
ASV_15035	5	0	0	0	1	0	0	0	0	3	0	3	0	0	0	0	0	0	0	0	0	0	1	0	0	0	0	0	0	0	0	0	0	0	0	0	0	0	1	3	0	0	6	0	1	0	0	0	0
ASV_14334	8	0	0	0	0	0	0	0	0	0	0	2	0	0	0	0	0	0	0	0	0	0	0	0	0	0	0	0	0	0	0	0	0	0	0	0	0	0	0	0	0	0	0	0	5	0	0	0	0
ASV_5941	45	0	4	0	1	0	0	0	0	1	0	22	0	0	0	0	0	0	0	0	0	0	0	0	0	0	0	0	0	0	0	0	0	0	0	0	0	0	0	1	0	0	1	0	2	0	0	0	0
ASV_14224	4	0	0	0	0	0	0	0	0	1	0	0	0	0	5	0	0	0	0	0	0	0	0	0	0	0	0	0	0	0	0	0	0	0	0	0	0	0	2	0	0	0	1	0	1	0	0	0	0
ASV_11118	1	0	0	0	0	0	0	0	0	0	0	0	0	0	0	0	0	0	0	0	0	0	0	11	0	0	0	0	2	0	0	0	0	0	0	0	0	0	0	0	0	0	0	0	2	0	0	0	0
ASV_12020	5	0	0	0	2	1	0	0	0	10	0	16	0	2	0	0	0	0	0	0	0	0	0	0	0	0	0	0	35	6	2	3	0	0	0	0	1	0	3	18	0	0	5	0	4	0	0	0	0
ASV_317	1	0	0	2	0	0	0	1	0	4	0	1	0	0	2	1	0	1	0	0	0	0	0	0	0	0	0	0	1	8	0	0	0	0	0	1	1	2	0	0	2	0	4	23	4	2	0	1	1
ASV_3417	6	0	11	1	59	0	0	0	0	2	0	17	1	0	0	0	0	0	0	0	0	0	1	0	0	0	0	4	1	0	0	0	0	2	0	0	0	1	0	1	1	1	0	0	1	0	0	0	0
ASV_384	3	0	7	1	0	0	3	2	1	0	0	1	0	0	0	0	0	0	0	0	0	0	1	0	0	0	0	0	0	1	1	0	0	2	1	0	16	3	0	3	0	0	0	0	1	0	0	0	0
ASV_10220	3	0	2	0	0	0	0	0	0	0	0	0	0	0	0	0	0	0	0	0	0	0	0	0	0	0	0	0	0	0	0	0	0	0	0	0	0	0	0	0	2	0	0	0	1	0	0	0	0
ASV_2045	1	0	0	0	0	0	0	0	0	0	0	0	0	0	0	0	0	37	0	0	0	0	0	0	0	19	0	0	0	0	0	0	0	0	0	0	0	0	0	0	0	0	0	0	0	0	0	0	0
ASV_1214	1	0	9	0	0	0	0	0	0	0	0	1	0	0	0	0	0	1	0	0	0	0	0	0	0	0	0	0	0	0	0	1	134	0	0	1	0	0	0	0	0	0	0	0	11	0	0	43	0
ASV_156	2	0	17	309	11	0	12	7	4	36	1	2	2	19	1	0	15	0	2	0	0	1	18	1	0	0	0	18	6	9	1	21	6	2	6	0	35	23	9	52	97	2	13	44	1	86	0	6	13
ASV_4087	3	0	0	1	0	0	0	0	0	0	0	0	0	0	0	0	0	0	0	0	0	0	0	0	0	0	0	0	0	0	0	0	0	0	0	0	0	0	0	0	0	0	0	0	0	0	0	0	0
ASV_591	3	11	3	0	0	0	0	0	0	0	0	0	0	0	2	0	0	0	0	0	8	0	0	0	0	0	0	0	0	8	0	0	3	0	0	0	0	0	0	7	0	0	0	47	0	53	0	0	0
ASV_946	1	0	0	0	0	0	2	0	0	0	0	0	0	0	0	0	0	2	0	0	0	0	0	0	0	0	0	0	0	3	1	0	0	0	0	0	0	2	0	2	0	0	0	0	0	0	0	0	0
ASV_226	2	0	3	9	0	6	0	0	4	12	1	2	0	9	11	1	0	0	0	0	0	0	19	0	0	0	0	0	1	0	0	1	0	8	5	0	9	8	0	3	16	1	0	56	0	30	1	7	5
ASV_4955	3	0	0	5	0	0	1	0	0	0	3	7	0	0	0	0	0	0	0	0	0	0	0	0	0	0	0	0	0	1	0	0	0	18	0	0	0	1	0	0	1	0	0	0	0	0	0	0	0
ASV_4010	2	92	0	0	0	1	0	0	0	0	0	1	0	0	0	0	1	0	0	0	0	0	0	0	0	0	0	0	0	0	0	0	0	0	0	0	0	0	0	0	0	0	0	0	56	0	0	0	0
ASV_6059	1	0	0	0	1	0	0	0	0	0	0	8	0	0	0	0	0	0	1	0	0	0	0	0	0	0	0	10	0	1	0	0	0	0	0	0	0	0	0	0	0	0	0	0	0	0	0	0	0
ASV_1019	8	0	1	0	0	0	0	0	0	0	0	0	0	0	0	0	0	0	0	0	1	0	0	0	4	0	0	0	0	2	0	0	0	0	0	0	0	1	0	0	0	0	0	2	0	5	0	0	0
ASV_3743	2	0	1	1	1	0	0	1	0	1	0	1	1	1	1	0	0	0	0	0	0	0	2	0	0	0	0	1	1	1	0	1	0	0	0	0	1	0	1	3	0	0	0	2	1	0	2	1	0
ASV_8492	18	0	0	0	0	0	0	0	0	0	1	0	0	0	0	0	0	0	0	0	0	0	0	1	0	0	0	0	2	0	0	0	0	0	0	0	0	0	0	0	0	0	0	0	47	0	0	0	0
ASV_459	2	0	3	0	0	1	0	0	0	0	0	0	0	0	0	0	0	0	0	0	0	0	0	10	0	0	0	0	0	3	0	1	31	1	0	8	1	1	0	1	0	0	0	0	0	0	0	1	0
ASV_15040	1	0	0	1	0	0	0	0	0	1	0	0	0	2	7	0	0	0	0	0	0	0	1	0	0	0	0	0	1	0	0	3	0	0	0	0	0	0	1	0	0	0	7	2	0	1	1	0	0
ASV_1886	0	0	3	0	0	0	0	0	0	0	0	4	0	0	0	0	0	0	0	0	1	0	0	0	0	0	0	0	0	0	0	0	0	2	0	0	0	0	0	0	0	0	0	0	7	0	1	0	0
ASV_3890	1	0	0	0	0	0	0	0	0	0	0	0	0	0	0	0	0	0	0	0	0	0	0	0	0	0	0	0	0	0	0	0	2	0	0	0	0	0	0	0	4	1	0	0	0	0	0	0	0
ASV_1507	2	0	3	0	0	0	0	0	0	6	0	0	0	0	0	0	0	0	0	0	0	0	0	0	0	0	0	0	25	3	2	0	1	0	0	0	0	4	1	0	0	0	5	3	0	2	0	0	0
ASV_83	11	0	4	524	2	0	27	2	2	10	1	0	2	4	193	13	27	5	1	1	0	0	0	0	0	2	0	20	114	75	2	9	7	0	0	4	31	9	19	5	1	3	1	63	3	544	28	2	2
ASV_1302	5	0	0	0	0	0	0	0	0	0	0	0	0	0	0	1	0	0	0	0	0	28	0	0	0	0	0	0	0	0	0	0	0	0	0	0	0	0	0	0	0	0	0	0	3	0	0	0	0
ASV_1364	2	0	0	0	0	0	0	0	0	0	0	1	0	0	0	0	0	0	0	0	65	0	0	0	0	0	9	0	0	0	0	0	0	0	0	0	0	0	0	0	0	0	0	0	0	0	0	0	0
ASV_1023	3	0	1	0	0	0	0	0	0	0	0	0	0	0	0	0	0	0	0	1	0	0	0	1	0	0	4	0	0	4	0	0	4	0	0	0	0	0	0	0	0	0	0	0	4	0	0	0	0
ASV_3496	3	0	2	0	0	0	0	0	0	0	0	0	0	0	0	0	0	0	0	0	0	0	0	0	0	0	0	0	0	0	0	0	0	0	0	0	0	0	0	0	0	0	0	0	0	0	0	0	0
ASV_11596	2	0	0	0	0	0	0	0	0	0	0	0	0	0	0	0	0	0	0	0	0	0	0	0	0	0	0	0	0	0	0	0	0	0	0	0	0	0	0	0	0	0	0	0	0	0	0	0	0
ASV_82	12	2	1	4	1	0	0	2	0	0	0	7	0	1	0	3	26	106	0	101	10	1	0	19	0	0	13	0	0	15	5	0	12	2	1	6	3	0	0	2	1	1	0	0	4	0	2	2	0
ASV_2701	9	0	0	0	0	0	0	0	0	0	0	0	0	0	0	0	0	0	0	0	0	0	0	0	0	0	3	0	0	0	0	0	0	0	0	5	0	0	0	2	0	0	0	0	1	0	0	0	0
ASV_1283	3	0	0	0	0	0	0	0	0	0	0	0	0	0	0	0	0	0	0	0	0	0	0	0	0	0	0	0	0	8	0	0	0	1	0	0	0	0	0	0	0	0	0	0	0	0	0	0	0
ASV_6477	0	0	0	4	0	1	0	0	0	0	2	0	0	0	0	0	0	0	0	0	0	0	0	0	0	0	0	0	0	0	0	0	0	0	0	0	0	0	0	0	0	1	0	0	0	0	0	0	0
ASV_2670	1	0	0	0	0	0	0	0	0	1	0	0	0	4	0	0	0	0	0	0	0	0	0	0	0	0	0	0	0	0	0	0	0	0	0	0	0	0	0	0	0	0	0	0	1	0	0	0	0
ASV_387	0	9	3	1	0	0	10	0	1	0	0	1	0	0	1	13	21	123	1	59	0	0	0	10	47	2	0	0	0	13	0	0	6	2	0	16	0	0	0	1	0	0	1	0	3	0	1	1	0
ASV_206	1	28	3	0	0	0	9	13	1	0	4	6	1	0	0	4	210	113	1	226	28	26	0	9	41	7	22	0	9	13	4	3	252	0	1	9	0	2	0	12	20	1	1	0	1	0	0	10	0
ASV_7582	5	0	4	2	2	11	2	2	5	10	1	0	7	8	9	38	15	0	32	0	0	1	8	0	0	0	0	16	28	5	0	8	2	1	20	0	1	2	11	0	2	18	23	2	1	1	113	1	9
ASV_6387	1	0	0	0	23	0	0	0	0	0	0	2	0	0	0	0	0	0	0	0	0	0	0	0	0	0	0	3	0	0	0	0	0	0	0	0	0	0	0	0	0	0	0	0	0	0	0	0	0
ASV_11276	0	0	0	0	0	0	0	0	0	0	0	0	0	0	0	0	0	0	0	0	0	0	0	0	1	0	0	0	0	3	0	0	0	0	0	0	0	0	0	0	0	0	0	0	0	0	0	0	0
ASV_8069	3	0	0	0	0	0	0	0	0	0	0	0	0	0	0	0	0	0	0	0	0	0	0	0	0	0	0	0	0	0	0	0	0	0	0	0	0	0	0	0	0	0	0	0	0	0	0	0	0
ASV_13116	3	0	0	0	0	0	0	0	0	0	0	1	0	2	0	0	0	0	0	0	0	0	0	0	0	0	0	0	0	0	0	3	0	0	0	0	0	1	0	0	0	0	0	0	0	0	0	0	0
ASV_331	1	0	0	4	0	2	1	0	10	0	0	1	1	2	0	0	0	0	4	0	0	0	0	3	0	0	0	0	3	1	1	1	0	4	2	0	4	0	0	1	1	26	7	0	0	0	1	0	2
ASV_1466	14	0	2	0	4	0	0	0	0	0	0	0	0	2	4	0	1	0	0	0	0	0	1	0	0	0	0	0	0	0	0	0	0	0	0	0	0	2	2	0	2	0	4	0	3	0	0	0	0
ASV_106	3	0	51	1	0	0	2	8	29	20	11	3	3	25	26	9	0	0	0	0	0	0	12	29	0	0	0	0	62	28	0	1	3	0	6	1	55	19	1	37	130	9	5	352	0	20	0	29	12
ASV_2509	1	0	0	0	0	0	0	0	0	0	0	0	0	0	0	1	1	0	0	0	0	0	0	0	0	0	0	0	0	0	0	0	0	0	0	0	0	0	0	0	0	0	0	0	2	0	0	0	0
ASV_115	12	0	1	7	0	3	0	7	0	6	0	0	0	2	7	18	0	0	0	0	0	0	3	0	0	0	0	0	10	12	0	3	0	8	3	2	2	5	0	29	3	0	12	32	6	90	1	1	8
ASV_835	14	0	45	0	1	0	0	0	0	3	0	7	0	6	5	0	0	0	0	0	0	0	58	0	0	0	0	1	0	2	1	0	0	0	0	0	0	2	3	16	8	0	14	0	5	0	0	0	0
ASV_8340	2	0	3	0	0	0	0	0	0	0	0	0	0	0	0	0	0	0	0	0	0	0	0	0	1	0	0	0	0	0	0	0	0	0	0	0	0	0	0	0	0	0	0	0	1	0	0	0	0
ASV_12448	1	0	1	0	13	0	0	2	1	1	0	1	1	4	4	0	0	1	0	0	0	0	2	0	0	0	0	3	1	0	0	0	0	0	2	0	0	0	3	1	0	0	12	1	1	0	3	0	1
ASV_756	5	0	0	4	1	1	3	0	11	0	1	1	3	1	0	0	0	0	2	0	0	0	0	3	0	0	0	0	2	0	0	26	1	14	13	0	8	9	2	2	7	6	0	0	0	0	8	0	1
ASV_3446	9	0	1	0	0	0	0	0	0	1	0	9	0	0	0	0	0	0	0	0	0	0	0	0	0	0	0	0	0	0	0	0	0	0	0	0	0	0	1	1	2	0	5	0	0	0	0	0	0
ASV_182	15	0	1	18	43	0	8	1	12	1	4	11	3	2	0	0	0	0	0	0	0	0	1	7	0	1	0	0	1	1	0	17	0	33	7	0	1	20	8	4	5	8	0	1	2	0	2	0	1
ASV_9015	1	0	2	3	1	0	0	0	0	1	0	2	0	6	6	0	0	1	0	0	0	0	5	0	0	0	0	5	1	1	0	0	1	0	1	0	0	0	2	4	1	2	9	0	4	0	0	0	0
ASV_346	2	388	2	0	0	0	0	0	0	0	0	0	0	0	0	2	135	0	0	0	1	0	0	0	0	0	0	0	0	0	2	0	2	0	0	0	0	0	0	0	0	0	0	0	8	0	0	338	0
ASV_1241	1	0	0	0	0	0	0	0	0	3	0	14	0	0	0	0	0	0	0	0	0	0	5	0	0	0	0	0	2	0	0	0	0	1	0	0	0	0	2	6	1	1	0	0	0	0	0	0	0
ASV_968	3	0	0	0	0	0	0	1	0	0	0	0	0	0	0	0	0	0	0	0	0	0	0	0	0	0	0	0	0	2	0	0	9	0	0	0	0	0	0	0	0	0	0	0	0	0	0	0	0
ASV_377	14	39	3	5	0	0	5	0	0	0	0	6	0	0	0	2	0	0	1	0	0	0	2	0	0	0	0	0	8	0	1	0	2	8	0	2	1	0	0	0	1	0	0	0	9	0	0	1	0
ASV_7822	12	0	4	0	2	0	0	0	0	0	0	4	0	4	0	0	0	0	0	0	0	0	10	0	0	0	0	0	0	0	0	0	0	0	0	0	0	0	3	3	0	0	3	0	0	0	0	0	0
ASV_9519	0	0	0	0	0	0	0	0	0	0	0	1	0	0	0	0	1	0	0	0	1	0	0	0	0	0	0	0	1	0	0	0	0	0	0	1	0	0	0	0	0	0	0	0	0	1	0	0	0
ASV_13680	22	0	4	0	29	0	0	0	0	0	0	3	0	4	0	0	0	0	0	0	0	0	0	0	0	0	0	0	0	2	0	0	0	0	0	0	0	0	2	0	0	0	1	0	20	0	0	0	0
ASV_852	0	0	0	1	0	0	0	0	0	0	1	1	0	0	0	0	4	0	0	0	0	0	0	14	15	0	0	0	0	0	0	0	0	0	0	9	0	0	0	1	2	1	0	0	0	0	1	1	0
ASV_12418	2	5	1	45	4	7	0	21	0	4	9	0	14	2	0	0	0	0	7	0	0	0	1	9	0	0	0	6	12	3	0	5	2	22	2	1	2	1	6	1	1	8	4	2	5	1	8	0	3
ASV_4307	1	0	0	0	0	0	0	0	0	0	0	0	0	0	0	0	0	0	0	0	0	0	0	0	0	0	0	0	0	0	0	0	0	0	0	0	0	0	0	0	0	0	0	0	0	0	0	0	0
ASV_6084	1	0	2	0	4	0	0	2	0	2	0	1	1	7	0	0	0	0	0	0	0	0	1	0	0	0	0	4	5	1	0	2	0	0	1	0	1	6	15	1	1	0	13	4	0	2	0	0	2
ASV_951	2	0	3	1	0	0	0	1	0	2	0	0	0	21	1	0	0	0	0	0	0	4	2	0	0	0	1	0	0	0	0	0	0	0	0	0	0	1	1	0	3	0	3	1	1	1	0	0	3
ASV_11120	0	0	0	0	0	0	0	0	0	0	0	0	0	0	0	0	0	0	0	0	0	0	0	0	0	0	0	0	0	0	0	0	0	0	0	0	0	0	0	0	0	0	0	0	0	0	0	0	0
ASV_10751	0	0	1	0	0	0	0	0	0	0	0	1	0	1	0	0	1	0	0	0	0	0	0	0	0	0	0	0	0	0	0	0	0	0	0	0	0	0	1	0	0	0	1	0	0	0	0	0	0
ASV_4169	5	0	2	0	0	0	0	0	0	0	0	0	0	0	0	0	0	0	0	0	0	0	0	0	0	0	0	0	0	0	0	0	0	1	0	0	0	0	0	0	0	0	0	0	1	0	0	0	0
ASV_10955	1	0	0	0	3	0	0	0	0	3	0	3	0	0	0	0	0	0	0	0	0	0	0	0	0	0	0	0	0	1	0	0	0	0	0	0	0	1	0	1	0	0	0	0	0	0	0	0	0
ASV_3120	2	2	0	0	0	0	0	0	0	0	0	0	0	0	0	0	0	0	0	0	0	0	0	1	0	0	0	0	0	0	0	0	3	0	0	0	0	0	0	0	0	0	0	0	1	0	0	1	0
ASV_2270	12	0	2	0	8	0	0	0	0	2	0	0	0	3	3	0	1	0	0	0	0	0	1	0	0	0	0	0	0	0	1	0	0	0	0	0	0	0	4	4	4	0	8	0	1	0	0	0	0
ASV_4826	22	0	0	0	0	0	0	0	0	0	0	0	0	0	0	0	0	0	0	0	0	0	0	0	0	0	0	0	0	0	0	0	0	0	0	0	0	0	0	0	0	0	0	0	0	0	0	0	0
ASV_14265	11	0	0	0	0	0	0	0	0	0	0	0	0	0	0	0	0	0	0	0	0	0	0	0	0	0	0	0	0	0	0	0	0	0	0	0	0	0	0	0	0	0	0	0	0	0	0	0	0
ASV_553	4	0	1	0	0	0	1	3	0	0	0	2	0	1	0	0	8	0	0	0	0	0	0	0	0	0	0	0	0	0	0	0	0	0	0	0	0	0	0	0	0	0	0	0	2	0	0	0	0
ASV_4883	2	0	1	0	0	0	0	0	0	0	0	0	0	0	0	0	0	0	0	0	0	0	0	0	0	0	0	0	0	0	0	0	0	0	0	0	0	0	0	0	0	0	0	0	1	0	0	0	0
ASV_14297	1	0	0	0	0	0	0	0	0	0	0	2	0	0	0	0	0	0	0	0	0	0	0	0	0	0	0	0	0	0	0	0	0	1	0	0	0	0	0	0	0	0	0	0	0	0	0	0	0
ASV_575	8	1	0	226	1	262	4	0	0	0	2	48	5	0	0	0	0	0	0	0	0	0	1	7	0	0	0	0	33	2	0	0	0	125	0	0	0	0	0	0	1	38	1	0	1	0	0	0	0
ASV_3432	3	9	0	0	0	0	0	0	0	0	0	0	0	0	0	0	0	0	0	11	0	0	0	0	0	0	0	0	0	0	0	0	0	0	0	0	0	0	0	0	0	0	0	0	0	0	0	0	0
ASV_861	10	0	0	0	0	0	1	0	0	0	0	7	0	0	0	1	9	14	0	0	0	0	1	0	0	0	0	0	0	4	1	0	0	1	0	0	0	0	0	0	0	0	0	0	7	0	0	0	0
ASV_9177	8	0	0	0	8	0	0	0	0	0	0	3	0	0	1	0	0	0	0	0	0	0	0	0	0	0	0	1	0	0	0	0	0	0	0	0	0	0	1	0	0	0	0	0	6	0	0	0	0
ASV_2137	0	0	1	11	9	14	0	1	10	39	3	3	6	3	9	0	0	0	2	1	0	0	12	2	0	0	0	2	0	4	6	7	1	7	11	0	2	7	1	4	5	13	7	4	0	4	3	8	4
ASV_5923	4	0	1	5	1	0	0	0	0	1	0	1	0	0	4	0	1	0	0	0	0	0	2	0	0	0	0	3	1	3	0	3	0	0	0	0	0	0	7	1	0	0	12	1	1	1	0	1	2
ASV_5281	2	0	1	0	1	0	0	0	0	1	0	1	0	1	0	0	0	0	0	0	0	0	4	0	0	0	0	0	0	0	0	0	0	0	0	0	0	0	1	4	0	0	1	0	0	0	0	0	0
ASV_13496	2	5	1	56	1	8	2	6	2	3	4	0	2	0	1	4	0	1	2	0	0	0	0	2	1	0	0	0	19	0	1	0	1	13	1	0	0	0	0	2	0	1	0	4	1	1	2	1	2
ASV_9388	9	0	2	0	61	0	0	0	0	0	0	0	0	4	0	0	0	0	0	0	0	0	0	0	0	0	0	2	0	1	0	0	0	0	0	0	0	0	3	1	0	0	1	0	13	0	0	0	0
ASV_254	2	0	0	1	0	0	19	3	5	2	2	0	2	30	0	1	0	0	0	0	0	1	0	0	0	0	0	0	4	3	0	113	1	0	2	0	21	41	2	5	0	3	9	0	5	0	1	7	59
ASV_15496	1	0	0	0	11	0	0	0	0	0	0	2	0	0	0	0	0	0	0	0	0	0	0	0	0	0	0	0	0	0	0	0	0	0	0	0	0	0	0	0	0	0	0	0	0	0	0	0	0
ASV_719	11	0	0	11	0	0	1	0	0	0	0	7	0	0	0	7	14	0	0	0	0	0	0	0	0	0	0	2	0	513	1	0	0	2	0	0	0	0	0	2	0	0	0	0	0	0	0	0	0
ASV_7145	1	0	0	0	0	0	0	0	0	0	0	0	0	0	0	0	11	0	0	0	0	0	0	0	0	0	0	0	0	0	0	0	1	0	0	0	0	0	0	0	0	0	0	0	0	0	0	0	0
ASV_706	0	0	32	0	0	0	0	0	0	0	0	0	0	0	0	1	0	0	0	1	0	0	2	0	0	0	0	0	0	0	0	0	7	0	0	0	1	0	0	0	0	0	0	0	32	0	0	18	0
ASV_6757	0	0	0	0	0	0	0	0	0	0	0	0	0	0	0	0	0	0	0	0	0	0	0	3	0	0	0	0	0	0	0	0	0	0	0	0	0	0	0	0	1	0	0	0	1	0	0	4	0
ASV_14812	1	0	0	0	0	0	0	0	0	0	0	2	0	0	0	0	0	0	0	0	0	0	0	0	0	0	0	0	0	0	0	0	0	0	0	0	0	0	0	1	0	0	1	0	2	0	0	0	0
ASV_7880	10	0	5	0	2	0	0	0	0	30	0	1	0	3	0	0	1	0	0	0	0	0	0	0	0	0	0	0	0	2	1	0	0	0	0	0	0	3	1	2	15	0	9	0	0	0	0	0	0
ASV_5085	3	0	1	0	0	0	0	0	0	0	0	1	0	0	0	0	0	0	0	0	0	0	0	0	7	0	0	0	0	0	0	0	0	0	0	0	0	0	0	0	0	0	0	0	0	0	0	0	0
ASV_2652	5	0	1	0	1	0	0	0	0	0	0	0	1	0	0	0	0	0	0	0	0	0	0	0	0	0	0	9	0	0	1	0	0	0	0	0	0	1	5	0	0	0	1	0	0	1	0	0	0
ASV_2389	1	0	0	0	0	0	0	0	0	0	0	0	0	0	0	4	0	0	0	0	0	0	0	0	0	0	0	0	0	0	0	0	0	1	0	0	1	0	0	0	0	0	0	0	2	0	0	0	0
ASV_1541	2	7	0	0	0	0	0	1	0	0	0	2	0	0	0	22	43	0	0	0	0	0	0	2	0	0	0	0	0	3	0	0	8	0	0	0	1	0	0	0	0	0	0	0	2	0	0	0	0
ASV_11662	1	0	5	2	19	70	13	0	8	2	10	1	16	3	13	1	0	0	13	0	1	0	5	1	0	0	0	6	19	6	1	3	0	7	12	0	2	3	3	0	17	80	19	1	0	1	0	0	0
ASV_2286	1	0	1	0	0	0	0	0	0	0	0	0	0	0	0	0	0	0	0	0	0	0	0	0	0	0	0	0	0	0	0	0	0	0	0	0	0	0	0	0	0	0	0	0	3	0	0	0	0
ASV_5182	0	0	0	0	0	0	0	0	0	0	0	0	0	0	0	0	0	0	0	0	0	0	0	0	0	0	0	0	0	0	0	0	0	0	0	0	0	0	0	0	0	0	0	0	1	0	0	0	0
ASV_2342	0	0	0	0	0	0	0	0	0	0	0	0	0	0	0	0	0	0	0	0	0	0	0	0	0	0	0	0	0	0	0	0	0	0	0	0	0	0	0	0	0	0	0	0	0	0	0	0	0
ASV_14081	5	0	0	1	0	0	0	0	0	0	0	3	0	0	0	0	0	0	0	0	0	0	0	0	0	0	0	0	0	0	0	0	0	0	0	0	0	0	0	0	0	0	0	0	0	0	0	0	0
ASV_5218	3	1	10	2	3	0	4	3	0	1	3	2	5	1	1	0	0	0	9	0	0	0	5	0	0	0	0	12	5	2	0	0	4	0	9	1	0	0	40	1	0	7	4	7	15	0	10	24	5
ASV_3141	2	0	0	0	0	0	0	0	0	0	0	0	0	0	0	0	0	0	0	0	0	0	0	0	0	0	0	0	0	0	0	0	0	1	0	0	0	0	0	0	0	0	0	0	0	0	0	0	0
ASV_76	3	0	3	23	8	3	5	1	14	2	2	114	964	4	5	0	0	0	283	3	0	1	18	7	0	0	1	2065	3	12	6	2	17	20	5	0	15	16	2	12	21	4	3	9	10	0	1	29	80
ASV_4566	10	0	0	0	0	0	0	0	0	0	0	19	0	0	0	0	0	0	0	0	0	0	0	0	0	0	0	0	0	0	0	0	0	0	0	0	0	0	0	0	0	0	0	0	0	0	0	0	0
ASV_15070	13	1	1	0	112	3	0	0	0	1	0	12	1	0	0	0	0	0	0	0	0	0	1	0	0	0	0	0	0	0	0	0	0	0	0	0	0	0	1	0	0	0	0	0	1	0	0	0	0
ASV_573	1	0	10	5	1	0	0	1	2	25	0	0	0	30	22	4	0	1	0	0	0	2	0	1	0	0	0	0	7	0	0	41	6	0	1	0	41	4	35	2	3	4	0	22	0	2	0	23	3
ASV_1628	12	0	5	16	62	9	2	0	1	42	7	2	18	70	10	1	1	0	0	0	0	0	21	0	0	0	0	13	3	13	2	1	0	7	1	0	0	37	19	16	7	24	100	0	1	0	2	0	0
ASV_6800	4	0	0	0	0	0	0	0	0	0	0	0	0	0	0	0	0	0	0	0	0	0	0	0	0	5	0	0	0	0	0	0	0	1	0	0	0	0	0	0	0	0	0	0	1	0	0	0	0
ASV_3249	1	0	0	0	0	0	0	0	0	0	0	0	0	0	0	0	0	0	0	0	0	0	0	0	0	20	0	0	0	0	0	0	0	0	0	0	0	0	0	0	0	0	0	0	1	0	0	0	0
ASV_1630	0	0	17	10	32	24	24	1	15	12	7	1	34	14	36	1	0	0	13	0	0	0	12	1	0	0	0	21	16	13	1	2	0	2	13	0	0	7	15	4	5	77	14	3	1	7	8	0	12
ASV_1261	3	0	0	0	0	0	0	0	0	0	0	1	0	0	0	0	0	0	0	14	0	0	0	0	0	0	0	0	0	0	0	0	0	0	0	1	0	0	0	0	0	0	0	0	0	0	0	0	0
ASV_9495	8	0	1	0	46	0	0	0	0	1	0	7	0	0	0	0	0	0	0	0	0	0	0	0	0	0	0	2	0	0	0	0	0	0	0	0	2	2	0	2	0	0	2	0	3	0	0	0	0
ASV_13237	0	0	0	0	0	0	1	0	0	1	0	0	0	1	0	0	0	0	0	0	0	0	0	0	0	0	0	0	0	1	2	0	0	0	0	1	7	0	0	1	0	0	1	0	0	1	0	2	0
ASV_4718	2	0	0	0	20	0	0	0	0	1	0	4	0	0	0	0	0	0	0	0	0	0	0	0	0	0	0	0	0	0	0	0	0	0	0	0	0	0	1	1	0	0	2	0	2	0	0	0	0
ASV_2055	0	0	0	0	0	0	0	0	0	0	0	0	0	0	0	0	0	0	0	0	0	0	0	0	0	0	0	0	0	0	0	0	0	0	0	0	0	0	0	0	0	0	0	0	0	0	0	0	0
ASV_1253	1	0	1	0	0	0	3	0	0	0	0	0	0	0	0	0	0	0	0	0	0	0	0	0	0	0	0	0	0	0	0	0	0	0	0	0	0	0	0	0	0	0	0	0	0	0	0	0	0
ASV_15772	6	0	1	0	1	0	0	0	0	0	0	0	0	0	1	0	0	0	0	0	0	0	0	0	0	0	0	0	0	0	0	0	0	0	0	0	0	0	1	2	1	0	2	0	2	0	0	0	0
ASV_10712	1	0	0	0	0	0	0	0	0	0	0	0	0	0	0	0	0	0	0	0	0	0	0	0	0	0	0	0	0	0	0	0	0	0	0	0	0	0	0	0	0	0	0	0	0	0	0	0	0
ASV_13734	2	0	0	1	0	0	0	0	0	1	1	0	0	0	0	0	0	1	0	0	0	0	1	0	0	0	0	10	4	0	0	1	0	0	7	0	1	1	1	1	0	0	0	2	0	0	0	0	0
ASV_5905	18	0	6	0	15	0	0	0	0	16	0	40	0	14	8	0	0	0	0	0	0	0	18	0	0	0	0	2	0	2	1	10	0	0	1	0	4	4	2	1	4	0	10	1	14	0	0	0	2
ASV_13326	1	0	0	0	0	0	0	0	0	0	0	0	0	0	0	0	0	0	0	0	0	0	0	0	0	0	0	0	0	0	0	0	0	0	0	0	0	0	0	0	0	0	0	0	0	0	0	0	0
ASV_13358	2	0	0	0	2	0	0	0	0	1	0	0	0	0	2	0	1	0	0	0	0	0	0	0	0	0	0	0	0	0	0	0	0	0	0	0	0	0	0	0	1	0	1	0	1	0	0	0	0
ASV_2313	1	21	0	0	0	0	0	0	0	0	0	0	0	0	0	0	0	0	0	0	0	0	0	0	0	0	0	0	0	0	0	0	0	0	0	0	0	0	0	0	1	0	0	0	0	0	0	0	0
ASV_857	2	0	4	0	0	0	0	1	0	0	0	0	0	0	0	0	0	9	0	0	0	15	0	0	0	0	16	0	0	10	0	0	16	1	0	0	0	0	0	0	0	0	0	0	1	0	0	0	0
ASV_639	4	92	4	0	0	0	0	0	1	0	0	2	0	0	0	1	40	0	0	5	0	0	0	0	53	0	0	0	0	0	0	0	0	2	0	3	0	0	0	0	0	0	0	0	11	0	0	131	1
ASV_5319	4	0	0	0	0	0	0	0	0	0	0	0	0	0	0	0	0	0	0	0	0	0	0	0	0	0	0	0	0	0	0	0	0	3	0	0	0	0	0	0	0	0	0	0	1	0	0	0	0
ASV_4958	1	0	0	0	0	0	0	0	0	0	0	0	0	0	0	0	0	0	0	18	0	0	0	0	0	0	0	0	0	0	0	0	0	0	0	0	0	0	0	0	1	0	0	0	0	0	0	0	0
ASV_14644	3	0	1	0	0	0	0	0	0	0	0	2	0	0	0	0	0	0	0	0	0	0	0	0	0	0	0	0	0	0	0	0	0	0	0	0	0	0	0	0	4	0	0	0	0	0	0	0	0
ASV_2657	2	0	2	0	0	0	0	0	0	0	0	0	0	0	0	0	0	0	0	0	0	0	0	0	0	0	0	0	0	4	1	0	0	0	0	0	0	0	0	0	0	0	0	0	1	0	0	0	0
ASV_3332	1	0	0	0	0	0	0	0	0	0	0	1	0	0	0	0	0	0	0	0	0	0	0	0	0	0	0	0	0	1	0	0	0	0	0	0	0	0	0	0	0	0	0	0	0	0	0	0	0
ASV_9652	1	0	0	0	0	0	0	0	0	0	0	0	0	0	0	0	0	0	0	0	0	0	0	0	0	0	0	0	0	0	0	0	0	0	0	0	0	0	0	0	0	0	0	0	0	0	0	0	0
ASV_11655	2	0	7	0	5	0	0	0	0	0	0	1	0	2	0	0	0	0	0	0	0	0	3	0	0	0	0	3	0	0	1	0	0	0	0	0	0	2	7	1	0	0	0	0	7	0	0	0	0
ASV_13215	1	0	0	0	0	0	0	0	0	1	0	1	0	3	0	0	0	0	0	0	0	0	0	0	0	0	0	0	0	0	0	0	0	0	0	0	0	0	0	0	1	0	1	0	0	0	0	0	0
ASV_1035	4	0	7	3	4	0	0	2	1	3	2	0	0	7	1	4	0	0	4	0	0	0	3	0	0	0	0	29	4	1	0	1	1	0	5	0	1	3	11	1	0	4	12	3	0	1	4	0	0
ASV_2019	2	1	1	0	0	0	0	0	0	0	0	4	0	0	0	0	12	0	0	0	0	0	0	0	0	0	0	0	0	1	0	0	0	0	0	0	0	0	0	0	1	0	0	0	10	0	0	0	0
ASV_7100	1	0	0	0	0	0	0	0	0	0	0	0	0	0	0	0	1	0	0	0	0	0	0	0	0	0	0	0	0	19	0	0	0	0	0	0	0	0	0	0	0	0	0	0	0	0	0	0	0
ASV_2800	2	0	0	0	0	0	0	0	0	0	0	0	0	0	0	0	0	43	0	0	0	0	0	0	0	0	0	0	0	0	0	0	0	0	0	0	0	0	0	0	0	0	0	0	0	0	0	1	0
ASV_2380	1	0	0	0	0	0	0	0	0	0	0	0	0	0	0	0	0	0	0	0	0	0	0	0	0	0	0	0	0	0	0	0	0	0	0	0	0	0	0	0	0	0	0	0	0	0	1	0	0
ASV_408	2	47	1	0	1	0	4	1	0	0	1	0	0	0	1	3	1	12	1	0	0	0	1	0	0	0	18	1	4	21	0	0	2	0	0	10	5	0	0	0	0	0	0	0	7	0	0	0	0
ASV_12160	2	0	0	0	1	0	0	0	0	1	0	1	0	0	0	0	0	0	0	0	0	0	0	0	0	0	0	0	0	1	0	0	0	0	0	0	0	0	1	3	0	0	0	0	1	0	0	0	0
ASV_13018	0	0	0	0	0	0	0	0	0	0	0	1	0	0	0	0	0	0	0	0	0	0	0	0	0	0	0	0	0	0	0	0	0	0	0	0	0	0	0	0	0	0	0	0	0	0	0	0	0
ASV_88	5	2	6	26	0	0	2	4	0	1	0	3	0	0	0	93	74	943	21	32	9	22	0	16	50	0	12	2	8	66	5	3	27	1	21	306	18	0	1	2	5	0	8	5	0	0	0	15	1
ASV_12341	1	0	2	5	2	1	1	0	0	5	0	1	0	4	0	0	1	0	1	0	0	0	9	0	0	0	0	0	0	0	0	6	0	1	4	0	0	1	1	3	0	2	13	0	0	0	1	2	3
ASV_495	4	0	0	3	1	0	0	2	0	5	0	5	0	0	0	0	0	0	3	0	0	0	0	0	0	0	0	0	0	0	0	0	0	0	2	0	0	0	2	2	0	0	0	0	0	1	0	1	1
ASV_807	1	0	0	11	0	0	2	0	1	1	0	1	0	0	0	0	0	0	0	0	0	0	0	0	0	0	0	0	0	0	0	0	0	0	2	0	12	0	3	0	0	0	0	0	0	3	0	0	2
ASV_4224	5	0	1	0	0	0	1	7	3	0	0	0	1	2	0	0	1	0	6	1	0	0	2	0	0	0	1	0	0	0	0	2	0	1	4	0	0	0	4	1	0	1	0	3	2	2	8	2	2
ASV_11852	0	0	0	0	0	0	0	0	0	0	0	0	0	0	0	4	10	0	0	0	0	0	0	0	0	0	0	0	0	0	0	0	0	0	0	0	0	0	0	0	0	0	0	0	0	0	0	0	0
ASV_11383	1	0	2	0	0	0	0	0	0	0	0	0	0	0	0	0	0	0	0	0	0	0	0	0	0	0	0	0	0	0	0	0	0	0	0	0	0	0	0	0	0	0	0	0	2	0	0	0	0
ASV_15421	2	0	0	0	3	0	0	0	0	2	0	1	0	0	1	0	0	0	0	0	0	0	7	0	0	0	0	0	0	0	0	0	0	0	0	0	0	1	2	3	13	0	0	0	1	0	0	0	0
ASV_3744	2	0	0	0	0	0	0	0	0	0	0	0	0	0	0	0	0	0	0	0	0	0	0	0	0	0	0	0	0	0	0	0	0	0	0	0	0	0	0	0	0	0	0	0	1	0	0	0	0
ASV_3049	0	0	0	0	0	0	0	0	0	0	0	0	0	0	0	0	12	0	0	0	0	0	0	0	0	0	0	0	0	0	0	0	0	0	0	0	0	0	0	0	0	0	0	0	1	0	7	0	0
ASV_8589	0	0	0	2	0	1	0	0	0	2	0	0	0	1	1	0	0	0	0	0	0	0	1	0	0	0	0	2	8	0	0	0	0	2	2	0	0	0	3	1	0	1	9	2	0	1	0	0	0
ASV_9764	4	0	1	0	0	0	0	0	0	0	0	0	0	0	0	0	0	0	0	0	0	0	0	0	0	0	0	0	0	0	0	0	0	0	0	0	0	0	0	1	0	0	0	0	5	0	0	1	0
ASV_13633	4	0	3	0	0	0	0	0	0	0	0	0	0	14	1	0	0	0	0	0	0	0	0	0	0	0	0	0	0	0	0	0	0	0	0	0	0	0	0	0	0	0	0	0	2	0	0	0	0
ASV_10428	0	0	0	0	0	0	0	0	0	0	0	1	0	0	0	0	0	0	0	0	0	0	0	0	0	0	0	0	0	0	0	0	0	0	0	0	0	0	0	0	0	0	0	0	2	0	0	0	0
ASV_11260	2	0	0	0	2	0	0	0	0	4	0	13	0	1	1	0	0	0	2	0	0	0	8	0	0	0	0	0	0	2	0	0	0	0	1	0	0	5	4	3	30	0	6	0	4	0	0	0	0
ASV_15530	6	0	13	15	2	0	11	9	1	15	61	2	105	64	22	0	2	0	8	0	0	0	4	1	0	1	0	41	78	39	2	0	0	9	1	0	1	45	153	29	2	65	21	0	18	1	4	0	1
ASV_5169	0	0	0	0	1	0	0	0	0	0	0	4	0	0	0	0	26	0	0	0	0	0	0	0	0	0	0	0	0	1	0	0	0	1	0	0	0	0	0	0	5	0	0	0	0	0	0	0	0
ASV_9446	2	0	2	0	0	0	0	0	0	0	0	0	0	0	0	0	0	0	0	0	0	0	0	0	0	0	0	0	0	0	0	0	0	0	0	0	0	0	0	0	0	0	0	0	4	0	0	0	0
ASV_2836	1	0	0	0	8	0	0	0	0	20	0	5	0	0	0	0	0	0	0	0	0	0	3	0	0	0	0	13	0	0	0	0	0	1	0	0	0	0	2	6	4	0	2	0	1	0	0	0	0
ASV_316	2	0	1	4	0	0	0	0	0	1	0	1	0	1	2	0	0	0	1	0	0	0	4	0	0	0	0	0	13	0	0	1	0	0	1	2	7	0	0	1	0	0	6	9	0	36	1	4	1
ASV_6962	8	0	0	5	0	0	0	0	1	1	0	1	0	0	2	0	0	0	0	0	0	0	0	0	0	0	0	0	0	0	0	0	0	0	0	0	0	2	3	3	1	0	0	0	0	0	0	0	0
ASV_15468	6	0	0	0	1	0	0	0	0	0	0	2	0	1	0	0	0	0	0	0	0	0	0	0	0	0	0	1	0	0	1	0	0	0	0	0	0	2	3	0	0	0	1	0	0	0	0	0	0
ASV_10991	1	0	0	0	0	0	0	0	0	0	0	0	0	0	0	0	0	0	0	0	0	0	0	0	0	0	0	0	0	0	0	0	0	0	0	0	0	0	0	0	0	0	0	0	0	0	0	0	0
ASV_5803	2	0	0	0	0	0	0	0	0	0	0	1	0	0	0	0	0	0	0	0	0	0	0	0	0	0	0	0	0	0	0	0	0	0	0	0	0	0	0	0	0	0	0	0	0	0	0	0	0
ASV_12574	11	0	0	0	0	0	0	0	0	0	0	0	0	0	0	2	0	0	0	0	0	0	0	0	1	0	0	0	0	0	0	0	0	0	0	0	0	0	0	0	0	0	0	0	0	0	0	0	0
ASV_2343	2	0	0	0	0	0	0	0	0	3	0	5	0	1	1	0	0	0	0	0	0	0	0	0	0	0	0	0	0	0	0	0	0	1	0	0	0	7	0	1	0	0	0	0	0	0	0	0	0
ASV_505	0	0	0	0	0	4	0	1	2	3	0	1	2	1	0	1	0	0	1	0	0	0	0	0	0	0	0	0	3	0	0	1	3	51	0	0	0	17	0	1	2	0	0	0	0	0	2	1	2
ASV_622	2	21	2	1	0	0	1	0	0	0	0	5	0	0	0	0	8	0	0	14	0	0	0	0	1	0	17	2	0	191	1	0	3	0	0	0	0	2	0	5	6	0	0	0	1	0	0	0	0
ASV_1952	4	0	0	0	0	0	0	0	0	0	0	0	0	0	0	3	0	0	0	0	0	15	0	0	0	0	5	0	0	15	0	0	0	0	0	0	0	0	0	0	0	0	0	0	1	0	0	1	0
ASV_7729	1	0	1	0	0	0	0	0	0	1	0	0	0	0	0	0	0	0	0	0	0	0	0	0	0	0	0	0	0	19	0	0	0	1	0	0	0	0	0	0	0	0	0	0	4	0	0	0	0
ASV_2340	3	28	3	0	0	0	0	0	0	0	0	1	0	0	0	0	0	0	0	0	0	0	1	0	0	0	0	0	0	0	0	0	12	0	0	0	0	0	0	0	0	0	0	0	6	0	0	10	0
ASV_6335	2	0	0	0	7	0	0	0	0	1	0	2	0	7	2	0	0	0	0	0	0	0	0	0	0	0	0	7	0	6	0	0	0	0	0	0	0	7	14	1	0	0	2	0	12	0	0	0	0
ASV_1281	3	0	0	0	0	0	0	0	0	0	0	1	0	0	0	0	0	0	0	0	0	0	0	0	4	0	0	0	1	1	0	0	6	0	0	0	0	0	0	0	0	0	0	0	4	0	0	0	0
ASV_3186	1	0	1	1	0	0	0	0	0	0	37	0	1	2	0	3	0	0	46	0	0	0	0	0	1	0	0	1	3	2	1	0	1	0	1	0	0	0	0	0	0	1	0	0	1	0	1	2	0
ASV_1004	1	0	0	9	0	1	0	0	6	4	0	1	1	1	9	0	0	0	18	0	0	0	3	1	0	0	0	11	0	0	1	0	5	1	14	0	2	0	1	0	0	7	3	21	2	37	1	1	1
ASV_498	4	7	0	0	0	0	3	0	0	0	0	5	0	0	0	2	0	0	0	0	20	0	0	0	28	0	0	0	0	0	0	0	10	0	1	0	1	0	0	0	3	0	0	0	5	0	0	0	0
ASV_363	2	0	2	2	0	0	0	0	0	15	0	0	1	0	7	0	1	0	0	0	0	0	2	0	0	0	0	0	2	0	0	1	0	0	0	0	12	1	0	1	0	0	0	12	0	0	2	0	1
ASV_2064	1	0	1	0	0	0	0	0	0	0	0	1	0	0	0	0	0	0	0	43	0	0	0	0	0	0	3	0	0	0	0	0	1	0	0	1	0	0	0	0	0	0	0	0	1	0	0	0	0
ASV_703	2	0	32	9	19	43	15	5	25	23	11	0	59	42	68	23	3	2	45	0	0	1	29	22	0	0	1	13	30	11	9	28	0	24	87	0	26	18	13	8	41	25	22	2	0	0	5	0	4
ASV_12483	4	0	5	3	1	0	2	34	4	1	3	2	5	5	1	4	0	0	24	0	0	0	3	1	0	0	0	2	4	5	0	5	1	1	7	1	1	0	7	0	0	5	1	0	1	13	13	7	13
ASV_7993	0	0	1	1	1	0	0	0	0	13	1	2	3	6	7	0	0	0	0	0	0	0	3	0	0	0	0	0	3	1	0	0	0	1	0	0	1	10	8	4	3	1	6	0	1	0	0	0	0
ASV_5464	7	0	0	0	0	0	0	1	0	0	0	0	0	0	0	0	0	0	0	18	0	8	0	0	0	0	0	0	0	0	0	0	0	0	0	0	0	0	0	0	0	0	0	0	0	0	0	0	0
ASV_2135	5	0	1	0	0	0	1	0	0	0	0	4	0	0	0	0	1	0	0	0	0	0	0	0	0	0	0	0	0	0	0	0	0	0	0	0	0	0	0	0	0	0	0	0	1	0	0	0	0
ASV_2336	3	1	0	1	0	0	0	0	0	0	0	0	0	0	3	0	0	0	0	0	0	0	1	0	0	0	0	0	1	1	1	0	0	0	0	0	0	1	0	0	1	0	1	0	0	0	0	0	0
ASV_12852	2	0	0	1	0	0	0	0	0	1	0	0	0	0	0	0	0	0	0	0	0	0	0	0	0	0	0	0	0	0	0	0	0	0	0	0	0	0	0	0	0	0	0	0	3	0	0	0	0
ASV_6329	4	0	0	0	0	0	0	0	0	0	0	0	0	0	0	0	0	0	0	0	0	0	0	0	0	0	0	0	0	3	0	0	0	0	0	0	0	0	1	0	0	0	0	0	0	0	0	0	0
ASV_11075	1	0	0	0	0	0	0	0	0	0	1	1	0	0	0	0	0	0	0	0	0	0	0	0	0	0	0	0	0	0	0	0	0	0	0	0	0	0	0	0	1	0	0	0	0	0	0	0	0
ASV_9513	5	0	0	0	0	0	0	0	0	0	0	0	0	0	0	0	0	0	0	0	0	0	1	0	0	0	0	0	0	0	0	0	0	0	0	0	0	0	0	0	0	0	0	0	0	0	0	0	0
ASV_2468	2	0	0	17	0	293	0	0	1	0	1	0	0	0	0	0	0	0	0	0	0	0	0	0	0	0	0	0	2	0	0	0	0	17	0	0	2	1	0	2	0	1	0	0	0	0	0	0	0
ASV_3428	5	0	0	0	0	0	0	0	0	0	0	0	0	0	0	0	0	0	0	0	0	0	0	7	0	0	0	0	0	0	0	0	0	0	0	0	0	0	0	0	1	0	0	0	0	0	0	0	0
ASV_2779	3	0	0	0	0	0	0	0	0	0	0	0	0	0	0	0	0	0	0	0	0	0	0	0	0	0	0	0	0	0	0	0	0	0	0	0	0	0	0	0	0	0	0	0	0	0	0	0	0
ASV_4964	1	0	0	0	0	0	1	0	0	0	0	0	0	0	0	0	0	0	0	0	0	0	0	4	0	5	0	0	0	0	0	0	0	0	0	0	0	0	1	0	2	0	0	0	3	0	0	0	0
ASV_3842	5	0	3	2	9	5	1	1	2	13	0	1	3	5	7	0	1	0	0	0	0	0	12	1	0	0	0	6	3	0	0	3	1	0	7	0	1	3	6	3	8	8	14	3	1	0	1	1	1
ASV_3181	1	0	0	0	0	0	0	0	0	0	0	3	0	0	0	0	0	0	0	0	0	0	0	0	0	0	0	0	0	0	0	0	0	1	0	0	0	0	0	0	1	0	0	0	0	0	0	0	0
ASV_5869	7	0	0	0	74	0	0	0	0	0	2	9	0	1	0	0	0	0	0	0	0	0	0	0	0	0	0	0	0	0	0	0	0	2	0	0	0	0	0	0	0	0	0	0	0	0	0	0	0
ASV_7373	3	0	1	0	6	0	1	0	0	1	0	1	0	0	0	0	0	0	0	0	0	0	0	0	0	0	0	0	0	0	0	0	0	0	0	0	0	0	0	0	0	0	0	0	1	0	0	0	0
ASV_5955	2	0	0	0	0	0	0	0	0	0	0	0	0	0	0	0	0	0	0	0	0	0	0	0	0	0	0	0	0	2	0	0	0	0	0	0	0	0	0	0	0	0	0	0	0	0	0	0	0
ASV_12389	0	0	0	0	0	0	0	0	0	0	0	0	0	0	0	0	0	0	0	0	0	0	0	0	0	0	0	0	0	0	0	0	0	0	0	0	0	0	0	0	0	0	0	0	0	0	0	0	0
ASV_910	5	0	7	2	26	2	2	0	1	20	1	5	2	3	0	1	0	2	0	0	0	0	27	0	0	0	0	6	18	1	1	20	1	1	22	0	2	10	9	1	8	0	9	7	0	4	0	1	7
ASV_9046	3	0	10	0	26	0	2	2	2	12	3	0	2	60	20	0	0	0	1	0	1	0	11	0	0	0	0	9	8	6	1	4	1	0	8	0	0	15	55	7	1	1	59	11	1	8	20	1	16
ASV_6058	3	0	0	0	0	0	0	0	0	0	0	0	0	0	0	0	0	0	0	0	0	0	0	0	0	0	0	0	0	0	0	0	0	1	0	0	0	0	0	0	0	0	0	0	1	0	0	0	0
ASV_8014	4	0	1	0	5	0	0	0	0	0	0	9	0	0	0	0	0	0	0	0	0	0	0	0	0	0	0	0	0	0	0	0	0	0	0	0	0	0	0	0	0	0	0	0	0	0	0	0	0
ASV_7485	1	0	0	0	0	0	0	0	0	0	0	0	0	0	0	0	0	0	0	0	0	0	0	0	0	0	0	0	0	0	0	0	0	0	0	0	0	0	0	0	0	0	0	0	0	0	0	0	0
ASV_9384	5	0	0	0	0	0	0	0	0	0	0	0	0	0	0	0	0	0	0	0	0	0	0	0	0	0	0	0	0	0	0	0	0	0	0	0	0	0	0	0	0	0	0	0	3	0	0	0	0
ASV_9914	1	0	0	0	0	0	0	0	0	0	0	0	0	0	0	0	0	0	0	0	0	3	0	0	0	0	0	0	0	0	0	0	0	0	0	0	0	0	0	0	0	0	0	0	1	0	0	0	0
ASV_4460	0	0	0	0	0	0	0	0	0	0	0	0	0	0	0	0	1	0	0	0	0	0	0	2	0	0	9	0	0	7	0	0	0	0	0	0	0	0	0	0	0	0	0	0	0	0	0	0	0
ASV_114	7	0	1	1	1	0	0	47	0	0	0	37	0	36	0	0	10	0	2	0	0	0	0	75	0	0	0	0	87	0	0	0	10	0	8	0	2	7	0	15	2	0	4	113	0	1	0	236	0
ASV_8987	1	0	0	0	0	0	0	0	0	0	0	0	0	0	0	0	0	0	0	0	0	0	0	0	0	0	0	0	0	4	1	0	0	0	0	0	0	0	0	0	0	0	0	0	3	0	0	0	0
ASV_5064	1	0	48	0	0	0	0	0	0	0	0	1	0	0	0	0	9	2	0	7	2	2	0	0	0	9	12	0	0	30	0	0	2	0	0	1	0	0	0	2	0	0	0	0	0	0	0	0	0
ASV_12348	0	0	0	0	0	0	0	0	0	0	0	0	0	0	0	0	22	0	0	0	0	0	0	0	0	0	0	0	0	1	0	0	0	0	0	0	0	0	0	0	0	0	0	0	0	0	0	1	0
ASV_10640	2	0	0	0	0	0	0	0	0	0	0	1	0	0	0	0	0	0	0	0	0	0	0	0	0	0	0	0	0	0	0	0	1	0	0	0	0	0	0	0	0	0	0	0	0	0	0	0	0
ASV_242	4	0	1	5	2	9	3	4	5	11	3	15	13	6	0	0	0	0	2	0	0	0	11	0	0	0	0	6	3	1	1	2	1	39	1	0	8	13	0	21	13	0	13	2	0	0	0	6	9
ASV_6982	3	0	2	0	0	0	0	0	0	0	0	0	0	0	0	0	0	0	0	0	0	0	0	0	0	0	0	0	0	0	0	0	0	0	0	0	0	0	0	0	0	0	0	0	0	0	0	0	0
ASV_1898	10	0	3	0	1	0	0	0	0	1	0	9	0	5	2	0	0	0	0	0	0	0	1	0	0	0	0	0	0	2	0	0	0	0	0	0	0	0	2	0	1	0	11	0	2	0	0	0	0
ASV_11129	2	0	0	1	6	1	0	1	5	3	2	0	0	0	0	0	0	0	1	0	0	0	0	0	0	0	0	7	0	0	0	1	0	0	3	0	0	2	3	0	0	0	6	2	1	0	1	0	1
ASV_451	2	0	2	0	1	2	0	0	1	0	0	1	0	0	0	0	0	0	0	0	0	0	0	0	0	0	0	0	0	0	0	2	0	0	0	0	4	2	1	9	8	1	1	6	0	0	0	3	0
ASV_3352	10	0	0	0	0	0	0	0	0	0	0	0	0	0	0	0	0	0	0	0	0	0	0	0	0	0	0	0	0	0	0	0	0	0	0	0	0	1	0	0	0	0	0	0	0	0	0	0	0
ASV_10074	1	0	17	48	6	5	2	6	19	17	11	3	13	21	6	1	1	3	20	0	2	0	20	2	3	1	0	32	29	4	0	11	5	3	34	2	1	15	68	8	0	9	35	20	9	31	30	8	16
ASV_1314	6	0	0	0	0	0	0	0	0	0	0	0	0	0	0	0	0	0	0	0	9	0	0	0	0	0	0	0	0	0	0	0	0	0	0	0	0	0	0	0	0	0	0	0	0	0	0	0	0
ASV_11547	1	0	0	0	0	0	0	0	0	1	0	2	0	0	0	0	0	0	0	0	0	0	0	0	0	0	0	3	0	0	0	0	0	0	1	0	0	0	6	1	0	0	3	3	0	2	0	0	0
ASV_3654	1	0	5	0	0	0	0	0	0	0	0	0	0	0	0	1	0	0	0	0	0	0	0	0	0	0	0	0	0	0	0	0	0	1	0	0	0	0	0	0	0	0	0	0	5	0	0	0	0
ASV_3090	0	0	0	0	0	0	0	0	0	0	0	0	0	0	0	0	0	0	0	0	0	0	0	0	0	0	0	0	0	10	0	0	0	0	0	0	0	0	2	4	0	1	0	0	0	0	0	0	0
ASV_85	2	0	0	6	39	37	0	11	24	2	8	369	2	35	4	0	5	1	2	0	0	0	1	3	1	29	0	27	6	5	3	11	7	44	15	1	56	205	32	27	52	5	20	153	3	88	0	81	11
ASV_15012	0	0	1	0	0	0	0	0	0	0	0	0	0	0	0	0	0	0	0	0	0	0	0	0	0	0	0	0	0	0	0	0	0	0	0	0	0	0	0	0	0	0	0	0	0	0	0	0	0
ASV_13368	1	0	0	0	0	0	0	0	0	0	0	0	0	0	0	0	0	0	0	0	0	0	0	0	0	0	0	0	0	0	0	0	0	0	0	0	0	0	0	0	0	0	0	0	0	0	0	0	0
ASV_1048	1	0	3	0	0	0	0	0	0	4	0	0	0	0	0	0	0	0	2	0	0	0	15	0	0	0	0	0	3	0	0	0	0	1	1	0	0	0	0	0	0	0	1	0	1	0	0	0	0
ASV_3184	3	0	0	0	0	0	0	0	0	0	0	2	0	0	0	1	0	0	0	0	0	0	0	0	15	0	0	0	0	0	0	0	0	0	1	0	0	0	0	0	0	0	0	0	0	0	0	0	0
ASV_15559	1	0	0	0	0	0	0	0	0	0	0	0	0	0	0	0	0	0	0	0	0	0	0	0	0	0	0	0	0	0	0	0	0	0	0	0	0	0	0	0	0	0	0	0	0	0	0	0	0
ASV_12737	1	0	0	1	0	0	0	0	0	0	0	0	0	0	0	0	0	0	0	0	0	0	0	0	0	0	0	0	0	4	1	0	0	1	0	0	0	0	0	0	0	0	0	0	0	0	0	0	0
ASV_12273	2	0	1	18	2	0	1	0	1	5	1	2	0	2	5	0	0	0	0	0	0	1	0	0	0	0	1	0	5	2	0	6	0	0	1	0	0	2	0	2	2	0	7	2	2	1	1	0	0
ASV_1812	1	0	0	0	0	0	0	0	0	0	0	0	0	0	0	0	0	0	0	3	22	0	0	0	0	3	0	0	0	22	0	0	3	0	0	0	0	0	0	0	2	0	0	0	7	0	0	0	0
ASV_10056	1	0	1	0	0	0	0	0	0	0	0	0	0	0	0	0	0	0	0	0	0	0	0	0	0	0	0	0	0	0	0	0	0	1	0	0	0	0	0	1	0	0	0	0	1	0	0	0	0
ASV_14366	2	0	0	0	0	0	0	0	0	0	0	0	0	0	0	0	0	0	0	0	0	0	0	0	0	0	0	0	0	0	0	0	0	0	0	0	0	0	0	0	0	0	0	0	4	0	0	0	0
ASV_2740	1	0	5	20	10	0	0	1	5	50	25	13	4	16	15	1	0	0	0	0	0	0	39	1	0	0	0	1	4	1	1	10	0	4	3	0	8	48	2	12	18	2	70	58	0	10	1	8	13
ASV_3114	3	0	10	3	1	0	0	0	0	21	6	2	4	10	13	0	2	0	0	0	0	0	35	0	0	0	0	0	241	6	0	0	0	0	0	0	0	6	19	11	45	0	16	0	0	0	0	0	0
ASV_14486	8	0	28	0	11	0	3	6	1	11	0	4	3	43	5	0	0	0	1	0	0	0	6	0	0	0	0	26	2	41	2	0	0	0	2	0	0	38	68	8	1	0	13	0	8	0	1	0	1
ASV_14260	5	0	2	0	0	0	0	0	0	0	0	0	0	0	0	0	0	0	0	6	0	0	0	0	0	0	0	0	0	0	0	0	0	2	0	0	0	0	0	0	0	0	0	0	2	0	0	0	0
ASV_13682	1	0	0	0	0	0	0	0	0	0	0	0	0	0	0	0	0	0	0	0	0	0	0	0	0	0	0	0	0	0	0	0	1	0	0	0	0	0	0	0	0	0	0	0	0	0	0	0	0
ASV_4185	4	0	19	0	0	0	0	0	0	2	0	2	0	1	1	0	0	0	0	0	0	0	18	0	0	0	0	0	0	0	0	0	0	0	0	0	0	1	0	2	8	0	2	0	1	0	0	0	0
ASV_2715	3	0	0	3	1	0	0	0	0	0	0	1	0	1	3	0	0	0	0	0	0	0	1	0	0	0	0	0	1	0	0	0	0	0	0	0	0	1	0	0	2	0	1	1	2	0	0	0	0
ASV_2525	1	0	0	0	0	0	0	0	0	0	0	0	0	0	0	0	28	0	0	0	0	0	0	0	0	0	0	0	0	0	0	0	0	0	0	0	0	0	0	0	0	0	0	0	1	0	0	0	0
ASV_9456	5	0	1	0	0	0	0	0	0	0	0	0	0	0	0	0	0	0	0	0	0	0	0	0	0	0	0	0	2	0	0	0	0	0	0	0	0	0	0	0	0	0	0	0	2	0	0	0	0
ASV_14543	4	0	0	0	19	0	0	0	0	0	0	11	0	0	0	0	0	0	0	0	0	0	0	1	0	0	0	0	0	0	1	1	0	0	0	0	0	0	0	0	0	0	0	0	0	0	0	0	0
ASV_3848	5	7	5	73	4	18	1	3	2	0	2	1	4	5	1	0	1	0	4	0	1	0	0	1	0	0	0	3	1	3	0	1	1	111	3	0	0	3	5	1	0	7	1	0	2	2	4	0	1
ASV_1645	2	10	1	0	0	0	0	0	0	0	0	0	0	0	0	2	13	0	0	10	0	0	0	0	0	0	0	0	0	3	0	0	0	0	0	1	0	0	1	3	1	0	0	0	1	0	0	0	0
ASV_112	13	1	3	26	1	5	21	9	116	3	3	7	52	34	2	0	30	0	3	0	0	1	8	17	0	1	0	11	5	1	1	33	0	11	3	1	18	63	6	14	33	46	12	17	3	27	4	7	3
ASV_987	4	0	1	0	0	0	1	0	0	0	0	0	0	0	0	0	0	0	0	0	0	0	0	0	0	0	0	0	0	0	0	0	0	0	0	5	0	0	0	0	0	0	0	0	9	0	0	0	0
ASV_8715	2	0	0	0	0	0	0	0	0	0	0	0	0	0	0	0	0	0	0	0	0	9	0	0	0	0	0	0	0	0	0	0	0	0	0	0	0	0	0	0	0	0	0	0	0	0	0	0	0
ASV_2176	4	0	0	0	0	0	0	0	0	0	0	0	0	0	0	0	0	0	0	0	0	0	0	0	0	0	0	0	0	0	0	0	0	0	0	0	0	0	0	0	0	0	0	0	0	0	0	0	0
ASV_2244	4	0	0	3	0	2	0	0	0	0	0	1	0	4	2	0	0	0	0	1	0	0	3	0	0	0	0	2	0	1	2	1	0	9	0	0	0	0	0	5	0	0	9	0	3	0	0	0	0
ASV_11410	7	0	5	0	2	0	0	0	0	0	0	0	0	2	5	0	1	0	0	0	0	0	0	0	0	0	0	0	0	2	0	0	0	0	0	0	1	0	4	2	4	0	11	1	1	6	0	0	1
ASV_2519	15	0	1	0	75	0	0	0	0	0	0	17	0	2	2	0	0	0	0	0	0	0	1	0	0	0	0	0	0	0	0	0	0	0	0	0	0	1	1	5	0	0	3	0	5	0	0	0	0
ASV_12822	2	0	0	0	0	0	0	0	0	0	0	0	0	0	0	0	0	0	0	0	0	0	0	0	0	0	0	0	0	2	0	0	0	0	0	0	0	0	0	0	0	0	0	0	1	0	0	0	0
ASV_5147	3	0	2	0	15	0	1	0	0	0	0	4	0	0	0	0	0	0	0	0	0	0	0	0	0	0	0	0	0	0	0	0	0	0	0	0	0	1	0	0	1	0	0	0	0	0	0	0	1
ASV_10572	1	0	1	0	4	0	0	0	0	0	0	1	0	0	0	0	0	0	0	0	0	0	1	0	0	0	0	0	0	0	0	0	0	0	0	0	0	0	1	0	0	0	0	0	0	1	0	0	0
ASV_9640	1	0	0	0	4	0	0	0	0	0	0	3	0	0	0	0	0	0	0	0	0	0	0	0	0	0	0	0	0	0	0	0	0	0	0	0	0	0	0	0	0	0	1	0	0	0	0	1	0
ASV_2848	0	0	2	0	0	0	0	0	0	0	0	0	0	0	0	0	0	0	0	0	0	0	0	0	7	0	0	0	0	0	0	0	0	0	0	0	0	0	0	0	0	0	0	0	2	0	0	0	0
ASV_2925	1	0	2	2	0	0	0	0	0	0	0	0	0	0	0	0	13	0	0	0	0	0	0	0	0	0	0	0	0	0	0	0	0	0	0	0	0	0	0	0	1	0	0	0	0	0	0	0	0
ASV_12784	14	0	0	0	3	1	0	0	0	0	0	14	0	0	0	0	0	0	0	0	0	0	1	0	0	0	0	0	0	3	0	0	0	1	0	0	0	0	1	0	0	0	0	0	22	0	0	0	0
ASV_12308	2	0	8	0	0	0	0	0	0	0	0	0	0	0	0	0	0	0	0	0	0	0	1	0	0	0	0	0	0	0	0	0	0	0	0	0	0	0	0	0	0	0	0	0	10	0	0	0	0
ASV_15299	2	0	0	0	1	0	0	0	0	1	0	16	0	1	1	0	0	0	0	0	0	0	11	0	0	0	0	2	0	0	0	4	0	0	1	0	1	3	1	3	0	0	1	0	0	1	0	1	0
ASV_3889	2	51	0	0	0	0	0	0	0	0	0	0	0	0	0	0	0	0	0	0	0	0	0	0	0	0	0	0	1	0	0	0	0	0	0	0	0	0	0	0	0	0	0	0	37	0	0	0	0
ASV_272	1	1	42	0	0	2	0	0	1	0	0	12	0	20	0	0	0	1	17	21	0	1	7	0	0	0	0	0	0	0	0	0	0	0	0	0	53	11	3	17	7	0	1	0	0	0	0	6	0
ASV_1604	0	0	0	0	2	0	0	0	2	0	0	1	0	0	0	0	0	0	0	0	0	0	0	0	0	0	0	0	0	0	0	1	0	0	1	0	0	0	1	1	0	0	0	3	0	0	1	0	0
ASV_4081	2	0	0	0	0	0	0	0	0	0	0	0	0	0	0	0	0	0	0	0	0	0	0	0	4	0	0	0	0	0	0	0	0	1	0	0	0	0	0	0	0	0	0	0	0	0	0	0	0
ASV_10857	0	0	0	0	0	0	1	0	0	0	0	0	0	0	0	0	0	0	0	0	0	0	0	0	0	0	0	0	0	0	0	0	0	0	0	0	0	0	0	0	0	0	0	0	0	0	0	0	0
ASV_15523	1	0	0	0	0	0	0	0	0	0	0	0	0	0	0	0	0	0	0	0	0	0	0	0	0	0	0	0	0	0	0	0	0	0	0	0	0	0	0	0	0	0	0	0	0	0	0	0	0
ASV_3905	3	0	0	0	1	0	0	0	0	1	0	0	0	0	3	1	0	0	0	0	0	0	0	0	0	0	0	0	0	0	0	0	0	0	1	0	0	0	0	1	0	0	0	1	0	1	6	0	0
ASV_6665	1	0	5	0	0	0	0	0	0	0	0	0	0	0	0	0	0	0	0	0	0	0	0	0	0	0	0	0	0	0	1	0	0	0	0	0	0	0	0	0	0	0	0	0	0	0	0	0	0
ASV_2190	1	0	1	1	4	0	0	0	0	0	0	0	0	0	0	0	0	0	0	0	0	0	4	0	0	0	0	0	0	1	0	0	0	0	1	0	1	0	0	0	0	0	0	0	0	0	0	0	0
ASV_533	12	0	0	18	0	0	0	0	0	10	3	0	0	0	0	1	0	0	0	0	0	0	2	1	0	0	0	0	0	3	0	0	0	7	1	0	0	4	6	9	0	1	2	2	1	0	0	0	6
ASV_8527	4	0	17	0	0	0	0	0	0	6	0	1	0	7	10	0	0	0	0	0	0	0	16	0	0	0	0	1	0	2	1	0	0	0	0	0	0	7	7	3	18	0	18	0	1	0	0	0	0
ASV_1273	0	0	0	0	0	0	1	0	0	0	0	0	0	0	0	0	0	0	0	0	0	0	0	0	0	0	0	0	1	0	0	2	0	0	1	0	1	0	0	1	0	0	0	0	0	0	1	0	0
ASV_1687	1	0	0	0	0	0	0	0	0	0	0	0	0	0	0	0	0	0	0	0	0	0	0	0	0	0	0	0	0	0	0	0	0	1	0	0	0	0	0	0	0	0	0	0	0	0	0	0	0
ASV_584	1	0	1	0	0	0	0	0	0	0	0	8	0	0	3	0	0	0	0	0	0	7	0	0	0	1	0	0	0	1	0	0	0	1	1	0	0	10	0	3	1	0	1	2	1	0	1	1	0
ASV_2070	1	0	5	0	0	0	0	0	0	0	0	1	0	0	0	0	0	0	0	0	0	0	0	0	0	0	0	0	0	0	0	0	15	1	0	0	0	0	0	0	0	0	0	0	21	0	0	0	0
ASV_5105	2	0	0	0	0	0	0	0	0	0	0	0	0	0	0	0	0	0	0	0	0	0	0	0	0	0	8	0	0	0	0	0	0	0	0	0	0	0	0	0	0	0	0	0	1	0	0	0	0
ASV_1709	2	0	1	0	0	0	0	0	0	0	0	0	0	0	0	0	0	0	0	0	0	1	0	6	0	0	0	0	0	0	0	1	29	0	0	0	0	0	0	0	0	0	0	0	1	0	0	0	0
ASV_13267	2	0	0	0	2	1	0	0	0	2	1	0	3	1	0	0	0	0	1	0	0	0	1	0	0	0	0	55	4	5	0	0	0	0	0	0	0	7	51	0	0	5	9	1	0	0	0	0	0
ASV_415	1	0	3	0	11	0	0	0	1	12	0	0	0	12	39	0	0	0	0	0	0	0	4	1	0	0	0	1	1	4	2	0	0	0	0	0	0	3	0	5	9	1	1	7	0	2	0	0	0
ASV_9649	2	0	1	0	0	0	0	0	0	0	0	0	0	0	0	0	0	0	0	0	0	0	1	0	0	0	0	1	0	0	0	0	0	1	0	0	0	0	0	0	0	0	0	0	0	0	0	0	0
ASV_9058	2	10	0	0	0	0	0	0	0	0	0	0	0	0	0	0	0	0	0	0	0	0	0	0	0	0	0	0	0	0	0	0	0	0	0	0	0	0	0	0	0	0	0	0	0	0	0	0	0
ASV_32	10	0	2	0	4	3	32	5	167	60	118	72	6	72	3	5	1	2	2	1	1	0	79	47	0	0	1	1	184	151	2	24	10	17	14	6	343	48	6	20	329	83	19	20	2	0	1	113	26
ASV_7312	1	0	0	0	0	0	0	0	0	0	0	0	0	1	0	0	0	0	0	0	0	0	0	1	0	0	0	0	0	0	0	0	0	0	0	0	0	0	0	0	0	0	0	0	0	1	0	0	0
ASV_6903	3	0	0	0	0	0	0	0	0	0	0	3	0	2	0	0	0	0	0	0	0	0	0	0	0	0	0	0	0	0	0	0	0	0	0	0	0	0	1	0	0	0	2	0	0	0	0	0	0
ASV_15381	1	0	2	0	1	0	0	0	0	0	0	1	0	3	0	0	0	0	0	0	0	0	0	0	0	0	0	1	0	0	0	0	0	0	2	0	0	1	2	1	0	0	1	0	0	1	0	0	0
ASV_1669	0	22	0	0	0	0	0	0	0	0	0	0	0	0	0	0	0	17	0	0	0	0	0	0	0	0	0	0	0	0	0	0	0	0	0	0	0	0	0	0	0	0	0	0	0	0	0	0	0
ASV_426	3	0	0	6	1	2	3	0	0	0	1	0	0	1	1	0	0	0	0	0	0	0	1	0	0	0	0	1	0	1	0	13	0	0	0	0	6	2	0	1	0	0	2	3	0	6	0	0	0
ASV_5916	3	0	0	0	64	28	48	0	130	0	7	2	0	14	0	5	0	1	20	0	0	0	3	3	0	1	0	45	25	0	0	0	0	22	1	0	7	2	1	0	3	100	3	17	0	1	44	0	28
ASV_14921	1	0	4	3	1	1	0	1	0	1	0	0	0	0	3	0	0	0	4	0	0	0	2	2	0	0	0	5	2	0	0	0	0	23	3	0	0	0	1	0	0	0	1	0	0	0	0	0	1
ASV_641	1	0	0	0	0	1	0	0	0	0	0	1	0	0	0	0	0	0	0	0	0	0	0	0	0	0	0	0	3	0	0	20	0	1	3	0	0	2	0	0	2	0	0	2	0	0	0	4	0
ASV_5650	9	0	0	0	0	5	0	0	0	0	0	8	1	0	0	0	0	0	0	0	0	0	0	0	0	0	0	0	0	0	0	0	0	1	0	0	0	0	0	2	0	0	0	0	1	0	0	0	0
ASV_8108	1	0	1	0	0	0	0	0	0	0	0	0	0	0	0	0	0	0	0	0	0	0	0	0	0	0	0	0	0	0	0	0	0	0	0	0	0	0	0	0	0	0	0	0	0	0	0	0	0
ASV_6916	1	0	0	0	0	0	0	0	0	0	0	0	0	0	0	0	0	0	0	0	0	0	0	9	0	0	0	0	0	0	0	0	0	0	0	0	0	0	0	0	0	0	0	0	1	0	0	0	0
ASV_422	5	0	21	0	0	0	3	0	0	0	0	0	0	0	0	3	4	35	0	0	0	11	0	4	59	0	0	0	0	1	0	0	13	0	0	0	0	0	0	0	0	0	0	0	44	0	0	52	0
ASV_6072	1	0	1	0	0	0	0	0	0	0	0	1	0	0	0	0	0	0	0	0	0	0	0	0	0	0	0	0	0	0	0	0	0	0	0	0	0	0	0	0	0	0	0	0	0	0	0	0	0
ASV_3065	3	0	0	0	0	0	0	0	0	0	0	0	0	0	0	0	0	0	0	0	0	0	0	0	0	4	0	0	0	12	0	0	0	0	0	3	0	0	0	0	0	0	0	0	2	0	0	0	0
ASV_14385	4	0	0	0	0	0	0	0	0	0	0	0	0	0	0	0	0	0	0	0	0	0	0	0	0	0	0	0	0	0	0	0	0	0	0	0	0	0	0	0	0	0	0	0	0	0	0	0	0
ASV_286	0	1	0	0	9	1	1	1	4	0	2	0	6	0	0	0	0	0	0	0	0	0	0	5	0	0	0	2	0	5	0	0	0	7	19	0	49	34	9	17	23	0	0	0	1	0	0	0	2
ASV_174	10	52	2	3	9	24	9	1	0	0	5	18	1	0	2	3	206	47	1	25	51	166	0	34	36	19	35	3	6	24	2	0	40	23	0	13	48	0	0	1	8	2	1	4	3	11	19	2	0
ASV_10350	1	0	4	0	1	0	0	0	0	3	0	3	0	2	1	0	0	0	0	0	0	0	11	0	0	0	0	0	0	0	0	0	0	0	0	0	0	1	1	0	1	0	7	0	6	0	0	0	0
ASV_1602	6	1	0	13	3	6	3	0	0	0	1	0	0	0	2	0	0	0	0	0	0	0	1	2	0	0	0	0	6	0	0	2	0	23	1	1	1	0	2	1	0	2	7	1	0	1	0	0	0
ASV_4798	5	0	0	0	0	0	0	0	0	0	0	0	0	0	0	0	0	0	0	0	0	0	0	0	0	0	2	0	0	0	0	0	0	0	0	0	0	0	0	0	0	0	0	0	0	0	0	0	0
ASV_4500	2	0	2	0	0	0	0	0	0	0	0	0	0	0	0	2	13	1	0	0	0	0	0	0	0	0	0	0	0	3	0	0	0	0	0	0	0	0	0	0	0	0	0	0	0	0	0	0	0
ASV_8072	1	0	0	0	0	0	0	0	0	0	0	0	0	0	0	0	0	0	0	0	0	0	0	0	0	0	0	0	0	0	0	0	0	0	0	0	0	0	0	0	0	0	0	0	1	0	0	0	0
ASV_14994	1	0	0	0	5	3	3	0	1	3	3	0	6	2	2	0	1	0	0	0	0	0	5	0	0	0	0	2	0	0	14	1	0	1	0	0	0	0	0	0	5	10	5	3	0	1	2	1	3
ASV_604	5	0	0	0	0	0	0	0	2	2	0	0	0	1	9	0	0	0	0	0	0	0	0	0	0	0	0	0	7	6	0	0	0	0	0	0	0	0	0	0	4	0	4	17	0	2	0	0	0
ASV_1074	1	0	0	0	0	0	0	0	0	0	0	0	0	0	0	0	35	0	0	0	0	17	0	0	0	0	0	0	1	5	0	0	0	0	0	0	0	1	0	0	1	1	0	0	1	0	0	0	0
ASV_9364	1	0	6	0	4	0	0	0	0	5	1	2	0	2	1	0	0	0	0	0	0	0	1	0	0	0	0	0	9	2	1	0	0	0	0	0	2	4	2	3	6	0	4	4	0	1	0	0	0
ASV_2402	8	0	0	0	0	0	0	0	0	0	0	6	0	0	0	0	0	0	0	0	0	0	0	0	0	0	0	0	0	0	0	0	0	1	0	0	0	0	0	0	0	0	0	0	1	0	0	0	0
ASV_406	2	0	1	6	1	0	0	0	0	1	4	0	0	4	2	0	0	0	0	0	0	0	1	0	0	0	0	1	0	0	0	0	0	0	0	0	0	0	2	2	0	1	1	0	0	0	0	0	0
ASV_10516	2	0	0	0	0	0	0	0	0	0	0	0	0	0	0	0	0	0	0	0	0	0	0	0	0	0	0	0	0	0	0	0	0	0	0	0	0	0	0	0	0	0	0	0	0	0	0	0	0
ASV_1996	2	0	0	0	29	0	0	0	0	0	0	41	0	0	0	0	0	0	0	0	0	0	0	0	0	0	0	0	0	0	0	0	0	1	0	0	0	0	0	1	0	0	0	0	0	0	0	0	0
ASV_2301	1	0	0	0	7	0	0	0	0	12	0	5	0	0	0	0	0	0	0	0	0	0	0	0	0	0	0	7	0	0	0	0	0	1	0	0	0	1	1	1	4	0	0	0	0	0	0	0	0
ASV_11369	0	0	0	0	0	0	0	0	0	0	0	0	0	0	0	0	0	0	0	0	0	0	0	0	0	0	0	0	0	0	0	0	0	0	0	0	0	0	0	0	0	0	0	0	0	0	0	0	0
ASV_2222	1	0	0	0	0	0	0	0	2	0	0	0	0	0	0	0	0	6	0	0	0	0	0	0	0	0	0	0	0	0	0	0	0	0	0	0	0	0	0	0	1	0	0	0	0	0	0	0	0
ASV_2292	10	0	0	0	72	0	0	0	0	1	0	4	0	6	1	0	0	0	0	0	0	0	0	0	0	0	0	1	0	3	0	0	0	0	0	0	0	0	3	3	0	0	1	0	7	0	0	0	0
ASV_6640	2	0	0	1	0	0	0	0	0	0	0	0	0	0	0	0	0	0	0	0	0	0	0	0	0	0	0	0	0	0	0	0	0	0	0	0	0	1	0	0	0	0	1	2	0	0	0	0	0
ASV_8050	2	0	0	0	0	0	0	0	0	0	0	0	0	0	0	0	0	0	0	0	0	0	0	0	0	0	0	0	0	0	0	0	0	0	0	0	0	0	0	0	0	0	0	0	0	0	0	0	0
ASV_9050	1	1	0	69	0	1	2	0	0	0	10	0	8	0	0	0	0	0	0	0	0	0	0	0	0	0	0	0	4	0	0	0	0	23	0	0	0	0	0	0	0	13	0	0	0	0	0	0	0
ASV_4845	1	0	0	0	0	0	0	0	0	0	0	0	0	0	0	0	0	0	0	0	0	0	0	0	0	0	0	1	0	7	0	0	0	0	0	0	0	0	0	0	0	0	0	0	0	0	0	0	0
ASV_14831	5	0	0	0	9	0	0	0	0	2	0	4	0	1	1	0	2	0	0	0	0	0	3	0	0	0	0	1	0	34	1	0	0	0	0	0	0	1	2	4	0	0	7	0	29	0	0	0	0
ASV_2593	1	0	1	0	0	0	0	0	0	0	0	1	0	0	0	0	0	0	0	0	0	0	0	0	0	0	0	0	0	0	0	0	0	2	0	0	0	0	0	0	0	0	0	0	10	0	0	0	0
ASV_3567	1	0	0	0	0	0	0	0	0	0	0	0	0	3	0	0	0	0	0	0	0	0	4	0	0	0	0	0	0	1	0	0	0	0	0	0	0	1	0	0	2	0	0	0	1	0	0	0	0
ASV_893	1	0	6	0	0	0	0	0	5	0	0	1	0	0	0	0	0	0	1	0	0	1	0	3	0	0	0	4	2	2	0	1	0	0	4	0	0	0	0	0	2	4	1	1	1	0	0	0	0
ASV_8568	4	0	0	0	0	0	0	0	0	0	0	1	0	0	0	0	0	0	0	10	0	0	0	0	0	0	0	0	0	0	0	0	0	0	0	0	0	0	0	0	1	0	0	0	3	0	0	0	0
ASV_11503	1	3	0	0	0	0	0	0	0	0	0	2	0	0	0	0	0	0	0	0	0	0	0	0	0	0	0	0	0	0	0	0	0	1	0	0	0	0	0	0	0	0	0	0	0	0	0	0	0
ASV_2495	5	0	0	0	13	0	0	0	0	0	0	18	0	0	0	0	0	0	0	0	0	0	0	0	0	0	0	0	0	0	0	0	0	0	0	0	0	0	0	3	0	0	0	0	0	0	0	0	0
ASV_7367	1	0	0	0	0	0	0	0	0	0	0	0	0	0	0	0	0	0	0	0	0	0	0	0	0	0	0	0	0	0	0	0	0	1	0	0	0	0	0	0	0	0	0	0	0	0	0	0	0
ASV_6587	1	0	0	0	0	0	0	0	0	0	0	0	0	0	0	0	0	0	0	0	0	0	0	0	0	0	0	0	0	0	0	0	0	0	0	0	0	0	0	0	0	0	0	0	5	0	0	0	0
ASV_10805	2	0	0	0	3	0	0	0	0	0	0	24	0	0	0	0	0	0	0	0	0	0	0	0	0	0	0	0	0	0	0	0	0	0	0	0	0	0	1	1	0	0	0	0	0	0	0	0	0
ASV_3351	7	0	0	0	36	0	0	0	0	1	0	0	0	0	0	0	0	0	0	0	0	0	0	0	0	0	0	0	0	0	0	0	0	1	0	0	0	1	1	2	0	0	0	0	3	0	0	0	0
ASV_12860	3	1	0	0	0	0	0	0	0	0	0	1	0	0	0	0	0	0	0	0	0	0	0	0	0	0	0	0	0	0	0	0	0	0	0	0	0	0	0	0	0	0	0	0	0	0	0	0	0
ASV_2377	2	0	0	0	0	0	0	0	0	0	0	1	0	0	0	0	0	0	0	0	0	0	0	0	0	0	0	0	0	0	0	0	0	0	0	0	0	0	0	0	0	0	0	0	3	0	0	0	0
ASV_760	3	0	0	0	0	0	0	2	1	0	0	5	0	0	0	0	0	69	0	0	0	0	0	0	0	0	0	0	33	0	1	1	0	0	0	0	0	0	3	0	0	0	0	1	1	1	0	0	1
ASV_6550	4	0	0	0	0	0	0	0	0	0	0	0	0	0	0	0	0	0	0	0	0	0	0	0	0	0	0	0	0	0	1	0	0	0	0	0	0	0	0	0	0	0	0	0	1	0	0	0	0
ASV_12760	3	0	0	0	6	0	0	0	0	0	0	1	0	0	1	0	0	0	0	0	0	0	0	0	0	0	0	0	0	2	0	0	0	1	0	0	0	0	0	0	0	0	0	0	7	0	0	0	0
ASV_10571	2	0	0	0	0	0	0	0	0	0	0	0	0	0	0	0	0	0	0	0	0	0	0	0	0	0	0	0	0	0	0	0	0	0	0	0	0	0	0	0	0	0	0	0	0	0	0	0	0
ASV_14372	2	0	0	0	0	0	0	0	0	0	0	0	0	0	0	0	0	0	0	0	0	0	0	0	0	0	0	0	0	0	0	0	0	0	0	0	0	0	0	0	0	0	0	0	0	0	0	0	0
ASV_1457	2	0	0	0	0	0	0	0	0	0	0	0	0	0	0	0	0	0	0	21	0	0	0	0	0	0	0	0	0	10	0	0	1	0	0	0	0	2	0	0	0	0	0	0	2	0	0	0	0
ASV_1213	5	0	0	0	0	0	0	0	0	0	0	0	0	0	0	0	0	0	0	0	0	0	0	0	0	0	0	0	0	0	0	0	0	0	0	0	0	0	0	0	0	0	0	0	0	0	0	0	0
ASV_143	4	0	6	68	17	1	30	1	6	117	22	2	5	80	6	1	0	1	2	0	0	0	7	2	0	1	0	4	36	4	0	1	1	467	3	0	3	1	0	335	5	6	21	3	2	18	4	0	2
ASV_1598	1	0	0	0	0	0	0	0	0	0	0	0	0	0	0	0	1	0	0	0	0	0	1	2	13	0	0	0	0	0	0	0	0	0	0	0	0	0	0	0	0	0	0	0	1	0	0	0	0
ASV_517	1	0	0	5	0	2	0	0	0	0	0	1	0	0	0	0	0	1	0	0	0	0	2	6	0	0	0	25	1	1	0	1	0	9	0	0	13	0	6	0	0	0	0	6	0	0	2	8	1
ASV_1935	1	9	0	0	0	0	0	0	0	0	0	0	0	0	0	0	5	0	0	0	0	0	0	0	0	0	0	0	0	0	0	0	3	0	0	0	0	0	0	0	0	0	0	1	0	0	0	0	0
ASV_10832	2	0	0	0	0	0	0	0	0	0	0	0	0	0	0	0	0	0	0	0	0	0	0	0	0	0	0	0	0	0	0	0	0	0	0	0	0	0	0	0	0	0	0	0	3	0	0	0	0
ASV_10719	3	0	0	0	0	0	0	0	0	0	0	0	0	0	0	0	0	0	0	0	0	0	0	0	0	0	0	0	0	0	0	0	0	0	0	0	0	1	0	1	0	0	0	0	0	0	0	0	0
ASV_5028	1	0	0	0	0	0	0	0	0	0	0	0	0	0	0	0	0	0	0	0	0	0	0	0	0	0	0	0	0	0	0	0	0	0	0	0	0	0	0	0	0	0	0	0	0	0	0	0	0
ASV_1780	6	0	8	4	0	0	0	0	0	3	0	12	0	0	0	0	0	0	0	0	0	0	3	0	0	0	0	0	4	3	2	0	0	0	0	0	1	2	0	0	2	0	0	1	0	0	0	1	0
ASV_1395	1	0	5	0	0	0	4	0	0	0	0	2	0	0	0	0	0	54	0	0	0	0	0	0	0	0	0	0	0	0	0	0	47	0	0	0	0	0	0	0	0	0	0	0	7	1	0	24	0
ASV_881	5	0	6	0	0	0	0	1	0	0	0	0	0	0	0	0	11	21	0	0	0	1	0	0	5	1	0	0	0	0	1	0	2	0	0	4	2	0	0	0	0	0	0	0	2	0	0	1	0
ASV_3501	4	0	0	0	5	0	0	0	0	0	0	0	0	0	0	0	0	0	0	0	0	0	0	0	0	0	0	0	0	0	0	0	0	0	0	0	0	0	0	0	0	0	0	0	0	0	0	0	0
ASV_2763	4	0	0	0	0	0	0	0	0	0	0	0	0	0	0	0	0	0	0	0	0	0	0	0	0	0	0	0	0	0	0	0	0	0	0	0	0	0	0	0	0	0	0	0	0	0	0	0	0
ASV_3961	3	0	1	0	0	0	0	0	0	0	0	0	0	0	0	0	0	0	0	0	0	0	0	0	0	0	0	0	0	0	0	0	0	0	0	0	0	0	0	0	0	0	0	0	0	0	0	0	0
ASV_3715	0	0	0	0	0	0	0	0	0	0	0	0	0	0	0	0	0	0	0	0	0	0	0	0	0	0	0	0	0	0	0	0	0	0	0	0	0	0	0	0	0	0	0	0	0	0	0	0	0
ASV_15832	0	0	0	0	2	6	85	0	1	0	12	0	0	4	0	0	0	0	0	0	0	0	1	2	0	0	0	26	21	1	0	0	0	99	0	0	0	2	1	0	2	169	0	0	0	0	1	0	0
ASV_2693	4	0	0	0	0	0	0	0	0	0	0	1	0	0	0	0	0	0	0	0	0	0	0	0	0	0	0	0	0	0	0	0	0	0	0	0	0	0	0	0	0	0	0	0	0	0	0	0	0
ASV_3176	1	0	0	0	0	0	0	0	0	0	0	0	0	0	0	0	0	0	0	0	0	0	0	0	0	0	0	0	0	0	0	0	0	0	0	0	0	0	0	0	0	0	0	0	2	0	0	0	0
ASV_12831	1	0	0	0	0	0	0	0	0	0	0	0	0	0	0	0	0	0	0	0	0	0	0	0	0	0	0	0	0	0	0	0	0	0	0	0	0	0	0	0	0	0	0	0	0	0	0	0	0
ASV_8855	0	0	0	0	1	0	0	0	2	0	0	4	0	0	0	0	0	0	0	0	0	0	0	0	0	0	0	5	0	0	0	0	0	0	0	0	0	0	0	0	0	0	0	0	0	0	0	0	0
ASV_6269	3	0	0	0	0	0	0	0	0	0	0	0	0	0	0	0	0	0	0	0	0	0	0	0	0	0	0	0	0	0	0	0	0	0	0	0	0	0	0	0	0	0	0	0	0	0	0	0	0
ASV_1722	0	0	0	0	1	0	3	3	5	0	2	0	3	0	0	0	0	0	0	0	0	0	0	0	0	0	0	0	11	1	0	1	1	0	2	1	0	13	0	3	0	0	1	0	0	1	10	4	2
ASV_497	8	0	0	0	0	0	0	0	0	1	3	1	0	0	0	0	0	0	0	0	0	0	0	0	0	0	0	0	1	0	0	6	0	0	2	0	23	7	2	14	0	0	4	26	0	5	0	0	10
ASV_11423	2	0	0	0	0	0	0	0	0	0	0	1	0	0	0	0	0	0	0	0	0	0	1	0	0	0	0	0	0	0	0	0	0	0	0	0	0	0	0	0	0	0	0	0	0	0	0	0	0
ASV_3705	1	0	0	0	0	0	0	0	0	0	0	0	0	0	0	0	3	0	0	0	0	0	0	0	0	0	0	0	0	0	0	0	0	0	0	0	0	0	0	0	0	0	0	0	3	0	0	1	0
ASV_1138	0	0	11	0	0	0	0	0	0	0	0	0	0	0	0	0	0	0	0	0	0	0	0	0	0	0	1	0	0	0	0	0	0	0	0	0	0	0	0	0	0	0	0	0	50	0	0	0	0
ASV_6785	1	0	2	0	0	0	0	0	0	0	0	0	0	0	0	0	0	0	0	0	2	0	0	5	0	0	0	0	0	0	0	0	0	0	0	0	0	0	0	0	0	0	0	1	0	0	0	0	0
ASV_1959	7	0	0	0	0	0	0	0	0	0	1	8	0	0	0	0	7	0	0	0	0	0	1	0	0	0	0	0	0	0	0	0	3	0	0	0	0	0	0	0	3	0	0	0	3	0	0	0	0
ASV_514	3	0	47	0	131	1	0	0	1	32	1	3	2	33	1	0	1	0	0	0	0	0	28	0	0	0	0	14	1	9	10	0	0	0	2	0	0	0	23	12	0	0	14	0	0	0	1	0	1
ASV_13434	3	1	0	0	0	0	0	0	0	0	0	0	0	0	0	0	0	0	0	0	0	0	0	0	0	0	0	0	0	0	0	0	1	0	0	0	0	0	0	0	0	0	0	0	0	0	0	0	0
ASV_3476	1	0	0	4	0	0	0	0	0	0	0	0	0	0	0	0	0	0	0	1	0	0	0	0	0	0	0	0	0	0	0	0	0	0	0	0	0	0	0	0	0	0	0	3	0	0	0	1	0
ASV_5116	3	0	0	0	3	0	0	0	0	1	0	2	0	0	0	0	0	0	0	0	0	0	0	0	0	0	0	0	0	0	0	0	0	0	0	0	0	0	0	6	0	0	0	0	0	0	0	0	0
ASV_13149	4	0	2	0	0	0	0	0	0	0	0	0	0	0	0	0	0	0	0	0	0	0	0	0	0	0	0	0	0	0	0	0	0	0	0	0	0	0	0	0	0	0	1	0	0	0	0	0	0
ASV_3177	1	0	0	0	0	0	0	0	0	0	0	1	0	0	0	0	0	0	0	0	0	0	0	0	0	0	0	0	0	0	0	0	0	0	0	0	0	0	0	0	0	0	0	0	1	0	0	0	0
ASV_566	0	0	0	3	0	0	0	0	6	0	0	1	0	0	1	0	0	0	0	0	0	0	0	0	0	0	2	0	0	6	0	0	0	1	0	6	2	0	0	2	0	1	0	0	0	0	9	0	1
ASV_357	1	3	2	0	0	0	9	0	0	0	0	1	0	0	1	0	89	48	0	44	1	20	0	1	17	9	18	0	0	48	1	0	2	0	0	8	0	0	0	1	2	0	0	0	0	0	6	0	0
ASV_1762	1	0	0	1	0	0	0	0	0	0	0	1	0	0	0	0	3	0	0	0	0	0	0	0	0	0	0	0	0	2	0	0	3	9	0	2	0	0	0	0	0	0	0	0	34	0	0	0	0
ASV_1501	3	0	0	0	0	0	0	0	1	0	0	0	0	0	0	123	0	0	0	0	0	0	0	0	0	1	0	0	0	1	0	0	0	0	0	0	0	0	0	0	0	0	0	0	0	1	0	0	0
ASV_4863	0	0	1	0	0	0	0	0	0	0	0	0	0	0	0	0	3	0	0	0	0	0	0	0	0	0	0	0	0	0	0	0	3	0	0	0	0	0	0	0	0	0	0	0	4	0	0	0	0
ASV_9217	3	0	1	1	0	53	2	3	12	0	0	7	1	1	0	0	0	0	5	0	0	0	2	0	0	0	0	2	3	1	1	0	0	0	0	0	3	0	2	2	0	1	3	7	0	0	7	5	2
ASV_368	2	0	7	0	0	0	0	0	0	0	0	1	1	0	3	16	93	0	450	13	0	0	0	1	0	1	0	6	1	64	1008	0	13	0	1	1	0	0	0	2	1	0	0	0	3	0	1	90	0
ASV_13233	1	0	0	0	0	0	0	0	0	0	0	0	0	0	0	0	0	0	0	0	0	0	0	0	0	0	0	0	2	0	0	0	0	0	0	0	0	0	1	0	0	0	0	0	0	4	0	0	0
ASV_5222	2	0	0	0	0	0	0	0	0	0	0	0	0	0	0	0	0	0	0	0	0	0	0	0	0	0	0	0	0	3	0	0	2	0	0	0	0	0	0	0	0	0	0	0	0	0	0	0	0
ASV_14051	4	0	0	0	0	0	0	0	0	0	0	0	0	0	0	0	0	0	0	0	0	0	0	0	0	0	0	0	0	0	0	0	0	0	0	0	0	0	0	0	0	0	0	0	1	0	0	0	0
ASV_278	0	0	0	1	2	0	16	0	28	0	0	2	4	2	0	0	0	0	0	0	0	0	1	0	0	0	0	14	0	0	0	0	0	0	5	0	4	1	2	0	0	1	6	1	0	0	0	0	3
ASV_3697	4	0	0	0	0	0	0	0	0	0	0	1	0	0	0	0	0	0	0	0	0	0	0	0	0	0	0	0	0	0	0	0	0	0	0	0	0	0	0	0	1	0	0	0	1	0	0	0	0
ASV_5154	0	0	0	0	0	0	0	0	0	0	0	0	0	0	0	0	0	0	0	0	0	0	0	0	0	0	0	0	0	5	0	0	0	0	0	0	0	0	0	0	0	0	0	0	0	0	0	0	0
ASV_11954	8	0	8	1	2	0	0	0	0	5	0	7	0	5	1	0	0	0	0	0	0	0	23	0	0	0	0	0	0	0	1	0	0	0	0	0	0	0	3	4	3	0	10	0	0	0	0	0	0
ASV_1670	2	0	3	0	0	0	0	0	0	0	0	1	0	0	0	0	0	0	0	0	0	0	0	0	0	0	0	0	0	0	0	0	0	1	0	0	0	0	0	0	0	0	0	0	3	0	0	1	0
ASV_10344	2	11	0	0	0	0	0	0	0	0	0	0	0	0	0	0	0	0	0	0	0	0	0	0	0	0	0	0	0	0	0	0	0	0	0	0	0	0	0	0	0	0	0	0	0	0	0	0	0
ASV_6198	2	0	0	3	2	1	0	1	3	3	0	2	2	1	1	0	0	1	1	0	0	0	6	2	0	0	0	0	0	1	0	1	0	13	2	0	5	1	0	1	3	3	4	5	0	6	2	3	9
ASV_394	1	0	0	10	0	2	0	0	0	0	0	0	0	0	1	1	0	0	0	0	0	0	0	0	0	0	1	0	0	0	0	3	0	1	2	0	0	2	0	0	0	0	0	431	0	137	2	1	2
ASV_695	4	0	0	0	0	0	0	0	0	0	0	5	1	0	0	0	0	0	0	0	1	23	0	0	0	0	0	11	0	0	0	0	6	7	0	0	4	0	0	0	0	0	0	0	9	0	0	0	0
ASV_4464	1	0	1	0	0	0	0	0	0	0	0	0	0	0	0	0	0	0	0	0	0	0	0	0	0	0	0	0	0	0	0	0	0	0	0	0	0	0	0	0	0	0	0	0	0	0	0	0	0
ASV_4557	3	0	1	0	0	0	0	0	0	0	0	7	0	0	0	0	0	0	0	0	0	0	0	0	0	0	0	0	0	0	0	0	0	0	0	0	0	0	0	1	0	0	0	0	3	0	0	0	0
ASV_4371	2	0	0	1	0	0	0	0	0	0	0	0	0	9	38	0	0	0	0	0	0	0	8	0	0	0	0	2	2	1	1	0	0	1	0	0	0	3	1	2	8	1	19	0	0	0	0	0	0
ASV_5364	0	12	0	0	0	0	0	0	0	0	0	0	0	0	0	0	0	0	0	3	0	0	0	0	0	0	6	0	0	0	0	0	0	0	0	0	0	0	0	1	0	0	0	0	0	0	0	0	0
ASV_1415	1	0	0	0	0	0	0	0	0	0	1	0	0	0	0	0	0	0	0	0	0	0	0	0	0	0	0	0	0	0	0	0	0	0	0	0	0	0	0	0	4	0	0	0	0	0	0	0	0
ASV_8921	2	0	0	0	0	0	0	0	0	0	0	0	0	0	0	0	0	0	0	0	0	0	0	0	0	0	0	0	0	0	0	0	0	0	0	0	0	0	0	0	0	0	0	0	1	0	0	0	0
ASV_9323	1	0	0	0	0	0	0	0	0	0	0	0	0	0	0	0	0	0	0	0	0	0	0	0	0	0	0	0	0	7	0	0	0	0	0	0	0	0	0	0	0	0	0	0	0	0	0	0	0
ASV_9779	1	0	0	0	0	0	0	0	0	0	0	0	0	0	0	0	0	0	0	0	0	0	0	0	0	0	0	0	0	0	0	0	0	0	0	0	0	0	0	0	0	0	0	0	0	0	0	0	0
ASV_5143	0	0	0	0	0	0	0	0	0	0	0	0	0	0	0	0	0	0	0	0	0	0	0	0	0	0	0	0	0	0	0	0	0	1	0	0	0	0	0	0	0	0	0	0	0	0	0	0	0
ASV_3648	2	2	0	0	1	0	0	0	0	0	0	2	0	0	0	0	10	0	0	0	0	0	0	0	0	0	0	0	0	0	1	0	0	0	0	0	0	0	0	1	0	0	0	0	102	0	0	0	0
ASV_11171	2	0	0	0	0	0	0	0	0	0	0	0	0	0	0	0	0	0	0	0	0	0	0	0	0	0	0	0	0	0	1	0	0	0	0	0	0	0	0	0	0	0	0	0	2	0	0	0	0
ASV_1301	4	0	0	0	0	0	0	0	0	0	0	0	0	0	0	2	0	0	0	0	0	0	0	0	0	0	0	0	1	0	0	0	0	0	0	0	0	0	0	0	0	0	0	0	1	0	0	0	0
ASV_10463	6	0	0	0	43	0	0	0	0	1	0	2	0	5	1	0	0	0	0	0	0	0	0	0	0	0	0	3	0	4	0	0	0	0	0	0	0	3	5	0	0	0	5	0	14	0	0	0	0
ASV_7833	3	0	0	0	0	0	0	0	0	0	0	0	0	0	0	0	0	0	0	0	0	0	0	0	0	0	0	0	0	0	0	0	0	0	0	0	0	0	0	0	0	0	0	0	1	0	0	0	0
ASV_2935	1	0	0	0	0	0	0	0	0	0	0	0	0	0	0	0	0	0	0	0	0	0	0	23	0	0	0	0	0	0	0	0	0	0	0	0	0	0	0	0	0	0	0	0	2	0	0	0	0
ASV_2611	1	0	1	0	0	0	0	0	0	0	0	1	0	0	0	0	0	0	0	0	0	0	0	0	0	0	4	0	0	0	0	0	0	2	0	0	0	0	0	0	0	0	0	0	1	0	0	0	0
ASV_4330	2	0	3	0	0	0	2	0	0	0	0	0	0	0	0	0	0	0	0	0	6	0	0	1	5	0	2	0	0	7	0	0	0	0	0	17	0	0	1	7	3	0	0	0	0	0	0	0	0
ASV_3521	3	0	0	0	0	0	0	0	0	0	0	2	0	0	0	0	27	0	0	0	0	0	0	0	0	0	0	0	0	0	0	0	9	0	0	0	0	0	0	0	0	0	0	0	0	0	0	0	0
ASV_6505	7	0	0	0	0	0	0	0	0	0	0	4	0	0	0	0	0	0	0	0	0	0	0	0	0	0	0	0	0	0	0	0	0	0	0	0	0	0	0	0	0	0	0	0	0	0	0	0	0
ASV_1608	9	0	0	18	1	2	2	0	0	1	5	14	0	2	0	0	0	0	0	0	0	0	0	0	0	0	0	0	0	0	0	0	0	37	0	0	0	4	0	1	3	0	1	0	1	0	0	0	0
ASV_14672	1	0	0	0	0	0	0	0	0	0	0	1	0	0	0	0	0	0	0	0	0	0	0	0	0	0	0	0	0	0	0	0	0	0	0	0	0	0	0	0	0	0	0	0	0	0	0	0	0
ASV_503	5	0	51	1	0	0	2	1	1	1	0	1	0	0	0	0	0	30	0	67	0	17	0	6	0	0	19	0	0	13	0	0	16	1	0	1	0	0	0	0	0	0	0	0	41	0	0	35	1
ASV_227	1	0	1	2	0	0	0	12	0	0	1	5	0	1	0	13	87	995	3	57	21	31	0	55	115	23	45	1	1	17	0	0	25	2	2	133	10	0	0	1	1	0	0	0	1	0	5	1	4
ASV_13383	3	0	0	0	0	0	0	0	0	0	0	0	0	0	0	0	0	0	0	0	0	0	0	0	0	0	0	0	0	0	0	0	0	0	0	0	0	0	0	0	0	0	0	0	0	0	0	0	0
ASV_3983	2	0	4	0	0	0	0	0	1	0	0	0	0	0	1	0	1	0	19	0	0	0	0	0	0	0	0	0	0	3	75	0	0	1	0	0	1	0	0	1	2	0	1	0	0	0	1	4	0
ASV_3953	3	0	1	0	0	0	0	0	0	0	0	0	0	0	0	0	0	0	0	0	0	0	0	0	14	0	0	0	0	0	0	0	0	0	0	0	0	0	0	0	0	0	0	0	2	0	0	0	0
ASV_8358	1	0	0	1	0	0	0	0	0	0	0	2	0	0	0	0	24	0	0	0	0	0	0	0	0	0	0	0	0	0	0	0	0	0	0	0	0	0	0	0	0	0	0	0	0	0	0	0	0
ASV_3813	0	0	0	0	0	0	0	0	0	0	0	0	0	0	0	0	0	0	0	0	0	0	0	0	0	0	0	0	0	0	0	0	0	0	0	0	0	0	0	0	0	0	0	0	0	0	0	0	0
ASV_13356	1	0	0	0	15	0	0	0	0	0	0	0	0	4	1	0	0	0	0	0	0	0	0	0	0	0	0	0	0	2	0	0	0	0	0	0	0	0	3	0	0	0	1	0	2	0	0	0	0
ASV_1402	1	0	0	0	0	0	0	0	0	0	0	0	0	0	0	0	0	0	0	0	0	0	0	13	0	0	0	1	0	4	0	0	0	0	0	0	0	0	0	1	0	0	0	1	0	0	0	0	0
ASV_1318	4	0	0	0	0	0	0	0	0	0	0	0	0	0	0	0	0	0	0	0	0	0	0	0	0	0	0	0	0	0	0	0	4	0	0	0	0	0	0	0	0	0	0	0	2	0	0	0	0
ASV_3197	1	0	0	1	0	0	0	0	2	2	0	0	2	1	8	0	0	0	1	0	0	0	1	0	0	0	0	10	1	0	0	0	0	0	0	0	0	1	2	0	1	0	0	3	0	10	0	0	1
ASV_559	1	2	0	0	0	0	0	0	0	0	0	2	0	0	0	1	0	0	0	0	0	0	0	0	7	0	10	0	0	1	0	0	3	0	0	0	0	0	0	0	0	0	0	0	6	0	0	1	0
ASV_1881	2	0	1	1	0	0	0	0	0	0	0	2	0	0	0	0	0	0	0	0	0	0	0	12	0	0	0	0	0	0	0	0	1	0	0	0	0	0	0	0	0	0	1	0	8	0	0	8	0
ASV_9500	2	0	3	0	2	0	4	0	1	1	1	7	0	0	0	0	0	0	0	0	0	0	1	0	0	0	0	0	1	0	2	0	0	3	0	0	0	0	0	1	1	0	0	0	0	0	0	0	2
ASV_261	3	0	2	0	0	2	4	2	1	6	13	31	2	7	1	0	0	0	1	0	0	0	7	1	5	0	0	2	6	28	1	0	0	0	3	0	17	9	8	23	6	18	2	36	0	19	1	7	0
ASV_11147	1	0	1	0	0	0	0	0	0	0	0	0	0	0	0	0	0	0	0	1	0	0	0	7	0	0	0	0	0	0	0	0	0	0	0	0	0	0	0	0	0	0	0	0	1	0	0	0	0
ASV_3785	6	0	0	0	0	0	0	0	0	0	0	0	0	0	0	0	0	0	0	0	0	0	0	10	0	0	0	0	0	0	0	0	0	0	0	0	0	0	0	0	0	0	0	0	0	0	0	0	0
ASV_2679	1	0	0	0	0	0	0	0	0	0	0	0	0	0	0	0	0	0	0	0	0	0	0	0	0	0	0	0	0	0	0	0	0	0	0	0	0	0	0	0	0	0	0	0	0	0	0	0	0
ASV_1066	7	0	18	0	0	0	0	0	1	0	0	0	0	0	0	2	0	0	0	0	0	0	0	0	0	0	0	0	0	0	0	0	0	0	0	0	0	0	0	0	0	0	0	0	25	0	0	0	0
ASV_953	4	0	0	0	0	0	0	0	1	0	0	0	0	0	0	0	0	0	0	0	0	0	0	0	0	0	0	0	0	0	0	0	1	0	0	1	0	0	0	0	0	0	0	0	0	0	0	1	0
ASV_749	3	0	0	0	0	0	0	0	0	0	0	0	0	0	0	7	0	0	0	0	0	0	0	0	0	1	0	0	0	0	0	0	0	1	0	0	0	0	0	0	0	0	0	0	2	0	0	0	0
ASV_4356	1	0	4	1	1	0	0	0	1	1	2	0	2	5	1	0	0	0	1	0	0	0	4	1	0	0	0	0	1	1	0	11	0	0	0	0	0	5	1	0	1	0	4	0	0	6	0	0	0
ASV_7549	4	0	0	0	0	0	0	3	0	0	0	0	0	0	0	0	0	0	0	0	0	0	0	0	0	0	0	0	0	0	0	0	0	0	0	0	0	0	0	0	0	0	0	0	1	0	0	0	0
ASV_11910	0	0	4	2	1	1	0	0	1	2	2	0	11	9	8	0	0	0	2	0	0	0	0	0	0	0	0	5	1	1	0	1	0	0	2	0	0	5	2	0	0	1	3	2	0	3	1	2	2
ASV_1290	1	5	0	0	0	0	1	0	0	0	0	0	0	0	0	0	0	0	0	0	0	0	0	0	0	0	0	0	0	21	0	0	1	0	0	0	0	0	0	0	0	3	0	0	1	0	0	0	0
ASV_4562	0	0	2	12	0	1	0	0	0	13	0	1	0	1	4	3	0	0	1	0	0	0	22	0	0	0	0	0	6	0	0	1	0	0	0	0	1	1	4	1	1	0	7	11	0	4	0	0	0
ASV_5680	5	0	2	0	0	0	1	3	2	1	1	1	2	6	0	0	0	0	11	1	0	0	5	0	1	0	0	61	1	7	0	1	1	1	13	0	0	5	85	4	0	7	29	8	1	8	13	4	17
ASV_6299	0	0	5	0	5	1	0	1	0	1	1	0	5	8	6	0	0	0	0	0	0	0	1	0	0	0	0	3	11	0	0	2	0	0	4	1	0	2	10	2	0	1	19	0	0	2	0	0	1
ASV_2332	1	12	0	0	0	0	0	0	0	0	0	0	0	0	0	0	0	0	0	0	0	0	0	0	0	0	0	0	0	2	0	0	0	0	0	0	0	0	0	0	0	0	0	0	0	0	1	0	0
ASV_1746	3	0	0	0	0	0	0	2	0	0	0	0	0	0	0	0	0	0	0	0	0	0	0	0	0	0	0	0	0	0	0	0	0	0	0	0	0	0	0	0	0	0	0	0	0	0	0	0	0
ASV_466	0	0	0	0	2	2	0	0	0	0	0	0	0	0	0	0	0	0	5	1	0	0	0	1	0	0	0	0	0	0	0	0	1	0	0	0	0	48	0	0	1	0	0	7	0	0	0	0	0
ASV_3324	3	0	0	0	0	0	0	0	0	0	0	0	0	0	0	0	0	0	0	17	0	8	0	0	0	0	0	0	0	0	0	0	0	0	0	0	0	0	0	0	0	0	0	0	1	0	0	0	0
ASV_2497	0	0	0	0	0	0	0	0	0	0	0	0	0	0	0	1	0	0	0	0	0	0	0	0	14	8	0	0	0	0	0	0	0	0	0	0	0	0	0	0	0	0	0	0	0	0	0	0	0
ASV_3765	2	0	0	0	0	0	0	0	0	0	0	0	0	0	0	0	0	0	0	0	0	0	0	0	0	0	0	0	0	0	0	0	0	0	0	0	0	0	0	0	0	0	0	0	0	1	0	0	0
ASV_8451	0	0	0	0	0	0	0	0	0	0	0	3	0	0	0	0	0	0	0	0	0	0	0	0	0	0	0	0	0	0	0	0	0	1	0	0	0	0	0	0	0	0	0	0	2	0	0	0	0
ASV_15152	1	0	1	0	0	0	0	0	0	1	0	0	0	3	0	0	0	0	0	0	0	0	0	0	0	0	0	0	0	0	0	0	0	0	0	0	0	0	0	0	1	0	0	0	0	0	0	0	0
ASV_909	2	0	2	0	0	0	0	0	0	0	0	1	0	0	0	0	0	0	0	0	0	0	0	0	0	0	0	0	0	0	0	0	4	1	0	0	0	0	0	0	0	0	0	0	3	0	0	0	0
ASV_338	1	988	0	3	0	2	0	0	0	0	0	0	0	0	0	0	6	0	0	0	0	0	0	0	1	1	0	0	0	15	0	0	3	0	0	0	0	0	0	0	0	0	0	0	1	0	0	367	0
ASV_4611	2	0	0	0	4	0	0	0	0	1	0	2	0	0	0	0	0	0	0	0	0	0	0	0	0	0	0	0	0	0	0	0	0	0	0	0	0	0	0	2	1	0	1	0	0	0	0	0	0
ASV_13228	1	0	2	0	0	0	0	0	0	0	0	0	0	0	0	0	0	0	0	0	0	0	0	0	0	0	0	0	0	0	0	0	0	0	0	0	0	0	0	0	0	0	0	0	0	0	0	0	0
ASV_306	5	0	0	10	1	2	0	0	2	0	0	4	0	0	0	0	0	0	0	0	0	0	0	0	0	0	0	9	0	1	1	0	0	2	0	0	0	0	0	0	0	0	0	1	0	0	0	3	3
ASV_4947	0	0	0	0	0	0	0	0	0	0	0	0	0	0	0	0	0	0	0	0	0	0	0	0	0	0	0	0	0	1	0	0	0	0	0	0	0	0	0	0	0	0	0	0	0	0	0	0	0
ASV_10607	1	0	1	0	0	0	0	0	0	0	0	0	0	0	0	0	0	0	0	0	0	0	0	0	5	0	0	0	0	0	0	0	0	0	0	0	0	0	0	0	0	0	0	0	1	0	0	0	0
ASV_141	3	1	2	19	8	3	8	0	10	2	4	9	17	21	0	0	1	0	0	0	0	0	3	0	16	0	0	9	6	2	6	10	1	29	12	0	5	36	2	247	5	6	77	1	0	13	4	11	0
ASV_14694	6	0	14	46	3	3	3	5	12	12	6	1	10	4	6	0	0	3	10	3	0	0	8	5	1	1	1	13	14	5	2	6	3	5	15	3	1	1	19	4	1	10	8	11	11	15	5	20	3
ASV_2644	0	0	0	0	1	0	0	0	0	2	0	0	0	0	5	0	0	0	0	0	0	0	2	0	0	0	0	1	2	0	0	1	0	0	0	0	0	0	1	0	0	0	0	8	0	1	0	0	0
ASV_5061	0	0	0	0	0	0	0	0	0	0	0	0	0	0	0	0	0	0	0	0	0	0	0	0	0	0	0	0	0	0	0	0	0	0	0	0	0	0	0	0	0	0	0	0	0	0	0	0	0
ASV_8060	1	0	0	0	0	0	0	0	0	0	0	0	0	0	0	0	0	0	0	9	0	0	0	0	0	0	0	0	0	0	0	0	0	0	0	0	0	0	0	0	0	0	0	0	1	0	0	0	0
ASV_15383	0	0	1	1	2	1	0	0	31	0	0	0	0	0	1	1	1	1	25	1	0	0	10	2	0	0	0	2	18	0	85	0	0	24	0	0	0	0	0	0	0	1	1	0	0	0	1	4	1
ASV_3839	8	1	11	28	58	0	1	3	6	26	4	3	2	38	27	6	0	1	0	0	0	0	15	0	0	1	0	8	3	3	0	44	0	1	3	0	0	7	32	4	2	2	30	2	14	2	21	1	18
ASV_8145	0	0	0	0	0	0	0	0	0	0	0	1	0	0	0	0	0	0	0	0	0	0	0	0	9	0	0	0	0	2	0	0	0	0	0	0	0	0	0	1	0	0	0	0	0	0	0	0	0
ASV_5725	1	0	4	0	3	0	1	0	0	8	1	0	2	14	7	0	0	0	0	0	0	0	0	0	1	0	0	3	11	2	0	0	0	0	0	0	1	4	21	8	1	0	34	3	0	6	0	0	3
ASV_3323	1	4	1	0	0	0	1	0	0	0	0	0	0	0	0	1	0	0	0	0	0	0	0	0	0	0	0	0	0	2	0	0	0	0	0	0	0	0	0	0	0	0	0	0	2	0	0	0	0
ASV_501	5	5	4	0	0	0	0	0	0	0	0	1	0	0	0	0	10	0	0	22	0	0	0	0	0	0	0	0	0	0	0	0	0	2	0	0	0	0	0	0	0	0	0	0	19	0	0	0	0
ASV_844	3	0	0	0	0	0	0	0	0	0	0	0	0	0	0	0	0	0	0	0	0	0	0	0	0	0	0	0	0	0	0	0	0	0	0	3	0	0	0	0	0	0	0	0	0	0	0	0	0
ASV_1793	1	0	0	0	0	0	0	0	0	0	0	0	0	0	0	0	0	0	0	0	0	0	0	0	0	0	0	0	0	0	0	0	0	0	0	0	0	0	0	2	1	0	0	0	2	0	40	0	0
ASV_670	1	0	0	0	0	0	0	0	0	0	0	0	0	0	0	0	0	0	0	0	0	0	0	0	0	0	1	0	0	0	0	0	0	0	0	0	0	0	0	0	0	0	0	0	0	0	0	366	0
ASV_3933	4	0	0	0	0	0	0	0	0	0	0	0	0	0	0	0	0	0	0	0	0	0	0	0	0	0	0	0	0	0	0	0	1	0	0	0	0	0	0	0	0	0	0	0	0	0	0	0	0
ASV_4400	1	0	0	0	0	0	0	0	0	0	0	0	0	0	0	3	0	0	0	0	0	0	0	0	0	0	0	0	0	0	0	0	0	0	0	0	0	0	0	0	1	0	0	0	0	0	0	0	0
ASV_450	4	76	5	0	0	0	2	0	0	0	0	9	1	0	0	3	0	0	0	26	0	27	0	0	0	0	0	0	26	14	1	0	0	2	0	8	4	0	0	0	0	0	0	0	26	0	0	0	0
ASV_1174	0	0	1	0	0	0	0	0	0	0	0	0	0	1	1	0	0	0	0	0	0	0	0	0	0	0	0	0	0	0	0	0	0	0	0	0	0	0	1	1	0	0	0	64	0	6	0	0	0
ASV_1188	1	0	2	31	3	113	1	0	12	0	0	1	4	0	0	2	0	0	17	0	0	0	1	0	0	0	0	0	14	0	0	4	1	30	6	0	0	0	2	0	1	22	1	8	2	1	1	1	1
ASV_12639	1	0	0	0	0	0	0	0	0	0	0	1	0	0	0	0	0	19	0	0	0	0	0	0	0	0	0	0	0	0	0	0	0	0	0	0	0	0	0	0	0	0	0	0	0	0	0	0	0
ASV_7774	9	0	2	9	3	0	0	2	1	3	0	1	2	7	2	0	0	0	3	0	0	0	6	1	0	1	0	29	6	2	0	1	2	1	2	0	0	3	23	2	0	2	13	4	9	3	1	1	0
ASV_2488	3	0	1	1	0	1	0	0	0	0	0	0	0	0	0	0	0	0	0	0	0	0	1	0	0	0	0	2	0	0	0	0	0	0	0	0	0	0	1	8	0	0	4	0	0	0	0	0	0
ASV_617	0	0	0	0	0	0	0	0	0	0	0	1	0	0	0	0	0	0	0	0	0	0	1	0	0	0	0	0	0	0	0	1	0	0	0	0	0	11	0	0	0	4	0	0	0	0	3	0	6
ASV_2221	2	0	0	0	0	0	0	0	0	0	2	0	0	0	0	0	0	0	0	0	0	5	0	0	0	0	0	0	0	0	0	0	1	0	0	0	0	0	0	0	2	0	0	0	3	0	0	0	0
ASV_395	1	137	3	0	1	0	0	0	0	0	2	0	0	0	0	21	0	0	0	0	38	0	0	0	1	16	0	0	0	0	0	0	11	1	1	0	0	0	1	3	1	0	0	0	3	0	2	0	0
ASV_10645	2	0	0	0	0	0	0	0	0	0	0	0	0	0	0	0	0	0	0	0	0	0	0	0	0	0	0	0	0	0	0	0	0	0	0	0	0	0	0	0	0	0	0	0	0	0	0	0	0
ASV_2225	2	0	0	0	0	0	0	0	0	0	0	0	0	0	0	0	0	0	0	0	0	0	0	0	0	0	0	0	0	0	0	0	0	0	0	0	0	0	0	0	0	0	0	0	0	0	0	0	0
ASV_1010	0	0	0	2	0	0	0	2	0	0	1	0	0	0	0	0	0	0	0	1	37	22	0	0	0	0	0	1	0	0	0	0	149	1	1	0	0	0	0	0	0	0	0	0	3	0	0	2	0
ASV_11464	0	19	0	0	0	0	0	0	0	0	0	1	0	0	0	0	0	0	0	0	0	0	0	0	0	0	0	0	0	0	0	0	0	0	0	0	0	0	0	0	0	0	0	0	11	0	0	0	0
ASV_1142	0	3	0	0	0	0	0	0	0	0	0	0	0	1	0	0	10	0	0	0	0	0	0	0	0	0	0	0	1	0	0	0	0	0	0	0	0	0	0	0	0	0	0	0	2	1	0	0	0
ASV_8704	2	0	0	0	0	0	0	0	0	0	0	0	0	0	0	0	0	0	0	0	0	0	0	0	0	0	0	0	0	1	0	0	0	0	0	0	0	0	0	0	0	0	0	0	0	0	0	0	0
ASV_4394	2	0	1	0	0	0	1	0	0	0	0	2	0	0	0	0	0	0	0	0	0	0	0	0	0	0	0	0	0	1	0	0	0	0	0	0	0	0	0	0	0	0	0	0	0	0	0	0	0
ASV_125	3	0	6	11	0	8	11	178	1927	2	11	1	18	0	1	143	0	27	389	17	5	13	7	26	4	2	11	1	8	0	0	535	78	26	697	15	468	1	3	1	3	50	2	1684	0	2581	620	494	524
ASV_3732	1	1	0	0	1	0	0	0	0	1	0	1	0	0	0	0	0	0	0	0	0	0	1	0	0	0	0	1	0	0	0	0	0	0	0	0	0	0	0	0	0	0	0	0	0	0	0	0	0
ASV_2535	0	0	0	0	0	0	0	0	0	0	0	0	0	0	0	0	0	0	0	0	0	0	0	0	6	0	0	0	0	0	0	0	0	0	0	0	0	0	0	0	0	0	0	0	0	0	0	0	0
ASV_3600	6	27	27	250	6	56	9	3	2	6	16	1	28	22	11	0	0	0	0	0	0	0	5	0	0	0	0	12	22	11	0	0	1	206	3	0	1	14	25	2	0	19	1	0	15	3	2	0	0
ASV_2551	1	0	0	0	0	0	0	0	0	0	0	0	0	0	0	0	0	0	0	0	0	0	0	0	0	0	0	0	0	1	0	0	0	1	0	0	0	0	0	0	0	0	0	0	1	0	0	0	0
ASV_6790	5	11	0	0	0	0	0	0	0	0	0	9	0	0	0	0	0	0	0	0	0	0	0	0	0	0	0	0	0	0	0	0	0	1	0	0	0	0	0	0	0	0	0	0	0	0	0	0	0
ASV_5811	2	0	1	0	0	0	0	0	0	0	0	0	0	0	0	0	0	0	0	0	0	0	0	0	0	0	0	0	0	4	0	0	0	1	0	0	0	0	0	0	0	0	0	0	1	0	0	0	0
ASV_136	4	0	0	14	46	1	7	6	10	19	3	30	16	32	1	1	1	0	0	1	0	0	2	16	0	0	0	22	4	8	0	80	2	65	10	0	155	133	32	51	143	21	20	2	0	1	2	4	17
ASV_7561	4	2	0	0	0	0	0	0	0	0	0	0	0	0	0	0	0	0	0	0	0	0	0	0	0	0	0	0	0	0	0	0	1	1	0	0	0	0	0	0	0	0	0	0	0	0	0	0	0
ASV_2557	3	0	0	0	0	0	0	0	0	0	0	0	0	0	0	0	0	0	0	0	3	0	0	0	0	11	0	0	0	0	0	0	0	1	0	0	0	0	0	0	0	0	0	0	0	0	0	0	0
ASV_3085	3	0	4	0	0	0	0	0	0	0	0	0	0	0	0	0	0	0	0	0	0	0	0	0	0	0	0	0	0	0	0	0	4	0	0	0	0	0	0	0	0	0	0	0	24	0	0	0	0
ASV_5127	1	0	1	0	4	0	0	0	0	9	0	6	0	0	0	0	0	0	0	0	0	0	1	0	0	0	0	6	0	0	0	0	0	0	0	0	0	1	0	1	3	0	0	0	1	0	0	0	0
ASV_649	2	0	0	0	0	0	0	1	0	0	0	0	0	0	0	0	0	14	0	0	1	0	0	0	1	0	1	0	0	0	0	0	1	0	0	0	0	0	0	0	0	0	0	0	2	1	0	756	0
ASV_1322	1	0	0	0	0	0	0	0	0	0	0	0	0	0	0	0	0	0	0	0	0	0	0	0	0	0	0	0	0	0	0	0	0	0	0	0	0	0	0	0	0	0	0	0	0	0	0	0	0
ASV_9620	2	0	0	0	0	0	0	0	0	0	0	1	0	0	0	0	0	0	0	0	0	0	0	0	0	0	0	0	0	0	0	0	0	0	0	0	0	0	0	0	0	0	0	0	0	0	0	0	0
ASV_10030	2	1	0	1	3	1	12	0	1	40	2	11	13	5	0	0	1	0	1	0	0	0	14	1	0	0	0	36	9	0	0	1	0	3	1	0	0	2	0	7	7	2	4	0	0	0	0	0	1
ASV_10106	2	0	0	0	0	0	0	0	0	0	0	0	0	0	0	0	0	0	0	33	7	0	0	0	3	0	0	0	0	0	0	0	1	0	0	0	0	0	0	0	0	0	0	0	1	0	0	0	0
ASV_9621	1	0	0	0	0	0	0	0	0	0	0	0	0	0	0	0	0	0	0	0	0	0	0	0	0	0	0	0	0	0	0	0	0	0	0	0	0	0	0	0	0	0	0	0	0	0	0	0	0
ASV_8866	1	0	0	0	0	0	0	0	0	0	0	0	0	0	0	0	0	0	0	0	0	0	0	0	0	0	0	0	0	0	0	0	0	0	0	0	0	0	0	0	1	0	0	0	2	0	0	0	0
ASV_2485	6	0	5	0	0	0	0	0	0	0	0	0	0	0	0	0	0	0	0	0	0	0	0	0	0	0	0	0	0	0	0	0	0	0	0	0	0	0	0	0	0	0	0	0	5	0	0	0	0
ASV_8803	0	0	3	0	18	1	0	0	7	4	1	0	2	1	2	1	0	0	3	0	0	0	5	0	0	0	0	3	2	1	0	0	0	0	2	0	0	0	0	1	5	0	6	0	0	0	0	0	0
ASV_825	4	0	1	1	0	0	1	0	0	0	0	0	0	0	0	1	0	0	0	0	2	0	0	0	0	0	0	0	0	3	2	0	3	0	0	5	1	0	0	0	0	0	0	0	0	0	0	1	0
ASV_9769	4	0	0	0	0	0	0	0	0	0	0	0	0	0	0	0	0	0	0	0	0	0	0	0	0	0	0	0	0	0	0	0	0	0	0	0	0	0	0	0	0	0	0	0	0	0	0	0	0
ASV_7723	0	0	1	0	0	0	1	0	0	0	0	0	0	0	0	0	0	0	0	0	0	0	0	0	6	0	0	0	0	0	0	0	0	0	0	0	0	0	0	0	0	0	0	0	0	0	0	0	0
ASV_4470	1	0	0	0	0	0	0	0	0	0	0	0	0	0	0	0	17	0	0	0	0	0	0	0	0	0	0	0	0	0	0	0	0	1	0	0	0	0	0	0	0	0	0	0	1	0	0	0	0
ASV_982	1	18	0	0	0	0	0	0	0	0	0	0	0	0	0	0	0	0	0	0	0	0	0	0	0	0	0	0	0	0	0	0	0	0	0	0	0	0	0	0	0	0	0	0	0	0	0	0	0
ASV_6017	0	5	2	0	0	0	0	0	0	0	0	0	0	0	0	0	0	0	0	0	0	0	0	0	0	0	0	0	0	0	0	0	0	0	0	0	0	0	0	0	0	0	0	0	6	0	0	0	0
ASV_6694	1	0	0	0	0	0	0	0	0	0	0	0	0	0	0	0	0	0	0	0	0	0	1	0	0	0	0	0	1	0	0	0	0	0	0	0	0	0	2	0	0	0	6	0	1	0	0	0	0
ASV_5925	4	0	0	0	0	0	0	0	0	4	0	1	0	0	0	0	0	0	0	0	0	0	2	0	0	0	0	0	0	0	0	0	0	0	0	0	0	0	0	1	2	0	4	0	0	0	0	0	0
ASV_5779	0	0	3	0	0	0	0	0	0	0	0	1	0	0	0	0	0	0	0	0	0	0	0	0	0	0	0	0	0	0	0	0	0	3	0	0	0	0	0	0	0	0	0	0	0	0	0	0	0
ASV_4076	1	0	1	0	0	1	0	0	1	0	1	0	0	0	0	0	0	0	1	0	0	0	1	0	0	0	0	3	3	0	0	0	0	0	2	0	0	1	7	0	0	1	12	10	0	0	4	1	5
ASV_14016	4	0	7	1	2	0	0	0	0	32	0	0	1	4	4	0	0	0	0	0	0	0	2	0	0	0	0	0	27	2	1	15	0	0	3	0	2	1	2	2	15	0	43	22	2	2	4	8	4
ASV_13655	1	0	1	5	0	0	0	1	0	9	0	0	0	10	3	0	0	0	0	0	0	0	0	0	0	0	0	4	1	0	0	0	0	1	0	0	0	1	3	13	0	0	1	0	6	1	0	0	0
ASV_9059	2	0	2	0	0	0	0	0	0	0	0	1	0	0	0	0	0	8	0	0	0	0	0	0	0	0	0	0	0	0	0	0	0	0	0	0	0	0	0	0	0	0	0	0	0	0	0	0	0
ASV_5801	1	0	5	0	0	0	0	0	0	0	0	0	0	0	0	0	0	0	0	0	0	0	0	0	0	0	0	0	0	4	0	0	0	0	0	0	0	0	0	0	0	0	0	0	2	0	0	0	0
ASV_440	2	0	1	0	1	0	5	0	0	0	0	1	0	0	0	1	28	2	1	0	7	16	0	0	0	0	7	0	1	25	0	0	14	1	1	5	1	0	0	0	0	0	0	0	4	0	0	0	0
ASV_2299	1	0	4	0	0	0	0	0	0	0	0	3	0	0	0	0	0	0	0	0	0	0	0	7	0	12	0	0	0	0	2	0	0	0	0	0	1	0	0	6	0	0	0	0	0	0	0	0	0
ASV_8495	2	0	1	1	0	0	0	0	0	3	0	0	0	0	0	0	0	0	0	0	0	0	5	0	0	0	0	0	9	0	0	0	0	0	0	0	0	1	2	0	2	0	9	3	0	1	2	0	1
ASV_8793	0	0	0	0	0	0	0	0	0	0	0	0	0	0	0	0	0	0	0	0	0	0	0	0	0	0	0	0	0	0	0	0	0	0	0	0	0	0	0	0	0	0	0	0	2	0	0	0	0
ASV_1224	9	0	3	0	0	0	0	0	0	0	0	4	0	0	0	2	0	0	0	21	0	0	0	0	0	0	2	5	0	124	0	0	0	3	0	0	0	0	0	4	1	0	0	0	0	0	0	0	0
ASV_7841	2	0	7	0	0	0	0	0	1	4	0	3	0	4	1	0	0	0	0	0	0	0	0	0	0	0	0	0	0	0	0	6	0	0	0	0	5	1	1	0	0	0	0	1	0	2	5	1	6
ASV_13596	2	0	0	0	0	0	0	0	0	0	12	0	0	0	0	0	0	0	2	0	0	0	0	0	0	0	0	0	0	0	0	0	0	0	1	0	0	0	1	0	0	0	0	0	1	0	0	0	0
ASV_8850	3	0	0	0	0	0	0	0	0	0	0	0	0	0	0	0	0	14	0	0	0	0	0	0	0	0	0	0	0	0	0	0	0	0	0	0	0	0	0	0	0	0	0	0	0	0	0	0	0
ASV_658	4	0	0	0	1	0	0	0	0	0	0	0	0	0	0	0	33	0	0	0	0	0	0	0	0	0	0	0	0	0	0	0	0	0	0	0	0	0	0	0	0	0	0	0	0	0	2	1	0
ASV_5805	1	0	0	0	0	0	0	0	0	0	0	0	0	0	0	0	0	0	0	0	0	0	0	0	0	0	0	0	0	10	0	0	0	1	0	0	0	0	0	0	1	0	0	0	0	0	0	0	0
ASV_1321	1	0	0	0	0	0	0	0	5	0	0	0	0	0	0	0	0	0	0	0	0	0	0	0	0	0	0	0	0	0	0	0	0	0	0	0	0	1	0	0	0	0	0	0	0	0	0	1	0
ASV_13544	2	0	2	0	0	0	0	0	1	1	0	1	0	5	0	0	0	0	0	0	0	0	0	0	0	0	0	0	3	0	1	0	1	0	0	0	0	1	3	2	2	0	1	0	0	0	0	0	0
ASV_730	1	0	0	0	0	0	0	0	0	0	0	0	0	0	0	0	0	0	0	0	0	0	0	0	0	0	0	0	0	0	0	1	0	13	0	0	1	2	0	0	0	0	0	0	0	0	0	0	0
ASV_1121	1	0	0	64	0	0	0	1	0	0	0	6	0	0	0	0	0	0	0	0	0	0	0	0	0	0	0	0	0	2	0	0	6	11	0	0	0	0	0	0	0	0	0	0	0	0	0	0	0
ASV_4556	0	1	0	48	3	20	2	0	0	0	0	0	5	0	0	0	0	0	0	0	0	0	0	0	0	0	0	0	0	0	0	0	0	28	0	0	0	0	0	0	0	0	0	0	0	0	0	0	0
ASV_5301	0	1	0	6	0	101	0	0	0	0	0	3	0	0	0	0	0	0	0	0	0	0	0	0	0	0	0	0	0	0	0	0	0	8	0	0	0	0	0	0	0	0	0	0	0	0	0	0	0
ASV_14527	0	0	1	0	0	0	0	0	0	0	0	0	0	0	0	0	0	0	0	0	0	0	0	0	0	0	0	0	0	0	0	0	0	0	0	0	0	0	0	0	0	0	0	0	2	0	0	0	0
ASV_6575	1	0	0	0	0	0	0	0	0	0	0	0	0	0	0	0	0	0	0	0	0	0	0	0	0	0	0	0	0	0	0	0	0	1	0	0	0	0	0	0	3	0	0	0	0	0	0	0	0
ASV_668	1	0	12	0	0	0	0	0	0	0	0	0	0	0	0	1	0	0	0	0	0	0	0	0	0	0	0	0	0	3	0	0	0	0	0	0	8	0	0	6	0	0	0	10	0	0	0	0	0
ASV_14454	1	0	2	10	109	14	51	0	49	0	3	1	1	2	20	2	0	0	3	0	0	0	2	1	0	0	0	14	16	4	0	0	1	13	0	0	2	0	0	0	0	175	1	3	0	1	12	1	21
ASV_6049	0	0	0	0	0	0	0	0	0	0	0	0	0	0	0	0	0	0	0	20	0	0	0	0	0	0	0	0	0	0	0	0	0	0	0	0	0	0	0	0	0	0	0	0	0	0	0	0	0
ASV_7502	1	0	0	0	0	0	0	0	0	0	0	0	0	0	0	0	0	0	0	0	0	0	0	0	0	0	0	0	0	0	0	0	0	0	0	0	0	0	0	0	0	0	0	0	0	0	0	0	0
ASV_6766	1	0	0	0	0	0	0	0	0	0	0	0	0	0	0	0	0	0	0	0	0	0	0	0	0	0	0	0	0	0	0	0	0	0	0	0	0	0	0	0	0	0	0	0	0	0	0	0	0
ASV_13455	2	0	0	0	0	0	0	0	0	0	0	0	0	0	0	0	0	0	0	0	0	0	0	0	0	0	0	0	0	2	0	0	0	0	0	0	0	0	0	0	0	0	0	0	0	0	0	0	0
ASV_6103	0	0	0	0	0	0	0	0	0	0	0	0	0	0	0	0	0	0	0	0	0	0	0	0	0	0	0	0	0	0	0	0	0	0	0	0	0	0	0	0	4	0	0	0	0	0	0	0	0
ASV_7562	1	0	1	0	0	0	0	0	0	0	0	0	0	0	0	0	0	0	0	0	0	0	0	0	0	0	0	0	0	0	0	0	0	0	0	0	0	0	0	0	0	0	0	0	1	0	0	0	0
ASV_4673	2	0	5	0	0	0	0	0	0	0	0	0	0	0	0	0	0	0	0	0	0	0	0	1	0	0	0	0	0	0	0	0	1	0	0	0	0	0	0	0	1	0	0	0	13	0	0	17	0
ASV_9314	0	0	1	0	0	0	0	0	0	0	0	2	0	0	0	0	0	0	0	0	0	0	0	0	0	0	0	0	0	0	0	0	0	0	0	0	0	0	0	0	0	0	0	0	1	0	0	0	0
ASV_4162	0	0	0	0	0	0	0	0	0	0	0	0	0	0	0	0	0	0	0	0	0	0	0	0	0	0	0	0	0	0	0	0	0	0	0	0	0	0	0	0	0	0	0	0	0	0	0	1	0
ASV_3060	0	0	0	0	0	0	0	0	0	0	0	0	0	0	0	0	0	0	0	0	0	0	0	0	0	0	0	0	0	0	0	0	0	1	0	0	0	0	0	0	0	0	0	0	0	0	0	0	0
ASV_13344	0	0	0	0	0	0	0	0	0	0	0	0	0	0	0	0	0	0	0	0	0	0	0	0	0	0	0	0	0	3	0	0	0	0	0	0	0	0	0	0	0	0	0	0	0	0	0	0	0
ASV_269	1	1	1	0	0	1	0	7	0	10	8	17	0	0	0	0	0	0	0	0	0	0	0	0	0	0	0	0	5	0	1	2	0	0	2	0	0	8	0	40	0	0	0	24	0	0	0	4	0
ASV_11166	3	0	0	0	0	0	0	0	0	0	0	0	0	0	0	0	0	0	0	0	0	0	0	0	2	0	0	0	0	0	0	0	0	0	0	0	0	0	0	0	0	0	0	0	0	0	0	0	0
ASV_2123	2	0	2	0	0	0	0	0	0	0	0	0	0	0	0	0	0	0	0	0	0	0	0	0	0	0	0	0	0	0	0	0	0	0	0	0	0	0	1	25	9	1	0	0	5	0	0	0	0
ASV_12166	2	0	1	0	0	0	0	0	0	0	0	0	0	0	0	0	0	0	0	0	0	0	0	0	0	0	0	3	0	0	0	0	0	0	0	0	0	0	0	0	0	0	0	0	1	0	0	0	0
ASV_8754	4	0	0	0	0	0	0	0	0	0	0	0	0	0	0	0	0	0	0	0	0	0	0	0	0	0	0	0	0	0	0	0	0	0	0	0	0	0	0	0	0	0	0	0	0	0	0	0	0
ASV_8142	0	0	0	0	0	0	0	0	0	0	0	0	0	0	0	0	4	0	0	0	0	0	0	0	0	0	0	0	0	0	0	0	0	0	0	0	0	1	0	0	0	0	0	0	0	0	0	0	0
ASV_9489	3	0	0	0	0	0	0	0	0	0	0	0	0	0	4	0	0	0	0	0	0	0	0	0	0	0	0	0	0	0	0	0	0	0	0	0	0	0	0	1	0	0	2	0	0	0	0	0	0
ASV_6155	5	2	0	0	0	0	0	0	0	0	0	0	0	0	0	0	0	0	0	0	0	0	0	0	0	0	0	0	0	0	0	0	0	0	0	0	0	0	0	0	0	0	0	0	0	0	0	0	0
ASV_3915	3	43	0	0	1	0	0	0	0	0	0	2	0	0	0	0	0	0	0	0	0	0	0	0	0	0	0	0	0	0	0	0	0	0	0	0	0	0	0	0	0	0	0	0	15	0	0	0	0
ASV_2977	0	0	0	0	2	0	1	0	2	5	0	0	1	2	0	0	0	0	0	0	0	0	9	0	0	0	0	0	1	1	0	1	0	0	0	0	0	2	1	0	0	1	4	2	0	1	0	3	0
ASV_11748	1	0	1	0	0	0	0	0	0	0	0	0	0	0	0	0	0	0	0	0	0	0	0	0	0	0	0	0	0	0	0	0	0	0	0	0	0	0	0	0	0	0	0	0	0	0	0	0	0
ASV_3327	1	0	0	0	0	0	3	0	0	0	0	0	0	0	0	0	0	0	0	0	0	0	0	0	0	0	0	0	0	0	0	0	0	0	0	0	0	0	0	0	0	0	0	0	0	0	0	0	0
ASV_15590	1	0	0	0	0	0	0	0	0	0	0	0	0	0	0	0	0	0	0	0	0	0	0	0	0	0	0	0	0	0	0	0	0	0	0	0	0	0	0	0	0	0	0	0	0	0	0	0	0
ASV_485	4	0	0	0	2	2	0	0	7	1	0	9	0	3	1	0	0	0	3	0	0	0	0	22	1	0	0	2	0	0	0	0	0	0	0	0	0	0	0	0	1	0	2	1	0	1	0	1	0
ASV_3213	0	0	0	1	0	0	0	0	0	0	0	0	0	0	0	0	0	0	0	0	0	0	0	2	2	0	0	2	0	0	0	0	0	0	0	0	0	0	0	0	0	0	0	0	0	0	0	0	0
ASV_12412	0	0	0	0	0	0	0	0	0	0	0	0	0	0	0	0	0	0	0	0	0	0	0	0	0	0	0	0	0	0	0	0	0	0	0	0	0	0	0	0	0	0	0	4	0	3	0	0	0
ASV_142	0	0	15	0	2	5	1	2	2	70	29	1	3	31	21	0	0	0	2	6	0	0	33	1	0	0	0	0	32	32	2	16	4	20	0	0	101	10	1	65	103	4	0	13	1	0	0	9	0
ASV_9972	1	0	0	0	0	0	0	0	0	0	0	0	0	0	0	0	0	0	0	0	0	0	0	0	7	0	0	0	0	0	0	0	0	0	0	0	0	0	0	0	0	0	0	0	0	0	0	0	0
ASV_2399	1	0	0	0	0	0	0	0	0	0	0	13	0	0	0	0	0	0	0	0	0	0	0	0	0	0	0	0	0	0	0	0	0	0	0	0	0	0	0	0	0	0	0	0	0	0	0	0	0
ASV_7338	1	0	0	0	0	0	0	0	0	0	0	0	0	0	0	0	0	0	0	0	0	0	0	0	0	0	0	0	0	11	0	0	0	0	0	0	0	0	0	0	0	0	0	0	0	0	0	0	0
ASV_417	2	0	0	0	0	0	0	1	0	0	4	0	0	0	1	1	215	24	0	7	0	48	0	6	4	0	0	2	4	4	3	0	17	1	0	0	7	1	0	1	2	0	0	0	2	0	6	2	0
ASV_6242	2	0	3	1	11	0	0	0	0	7	0	1	1	5	0	1	0	0	0	1	0	0	1	0	0	0	0	0	1	3	0	2	0	0	3	0	0	2	5	1	0	0	5	2	0	0	1	0	1
ASV_4473	2	0	0	0	0	0	0	0	0	0	0	0	0	0	2	0	0	0	0	0	0	0	1	0	0	0	0	0	0	0	0	0	0	0	0	0	0	0	0	0	0	0	3	0	0	0	0	0	0
ASV_11732	0	0	1	0	0	0	0	0	0	0	0	0	0	0	0	1	1	1	0	5	3	1	0	4	1	1	3	0	0	0	0	0	0	0	0	1	0	0	0	0	0	0	0	0	0	0	0	0	0
ASV_3254	3	0	0	0	0	0	0	0	1	0	0	3	0	0	0	0	0	0	0	0	0	0	0	0	0	0	0	0	0	0	0	0	1	0	0	0	0	0	0	0	0	0	0	0	2	0	0	0	0
ASV_481	8	0	6	8	0	0	1	1	0	0	0	3	0	0	0	0	0	1	0	0	0	0	1	0	0	0	0	0	0	9	0	0	2	5	0	1	0	0	0	0	0	0	0	0	27	0	0	0	1
ASV_2163	3	1	0	18	0	3	0	0	0	4	1	2	0	1	2	0	0	0	1	0	0	0	1	0	0	1	0	4	1	2	0	0	0	5	0	0	0	0	1	3	2	1	7	0	1	1	0	0	1
ASV_619	1	0	3	0	1	0	0	1	0	0	0	0	0	5	5	1	1	0	0	1	0	0	1	0	0	0	0	0	1	1	0	0	0	0	0	0	0	0	0	2	1	0	5	0	5	0	0	1	0
ASV_11886	7	0	16	2	11	0	1	4	2	5	2	1	3	38	21	1	3	0	1	0	0	0	1	1	0	0	0	26	2	18	1	0	1	0	1	0	0	22	50	4	1	1	13	0	22	0	0	0	0
ASV_8337	2	0	0	0	0	0	0	0	0	0	0	0	0	0	0	0	0	0	0	0	0	0	0	0	0	0	0	0	0	4	0	0	0	0	0	0	0	0	0	4	0	0	0	0	0	0	0	0	0
ASV_11144	1	0	0	0	0	0	0	0	0	0	0	0	0	0	0	0	0	0	0	0	0	0	0	0	0	0	0	0	0	0	0	0	0	0	0	0	0	0	0	0	0	0	0	0	1	0	0	0	0
ASV_8225	1	0	0	0	0	0	0	0	0	0	0	0	0	0	0	0	0	0	0	0	0	0	0	0	0	0	0	0	0	0	0	0	0	0	0	0	0	0	0	0	0	0	0	0	2	0	0	0	0
ASV_4251	1	0	0	0	0	0	0	0	0	0	0	0	0	0	0	0	0	0	0	0	0	0	0	0	0	0	0	0	0	0	0	0	0	0	0	0	0	0	0	1	0	2	0	0	0	0	0	0	0
ASV_168	6	0	6	22	0	5	9	3	2	7	4	11	1	23	0	0	0	0	6	1	0	0	3	0	0	0	0	14	2	1	0	72	1	28	5	0	4	1	1	27	10	0	1	2	0	3	8	8	41
ASV_11877	1	0	4	6	3	0	3	7	3	4	17	0	20	12	5	1	2	0	9	0	0	0	0	1	1	0	0	7	21	7	1	0	3	1	3	0	0	13	11	2	0	20	2	0	7	2	2	1	5
ASV_2151	2	0	2	0	0	0	0	0	0	0	0	0	0	0	0	0	0	0	0	0	0	0	0	0	0	0	0	0	0	0	0	0	0	0	0	0	0	0	0	0	0	0	0	0	3	0	0	0	0
ASV_1080	2	0	0	0	0	0	0	0	0	0	0	0	0	0	0	0	0	0	0	0	0	0	0	0	0	0	0	0	0	0	0	0	0	0	0	0	0	0	0	0	0	0	0	0	0	0	0	0	2
ASV_489	0	0	0	0	1	0	0	0	0	0	1	0	0	0	0	0	1	0	1	0	0	0	6	0	0	0	0	0	0	0	0	5	0	1	0	0	9	0	0	3	0	0	0	0	0	0	0	0	0
ASV_3457	1	3	1	0	1	0	0	0	0	0	0	2	0	0	0	1	0	0	0	3	0	6	0	4	0	0	3	0	0	0	0	0	0	1	0	1	0	0	0	0	0	0	0	0	2	0	0	0	0
ASV_1057	1	0	0	0	0	0	0	0	0	2	0	0	0	0	0	0	0	0	0	0	0	0	0	0	0	0	0	0	0	0	0	0	0	0	0	0	0	0	0	0	3	0	0	1	0	0	0	1	0
ASV_7017	1	0	0	0	0	0	0	0	0	0	0	0	0	0	0	0	0	0	0	0	0	0	0	0	0	0	0	0	0	0	0	0	0	0	0	0	0	0	0	0	0	0	0	0	0	0	0	0	0
ASV_763	2	82	0	0	0	1	1	0	0	0	1	1	0	0	0	0	5	0	0	1	0	0	0	132	0	0	1	0	1	0	1	0	0	0	0	0	0	0	0	2	0	0	0	0	0	0	0	0	0
ASV_657	0	20	0	0	0	0	1	0	0	0	0	0	0	0	0	0	0	0	0	0	0	0	0	0	6	0	0	0	3	3	0	0	11	0	0	2	0	0	0	0	0	0	0	0	2	0	0	1	0
ASV_11884	1	0	0	0	1	0	0	0	0	62	0	5	0	31	8	0	1	0	0	0	0	0	0	0	0	0	0	0	3	6	3	0	0	0	0	0	0	6	7	4	33	0	33	0	0	0	0	0	0
ASV_8209	0	0	0	0	0	0	0	0	2	0	0	0	0	3	1	0	0	0	1	0	0	0	4	0	0	0	0	1	1	0	0	2	0	0	0	0	0	1	0	0	0	0	3	1	0	1	0	0	1
ASV_714	1	9	0	0	2	0	0	0	0	0	0	0	0	0	0	0	0	18	0	15	0	0	0	0	0	0	0	0	0	3	0	0	2	0	0	0	0	0	0	0	0	0	0	0	0	0	0	0	0
ASV_12533	1	0	2	5	22	38	2	0	15	6	0	3	9	2	7	1	0	0	12	0	0	0	15	2	0	0	0	23	31	2	1	4	0	4	17	1	1	2	0	1	6	51	6	22	0	5	4	0	5
ASV_10037	0	0	0	0	0	0	0	0	0	0	0	0	0	0	0	0	0	0	0	0	0	0	0	0	0	0	0	0	1	0	0	0	0	0	0	0	0	0	0	0	0	0	0	0	0	0	0	0	0
ASV_14818	0	0	0	0	1	0	0	0	0	0	0	1	0	0	0	0	0	0	0	0	0	0	0	0	0	0	0	0	1	0	0	0	0	0	0	0	0	0	0	0	0	0	0	0	1	0	0	0	0
ASV_3585	1	0	0	0	0	0	0	0	0	0	0	0	0	0	0	0	0	0	0	0	0	0	0	0	0	0	0	0	0	0	0	0	0	0	0	0	0	0	0	0	0	0	0	0	1	0	0	0	0
ASV_3716	1	0	3	0	0	0	0	0	0	7	0	0	1	2	0	0	0	0	0	0	1	0	3	0	0	0	1	4	5	0	0	1	0	0	1	0	0	1	6	3	2	1	31	5	0	2	1	0	0
ASV_336	3	0	0	4	4	0	0	0	0	0	0	7	0	0	1	0	0	0	0	0	0	0	0	0	0	0	0	1	1	1	0	0	0	2	0	0	10	1	5	5	1	3	0	1	0	8	2	2	1
ASV_13185	1	0	0	0	3	0	0	0	0	9	0	5	0	0	0	0	0	0	0	0	0	0	2	0	0	0	0	5	0	0	0	0	0	0	0	0	0	0	2	1	3	0	0	0	0	0	0	0	0
ASV_6659	0	0	5	0	14	0	0	0	2	35	7	13	1	6	5	0	0	0	0	0	0	0	14	0	0	0	0	6	10	1	0	5	0	1	7	0	3	4	3	9	4	3	65	66	0	7	5	2	2
ASV_13220	1	0	0	0	0	0	0	0	0	0	0	0	0	0	0	0	0	0	0	0	0	0	0	0	0	0	0	0	0	0	1	0	0	0	0	7	0	0	0	0	0	0	0	0	2	0	0	0	0
ASV_441	2	12	31	0	1	0	5	0	0	0	0	2	0	0	0	1	99	0	0	38	0	0	0	0	0	0	0	0	0	0	0	0	82	0	0	9	2	0	0	0	2	0	0	0	57	0	0	9	0
ASV_2490	2	0	0	0	0	0	0	0	0	0	0	1	0	0	0	0	0	30	0	8	0	0	0	0	9	0	0	0	0	0	0	0	0	0	0	0	0	0	0	0	0	0	0	0	2	0	0	0	0
ASV_1577	2	0	1	0	0	0	0	0	0	0	0	0	0	0	0	0	0	0	0	0	0	0	0	0	0	0	0	0	0	2	0	0	0	0	0	0	0	0	0	0	0	0	0	0	1	0	0	0	0
ASV_9049	3	0	1	0	0	1	0	1	3	4	0	0	1	1	0	0	0	0	1	0	0	0	5	0	0	0	0	0	1	1	0	3	0	0	16	0	1	1	6	1	0	2	5	17	0	0	5	0	1
ASV_8116	5	0	5	0	0	0	0	0	0	0	0	1	0	0	0	0	0	0	0	0	0	0	0	0	0	0	0	0	0	0	0	0	0	0	0	0	0	0	0	0	0	0	0	0	4	0	0	0	0
ASV_274	0	0	57	0	1	0	0	2	0	1	0	0	2	24	1	0	0	1	0	0	0	0	4	6	0	0	0	0	5	7	0	37	0	5	1	0	20	8	12	0	2	0	0	1	1	0	1	12	0
ASV_4226	1	1	0	0	0	0	0	0	0	0	0	0	0	0	0	0	0	0	0	0	0	0	0	0	0	0	0	0	0	0	0	0	0	0	0	0	0	0	0	0	0	0	0	0	1	0	0	0	0
ASV_6248	4	0	0	0	0	0	0	0	0	0	0	2	0	0	0	0	3	0	0	0	0	0	0	0	0	0	0	0	0	1	0	0	0	0	0	0	0	0	0	0	0	0	0	0	0	0	0	0	0
ASV_5664	0	0	0	0	0	0	0	0	0	0	0	0	0	0	0	0	0	0	0	0	0	0	0	0	0	0	0	0	0	0	0	0	0	0	0	0	0	0	0	0	0	0	0	0	0	0	0	0	0
ASV_379	3	30	19	2	0	1	3	0	0	0	0	0	1	0	0	0	52	37	1	0	0	0	0	14	3	1	0	0	1	7	0	0	13	4	0	4	1	0	0	0	1	2	0	0	25	0	0	1	0
ASV_13773	1	0	0	0	0	0	0	0	0	0	0	0	0	0	0	0	0	0	0	0	0	0	0	0	0	0	0	0	0	0	0	0	0	0	0	0	0	0	0	0	0	0	0	0	0	0	0	0	0
ASV_2637	4	0	7	0	0	0	0	0	0	0	0	1	0	1	10	0	0	0	0	0	0	0	4	0	0	0	0	0	0	0	0	0	0	0	0	0	0	0	0	0	1	0	11	0	1	0	0	0	0
ASV_1377	6	0	0	7	0	0	0	0	0	0	1	0	0	0	0	0	0	39	0	0	0	0	0	10	0	0	0	0	0	0	0	0	0	0	0	0	0	0	0	0	0	0	0	0	11	1	0	0	0
ASV_6125	1	0	0	0	0	0	0	0	0	0	0	7	0	0	0	0	0	0	0	0	0	0	0	0	0	0	0	0	0	0	0	0	0	0	0	0	0	0	0	0	0	0	0	0	0	0	0	0	0
ASV_7050	0	0	0	0	0	0	0	0	0	10	0	0	0	0	0	0	0	0	0	0	0	0	0	0	0	0	0	0	0	0	0	0	0	0	0	0	0	0	0	0	1	0	0	0	0	0	0	0	0
ASV_1006	1	0	1	0	0	0	1	0	0	0	0	0	0	0	0	3	10	0	0	0	0	0	1	0	0	0	0	0	0	2	0	0	0	0	0	0	0	0	0	0	0	0	1	0	3	0	0	0	0
ASV_6338	0	0	2	0	0	0	0	0	0	0	0	0	0	0	0	0	0	0	0	0	0	0	0	0	0	0	0	0	0	0	0	0	0	0	0	0	0	0	0	0	0	0	0	0	3	0	0	0	0
ASV_579	1	6	0	143	0	62	1	0	2	0	0	1	3	0	0	0	0	0	0	0	0	0	0	0	0	0	0	0	0	0	0	0	0	53	0	0	0	0	0	2	0	1	0	2	0	0	1	0	1
ASV_2063	5	0	3	0	0	0	0	0	0	0	0	2	0	0	0	0	0	0	0	0	0	0	0	0	0	0	0	0	0	0	0	0	0	0	0	0	0	0	0	0	0	0	0	0	8	0	0	0	0
ASV_15450	0	0	0	0	0	0	0	0	0	0	0	0	0	0	0	0	0	0	0	0	4	0	0	0	0	0	0	0	0	0	0	0	0	0	0	0	0	0	0	0	0	0	0	0	0	0	0	0	0
ASV_7494	3	0	0	0	0	0	0	0	0	0	0	0	0	0	0	0	0	0	0	0	0	0	0	0	0	0	0	0	0	0	0	0	0	0	0	0	0	0	0	0	0	0	0	0	0	0	0	0	0
ASV_11044	2	0	0	0	0	0	0	0	0	0	0	1	0	0	0	0	0	0	0	0	0	0	0	0	0	0	0	0	0	0	0	0	0	1	0	0	0	0	0	0	0	0	0	0	0	0	0	0	0
ASV_334	3	0	0	1	0	0	0	0	1	0	0	55	1	0	0	0	0	0	5	0	0	0	13	0	0	0	0	104	1	0	0	0	1	0	0	0	50	0	19	0	0	14	0	7	0	1	0	0	0
ASV_582	3	0	17	6	0	0	1	0	0	0	0	6	0	0	0	0	14	1	0	0	0	0	0	7	0	0	0	0	0	0	0	3	494	0	0	1	0	0	0	0	0	0	0	0	37	0	0	0	0
ASV_11078	1	0	3	0	0	0	0	0	0	0	0	0	1	6	2	0	0	0	0	0	0	0	3	0	0	0	0	0	1	2	0	0	0	0	0	0	0	18	0	3	3	0	5	2	2	0	0	2	0
ASV_3762	0	0	3	0	0	0	0	0	0	0	0	0	0	0	0	0	0	0	0	0	0	0	0	0	4	0	0	0	0	0	0	0	0	1	0	0	0	0	0	0	0	0	0	0	3	0	1	0	0
ASV_854	6	3	0	0	0	0	0	0	0	0	0	0	1	0	1	0	0	0	0	0	0	0	0	1	0	0	0	0	0	0	0	0	2	0	0	3	0	1	0	0	0	0	0	0	8	0	0	0	0
ASV_628	1	9	0	109	0	80	0	0	0	0	6	0	12	0	0	0	0	0	0	0	0	0	0	0	0	0	0	0	5	0	0	0	0	150	0	0	0	0	0	0	0	5	1	0	2	0	0	0	0
ASV_766	2	0	8	2	4	0	0	0	0	15	1	2	0	1	8	2	0	0	0	1	0	0	39	0	0	0	0	1	15	1	0	2	0	0	1	0	0	5	4	1	11	0	54	7	1	1	2	0	1
ASV_13142	1	0	1	0	0	0	0	0	0	0	0	0	0	0	0	0	0	0	0	0	0	0	0	0	0	0	0	0	0	0	0	0	0	0	0	0	0	0	0	0	0	0	0	0	1	0	0	0	0
ASV_15741	1	0	1	0	2	0	2	0	0	56	2	0	3	1	0	0	0	0	0	0	0	0	3	0	0	0	0	29	3	1	0	3	0	0	0	0	0	3	0	2	3	0	1	0	5	0	0	0	0
ASV_5864	1	0	0	0	0	0	0	0	0	0	0	0	0	0	0	0	0	0	0	0	0	0	0	0	0	0	0	0	0	0	0	0	0	0	0	0	0	0	0	0	0	0	0	0	5	0	0	0	0
ASV_1099	1	0	2	0	0	0	0	0	0	0	0	0	0	0	0	0	1	10	0	13	4	6	0	0	0	0	4	4	0	55	0	0	0	0	0	0	7	1	1	0	6	0	0	0	2	0	0	2	0
ASV_11501	3	0	0	0	0	0	0	0	0	0	0	0	0	0	0	0	0	0	0	0	0	0	0	0	0	0	0	0	0	0	0	0	0	0	0	0	0	0	0	0	0	0	0	0	0	0	0	0	0
ASV_11635	1	0	0	0	1	0	0	0	0	0	0	1	0	0	0	0	0	0	0	0	0	0	0	0	2	0	0	0	0	0	0	0	0	0	0	0	0	0	0	0	0	0	0	0	0	0	0	0	0
ASV_5214	1	0	1	10	1	1	1	0	0	0	2	3	0	1	0	0	0	0	0	0	0	0	0	0	0	0	0	0	0	0	0	0	0	10	0	0	0	1	0	3	0	1	0	0	1	1	0	0	0
ASV_8718	0	0	0	0	0	0	0	0	0	0	0	0	0	0	0	0	0	0	0	0	0	0	0	0	0	0	0	0	0	0	0	0	0	0	0	0	0	0	0	0	0	0	0	0	0	0	0	0	0
ASV_1123	1	0	0	0	0	0	0	0	0	0	0	2	0	0	0	0	25	0	0	0	0	0	0	0	0	0	0	0	2	2	0	0	0	0	0	0	0	0	0	1	0	0	0	0	0	0	0	0	0
ASV_7721	2	0	0	0	0	0	0	0	0	0	0	0	0	0	0	0	0	0	0	0	0	0	0	0	0	0	0	0	0	0	0	0	0	0	0	0	0	0	0	0	0	0	0	0	0	0	0	0	0
ASV_1182	3	2	10	0	0	0	1	0	0	0	0	0	0	0	0	2	0	0	0	0	0	0	0	0	7	0	0	0	0	0	0	0	0	0	0	0	0	0	0	0	0	0	0	0	16	0	0	15	0
ASV_12640	0	0	0	0	0	0	0	0	0	0	0	0	0	0	0	0	0	0	0	0	0	0	0	0	0	0	5	0	0	0	0	0	0	0	0	0	0	0	0	0	0	0	0	0	0	0	0	0	0
ASV_11921	2	0	3	0	0	0	0	2	2	5	0	1	0	2	1	0	0	0	0	4	1	0	2	0	0	1	0	0	0	0	0	33	1	0	0	0	6	2	0	2	1	0	4	3	0	20	0	2	4
ASV_1689	1	9	0	0	0	0	0	0	0	0	0	0	0	0	0	0	0	0	0	0	0	0	0	0	0	0	0	0	0	0	0	0	0	0	0	0	0	0	0	0	0	0	0	0	0	0	0	0	0
ASV_1177	1	0	5	1	0	0	0	0	0	0	0	0	0	0	0	1	9	0	0	3	4	0	0	0	5	1	0	1	0	40	0	0	0	1	0	0	0	0	0	0	3	1	0	0	1	0	0	0	0
ASV_5597	0	0	0	0	0	0	0	0	0	0	0	0	0	0	0	0	0	0	0	0	0	0	0	0	0	0	0	0	0	0	0	0	0	0	0	0	0	0	0	0	0	0	0	0	0	0	0	0	0
ASV_3247	2	0	6	0	0	0	0	0	0	4	2	0	1	0	149	0	0	0	1	0	0	0	2	0	0	0	0	0	21	0	0	0	0	0	0	0	2	0	11	0	27	0	10	0	0	0	0	0	0
ASV_5493	1	0	0	0	0	0	0	0	0	0	0	0	0	3	1	0	0	0	0	0	0	0	0	0	0	0	0	0	0	0	0	0	0	0	0	0	0	0	0	0	0	0	0	0	0	0	0	0	2
ASV_5511	0	0	0	0	0	0	0	0	0	0	0	0	0	0	0	0	0	0	0	0	0	0	0	0	0	0	0	0	0	17	0	0	0	0	0	0	6	0	0	0	0	0	0	0	0	0	0	0	0
ASV_2465	2	0	0	0	0	0	0	0	0	0	0	0	0	0	0	0	0	0	0	0	0	10	0	0	0	0	0	0	0	0	0	0	0	0	1	0	0	0	0	1	0	0	0	0	3	0	0	0	0
ASV_5176	2	0	0	0	0	0	0	0	0	0	0	0	0	0	0	0	31	0	0	0	0	0	0	0	0	3	0	1	0	0	1	0	0	0	0	0	0	0	0	0	0	0	0	0	1	0	0	0	0
ASV_3034	0	0	4	0	0	0	0	0	0	0	0	3	0	0	0	0	0	27	0	0	0	0	0	0	0	0	4	0	0	0	0	0	0	1	0	0	0	0	0	0	0	0	0	0	5	0	0	0	0
ASV_5633	2	0	0	0	0	0	0	0	0	0	0	1	0	0	0	0	0	0	0	5	0	0	0	0	0	0	13	0	0	13	0	0	0	0	0	0	0	0	0	0	0	0	0	0	2	0	0	0	0
ASV_241	3	0	7	0	14	0	1	0	0	22	8	61	6	18	5	0	2	0	0	0	0	0	1	2	0	0	0	2	5	19	8	0	1	6	0	0	17	26	4	50	2	6	10	3	0	1	0	0	0
ASV_650	2	0	4	2	0	0	0	4	0	1	0	1	0	0	1	1	0	0	0	0	0	0	2	3	0	0	0	0	2	0	0	5	0	0	3	0	13	1	3	0	1	0	2	29	0	16	4	3	9
ASV_751	1	0	0	2	0	0	0	0	0	5	0	0	0	0	5	0	0	0	0	0	0	0	2	0	0	0	0	0	4	0	0	0	0	0	0	0	1	0	0	0	1	0	3	2	0	0	0	0	0
ASV_1766	2	0	0	0	0	0	0	0	0	0	0	1	0	0	0	0	0	0	0	0	0	0	0	0	0	0	0	0	0	0	0	0	0	0	0	0	1	0	0	0	0	0	0	0	0	0	0	0	0
ASV_247	1	0	0	4	2	1	1	0	0	2	16	0	2	35	1	0	0	0	0	0	0	0	0	2	0	0	0	1	1	0	0	49	1	29	11	0	8	53	1	25	13	93	0	2	0	0	0	0	1
ASV_750	0	0	0	0	0	0	0	0	0	0	0	0	0	0	0	0	0	47	0	0	16	0	0	15	0	0	0	0	0	30	0	0	0	0	0	0	0	0	0	0	0	0	0	1	0	0	1	0	0
ASV_14677	0	0	0	0	0	0	0	0	0	0	0	0	0	0	0	0	0	0	0	0	0	0	0	0	0	0	0	0	0	0	0	0	0	0	0	0	0	0	0	0	0	0	0	0	0	0	0	0	0
ASV_9117	8	0	0	0	0	0	0	0	0	0	0	4	0	0	0	0	0	0	0	0	0	0	0	0	0	0	0	0	0	0	0	0	0	0	0	0	0	0	0	0	0	0	0	0	0	0	0	0	0
ASV_4006	1	0	0	0	3	0	1	0	0	1	0	0	0	0	0	0	0	0	0	0	0	0	0	0	0	0	0	0	1	0	0	0	0	0	0	0	0	0	0	1	0	0	0	1	1	2	0	0	0
ASV_240	3	0	0	0	0	0	0	0	0	54	0	45	2	0	0	0	0	1	0	0	0	1	1	0	0	0	0	0	0	1	0	0	0	0	7	0	0	29	0	2	2	1	0	130	0	0	0	258	1
ASV_6231	1	0	0	0	0	0	0	0	0	0	0	0	0	0	0	0	0	0	0	0	0	0	0	0	10	0	0	0	0	0	0	0	0	0	0	0	0	0	0	0	0	0	0	0	2	0	0	0	0
ASV_10255	0	0	0	0	1	0	0	0	0	0	0	4	0	0	0	0	0	0	0	0	0	0	0	0	0	0	0	0	0	0	0	0	0	0	0	0	0	0	0	0	0	0	0	0	0	0	0	0	0
ASV_3584	2	10	0	0	0	1	0	0	0	0	0	0	0	0	0	0	13	0	0	0	0	0	0	0	0	0	0	0	0	0	1	0	0	0	0	0	0	0	0	0	5	0	0	0	1	0	0	0	0
ASV_8169	3	1	0	1	0	0	0	0	0	2	0	0	0	0	0	0	0	0	0	0	0	0	1	0	0	0	0	3	0	0	0	0	0	2	0	0	0	0	0	0	0	0	0	0	0	0	0	0	0
ASV_13595	2	0	0	0	0	0	0	0	0	0	0	0	0	0	0	0	0	0	0	0	0	0	0	0	0	0	0	0	0	0	0	0	0	0	0	0	0	0	0	0	0	0	0	0	0	0	0	0	0
ASV_10484	3	0	0	2	0	0	0	0	0	0	0	0	0	0	0	0	0	0	0	0	0	0	0	0	0	0	0	0	0	0	0	0	0	0	0	0	0	0	0	0	0	0	0	0	1	0	0	0	0
ASV_5683	0	0	0	0	0	0	0	0	0	0	0	0	0	0	0	0	0	0	0	0	0	0	0	0	0	0	0	0	0	0	0	0	0	0	0	0	0	0	0	0	0	0	0	0	0	0	0	0	0
ASV_2310	2	0	5	1	26	0	1	0	2	20	0	12	2	4	3	0	0	0	1	0	0	0	21	0	0	0	0	5	19	5	0	11	0	1	8	0	5	6	7	2	1	0	7	6	0	3	1	2	5
ASV_12498	1	0	0	0	0	0	0	0	0	0	0	0	0	0	0	0	0	0	0	0	0	0	0	0	0	0	0	0	0	0	0	0	0	0	0	0	0	0	0	0	0	0	0	0	0	2	0	0	0
ASV_3847	2	0	0	0	0	0	0	0	0	0	0	0	0	0	0	1	0	0	0	0	0	0	0	6	6	0	0	0	0	0	0	0	0	0	0	0	0	0	0	0	0	0	0	0	0	0	0	1	0
ASV_8232	1	0	3	0	0	0	0	0	0	0	0	3	0	0	0	0	0	0	0	0	0	0	0	0	0	0	0	0	0	0	0	0	0	0	0	0	0	0	0	0	0	0	0	0	4	0	0	0	0
ASV_3551	0	0	1	0	0	0	0	0	0	0	0	0	0	0	0	0	0	0	0	0	0	0	0	0	0	0	0	0	0	3	0	0	0	0	0	0	0	0	0	0	1	0	0	0	2	0	0	0	0
ASV_15500	0	0	0	0	0	0	0	0	0	0	0	0	0	0	0	0	0	0	0	0	0	0	0	0	0	0	0	0	0	0	0	0	0	0	0	0	0	0	0	0	0	0	0	0	0	0	0	0	0
ASV_3491	2	0	3	0	0	0	0	0	0	10	0	1	0	6	1	0	1	0	0	0	0	0	0	0	0	0	0	0	2	3	1	0	0	0	0	0	0	2	0	0	7	0	5	0	0	0	0	0	0
ASV_1201	3	0	0	0	0	0	0	0	0	0	0	0	0	0	0	0	0	2	0	149	36	32	0	34	23	12	123	0	0	0	0	0	2	0	1	2	5	0	0	0	0	0	0	0	0	1	1	2	0
ASV_62	6	0	1	0	25	1	6	0	59	1	0	65	3	0	0	0	0	0	10	0	0	0	0	49	0	0	0	6	3	2	0	2	9	125	17	0	411	61	1	1	2	57	0	3	6	0	0	20	2
ASV_9813	1	0	4	0	14	0	3	1	4	0	2	1	1	7	1	0	0	0	2	0	0	0	0	0	0	0	0	11	10	0	0	0	0	3	0	0	0	2	5	0	1	36	1	1	0	0	6	0	7
ASV_6449	1	0	0	2	3	1	0	0	0	6	17	0	2	4	3	1	0	0	0	0	0	0	2	0	0	0	0	1	2	0	0	0	0	0	1	0	0	5	2	0	2	0	5	1	0	0	0	1	1
ASV_9028	3	0	2	0	0	0	0	1	1	2	0	0	0	2	0	0	0	0	6	0	0	0	0	1	0	0	0	0	9	1	0	0	0	1	1	0	0	1	3	0	0	2	1	3	0	2	0	3	0
ASV_585	4	0	0	0	0	0	0	0	0	0	0	1	0	0	0	0	0	23	0	0	0	0	0	0	0	0	0	0	0	3	0	0	0	1	0	0	0	0	0	0	0	0	0	0	1	0	0	0	0
ASV_2079	2	0	2	0	0	0	0	0	0	0	0	0	0	0	0	0	0	0	0	0	0	0	0	0	0	0	0	0	0	0	0	0	0	1	0	3	0	0	0	0	0	0	0	0	4	0	0	0	0
ASV_433	2	0	0	22	0	1	2	1	8	1	2	1	0	17	6	1	0	0	0	0	0	0	0	0	0	0	0	0	0	0	0	2	0	1	2	0	1	0	1	4	0	0	0	0	0	1	0	0	0
ASV_11665	0	0	0	0	0	0	0	0	0	0	0	0	0	0	0	0	0	0	0	0	0	0	0	0	0	0	0	0	0	0	0	0	0	0	0	0	0	0	0	0	0	0	0	0	0	0	0	0	0
ASV_14161	2	0	0	0	0	0	0	0	0	0	0	0	0	0	0	0	0	0	0	0	0	0	0	10	0	0	0	0	0	9	0	0	0	0	0	0	0	0	0	1	0	0	0	0	2	0	0	0	0
ASV_8238	1	0	2	0	0	0	0	0	0	0	0	0	0	0	0	0	0	0	0	0	0	0	0	0	0	0	0	0	0	0	0	0	0	0	0	0	0	0	0	0	0	0	0	0	1	0	0	0	0
ASV_457	2	0	1	1	0	0	0	0	0	0	0	2	0	0	0	0	26	0	0	0	0	24	0	0	0	0	0	1	0	6	0	0	2	1	0	0	0	1	0	19	8	0	1	0	4	0	0	2	0
ASV_144	1	0	10	0	0	0	9	8	7	81	3	5	3	30	7	1	0	0	2	1	0	18	60	1	0	1	0	26	0	2	3	30	3	4	9	0	43	22	11	30	23	6	10	5	0	53	18	20	15
ASV_5094	3	19	1	0	0	0	0	1	0	0	0	3	0	0	0	0	7	0	0	0	0	0	0	0	0	0	0	0	0	1	0	0	0	0	0	0	0	0	0	1	0	0	0	0	45	0	0	0	0
ASV_773	7	0	0	0	0	0	0	0	0	0	0	0	0	0	0	0	0	8	0	155	49	0	0	24	0	54	0	0	0	0	0	0	1	0	0	3	6	0	0	0	0	0	0	0	2	0	1	0	0
ASV_183	2	0	16	26	0	0	7	2	5	30	5	1	2	6	13	4	0	0	0	0	0	0	7	0	0	1	1	0	22	7	1	1	2	6	2	0	25	23	5	252	7	8	20	10	2	8	2	0	24
ASV_1978	3	17	0	0	1	0	0	0	0	0	2	0	0	0	0	0	0	0	0	0	0	0	0	0	0	0	0	0	0	0	0	0	2	0	0	0	0	0	0	0	0	0	0	0	2	0	0	0	0
ASV_9045	1	1	9	13	0	0	1	5	2	2	22	0	3	5	5	1	0	0	1	0	0	1	0	0	0	0	0	1	17	2	1	2	0	1	2	2	4	9	3	1	1	0	6	7	0	9	9	28	7
ASV_1184	3	0	0	1	0	0	0	0	0	0	0	0	0	0	0	1	0	24	0	9	0	0	0	0	0	0	16	0	0	1	0	0	4	0	0	5	1	0	0	0	0	0	0	0	0	0	1	0	0
ASV_191	3	0	2	0	2	2	5	2	6	17	20	0	3	9	1	0	0	1	0	0	0	0	0	1	0	0	0	0	0	63	0	8	0	13	8	0	39	13	0	26	0	0	0	49	0	0	2	30	0
ASV_5897	0	0	1	0	0	0	0	0	0	0	0	0	0	0	0	0	0	0	0	0	0	0	0	0	0	0	0	0	0	0	0	0	0	0	0	0	0	0	0	0	0	0	0	0	0	0	0	0	0
ASV_12577	2	0	0	0	0	0	0	0	0	0	0	0	0	0	0	0	0	0	0	0	0	0	0	0	0	0	0	0	0	0	0	0	0	0	0	0	0	0	0	0	0	0	0	0	0	0	0	0	0
ASV_149	6	0	18	22	6	3	8	2	29	120	24	62	3	45	0	0	0	3	1	1	0	0	34	2	1	0	1	1	25	12	1	92	1	52	14	2	17	21	2	142	4	0	7	13	0	22	8	23	53
ASV_8825	2	0	0	0	0	0	0	0	0	0	0	0	0	0	0	0	0	0	0	0	0	0	0	0	0	0	0	0	0	0	0	0	0	0	0	0	0	0	0	0	0	0	0	0	0	0	0	0	0
ASV_10002	0	0	0	0	0	0	0	0	0	0	0	0	0	0	0	0	0	0	0	0	0	0	0	3	0	0	0	0	0	0	0	0	0	0	0	0	0	0	0	0	0	0	0	0	2	0	0	0	0
ASV_3991	2	0	0	0	0	0	0	0	0	0	0	3	0	0	0	0	0	0	0	0	0	0	0	0	0	0	0	0	0	0	0	0	0	0	0	0	0	0	0	0	0	0	0	0	2	0	0	0	0
ASV_6067	2	0	0	1	0	0	0	0	0	0	0	0	0	0	0	0	0	0	0	0	0	0	0	0	0	0	0	0	0	45	0	0	0	0	0	0	0	0	0	0	0	0	0	0	0	0	0	0	0
ASV_13456	0	0	0	0	0	0	0	0	0	0	0	0	0	0	0	0	0	0	0	0	0	0	0	0	0	0	0	0	0	0	0	0	0	0	0	0	0	0	0	0	0	0	0	0	0	0	0	0	0
ASV_6050	0	0	0	0	0	0	0	3	0	0	0	0	0	0	0	0	0	0	0	0	0	0	0	0	8	0	0	0	0	0	0	0	0	0	0	3	0	0	0	0	0	0	0	0	2	0	0	0	0
ASV_3336	1	0	0	0	0	0	0	0	0	0	0	0	0	0	0	0	0	0	0	0	0	0	0	0	0	0	0	0	0	0	0	0	10	0	0	0	0	0	0	0	0	0	0	0	0	0	0	0	0
ASV_3397	3	0	0	0	0	0	0	0	0	0	0	2	0	1	0	0	0	0	0	0	0	0	1	0	0	0	0	0	0	0	0	0	0	0	0	0	0	0	0	0	1	0	0	0	2	0	0	0	0
ASV_4587	0	0	0	0	0	0	0	0	0	0	0	0	0	0	0	0	0	0	0	0	0	0	0	0	0	0	0	0	0	1	0	0	1	1	0	0	0	0	0	0	0	0	0	0	0	0	0	0	0
ASV_1367	4	2	1	0	0	0	0	1	0	0	0	2	0	0	0	0	3	69	0	8	24	0	0	8	14	0	0	0	0	7	2	0	0	4	0	5	0	0	0	1	0	0	0	0	2	0	0	0	0
ASV_1383	4	26	0	0	0	0	0	0	0	0	0	1	0	0	0	5	5	14	0	0	0	0	0	0	0	17	0	0	0	0	0	0	0	1	0	0	0	0	1	0	0	0	0	0	0	0	0	0	0
ASV_11117	1	1	10	2	11	96	19	0	27	3	4	1	16	10	27	1	0	3	11	0	0	0	12	1	0	0	0	8	17	4	2	0	0	10	23	0	2	2	6	0	18	50	7	7	0	1	2	0	1
ASV_9252	2	0	5	0	0	0	0	0	0	2	0	0	0	1	2	0	0	0	0	0	0	0	0	0	0	0	0	0	0	2	1	0	0	0	0	0	0	0	1	2	1	0	5	0	1	0	0	0	0
ASV_6805	4	0	0	0	0	0	0	0	0	0	0	0	0	0	0	0	0	0	0	0	0	0	0	0	0	0	0	0	0	1	0	0	0	1	0	0	0	0	0	0	0	0	0	0	0	0	0	0	0
ASV_610	3	0	0	1	0	0	0	1	1	0	0	0	1	0	6	1	0	0	0	0	0	0	0	1	0	0	0	0	2	1	0	3	1	0	0	0	12	2	0	0	2	0	0	1	0	0	0	0	3
ASV_11669	3	0	0	0	0	0	1	0	0	0	0	0	0	0	0	0	0	0	0	0	0	0	0	0	0	0	0	0	0	0	0	0	2	0	0	0	0	0	0	1	0	0	0	0	0	0	0	0	0
ASV_10513	1	0	1	0	5	0	0	0	0	3	0	0	0	1	0	0	0	0	0	0	0	0	0	0	0	0	0	0	0	0	0	0	0	0	0	0	0	1	0	2	0	0	0	0	1	0	0	0	0
ASV_4331	1	0	0	0	0	0	0	0	0	0	0	0	0	0	0	0	0	0	0	0	0	0	0	0	0	0	0	0	0	0	0	0	0	0	0	0	0	0	0	0	0	0	0	0	0	0	0	0	0
ASV_569	2	0	2	0	0	0	0	0	0	1	0	2	0	0	0	0	0	0	0	0	0	0	0	0	0	0	0	0	0	7	1	0	0	0	0	3	12	3	0	13	0	0	0	6	0	0	0	0	0
ASV_1001	2	0	0	0	0	0	0	11	3	1	0	0	0	3	2	16	0	2	1	0	0	2	0	0	4	0	0	0	1	2	1	72	2	0	1	1	43	0	2	2	2	0	1	56	0	270	16	10	135
ASV_1734	1	0	0	0	0	0	0	0	0	0	0	0	0	0	0	0	0	0	0	0	0	0	0	0	0	0	0	0	0	0	0	0	0	0	0	0	0	0	0	0	0	0	0	0	0	0	0	0	0
ASV_10742	2	0	2	0	98	0	22	0	1	1	5	5	0	15	1	0	0	0	0	0	0	0	2	0	0	0	0	73	11	4	1	0	0	3	0	0	0	2	4	1	2	19	0	0	0	0	1	0	0
ASV_9366	3	0	0	0	0	0	0	0	0	0	0	0	0	0	0	0	0	0	0	0	0	0	0	0	0	0	0	0	0	0	0	0	0	0	0	0	0	0	0	0	0	0	0	0	0	0	0	0	0
ASV_8555	1	0	0	0	1	0	0	0	3	4	1	1	1	1	1	0	0	0	0	0	0	0	3	0	0	0	0	0	0	0	0	3	0	0	1	0	0	2	0	1	4	3	4	1	0	0	0	1	0
ASV_5341	4	0	1	0	1	0	0	0	0	0	0	3	0	1	2	0	0	0	0	0	0	0	4	1	0	0	0	0	1	1	0	0	0	0	0	0	0	11	1	8	8	0	5	0	1	1	0	0	0
ASV_12156	5	0	0	0	0	0	0	0	1	1	0	0	0	0	0	0	0	0	0	0	0	0	0	0	0	0	0	0	0	0	1	1	0	0	0	0	1	1	1	2	2	0	0	1	0	6	0	1	1
ASV_4784	2	0	0	0	0	0	0	0	0	0	0	3	0	0	0	0	0	0	0	0	0	0	0	0	0	0	0	0	0	0	0	0	0	0	0	0	0	0	0	0	0	0	0	0	2	0	0	0	0
ASV_564	2	4	2	0	0	0	16	0	0	0	0	1	0	0	0	0	4	0	0	0	0	3	0	0	0	0	0	0	0	10	2	0	1	1	0	0	0	0	0	1	1	0	0	0	2	0	0	1	0
ASV_15241	0	0	0	0	0	0	0	0	0	0	0	0	0	0	0	0	0	0	0	0	0	0	0	0	0	0	0	0	0	0	0	0	0	0	0	0	0	0	0	0	0	0	0	0	0	0	0	0	0
ASV_1091	2	21	0	0	0	0	0	0	0	0	0	0	0	0	0	0	0	0	0	50	0	13	0	0	23	0	0	0	1	27	0	0	1	1	0	4	1	0	0	0	1	0	0	0	1	0	0	0	0
ASV_7689	6	0	1	0	0	0	0	0	0	0	1	0	0	0	0	0	0	0	0	0	0	0	0	0	0	0	0	3	6	0	0	0	1	0	0	0	0	0	0	0	0	0	0	2	20	0	0	0	2
ASV_583	5	1	7	0	1	0	1	1	0	0	0	0	0	0	0	0	0	0	0	49	0	1	1	4	16	25	0	0	0	0	1	1	41	0	0	0	0	0	0	0	0	0	0	0	21	0	0	104	0
ASV_722	1	0	1	0	0	0	0	0	0	0	1	0	0	0	0	0	0	0	0	0	0	0	0	0	18	1	0	0	0	0	0	0	0	1	0	0	0	1	0	0	0	0	0	0	6	0	0	1	0
ASV_574	0	0	0	4	2	0	0	0	3	2	0	0	1	2	0	0	0	0	0	0	0	0	0	0	0	0	0	0	0	2	0	1	0	1	2	0	0	2	0	1	0	2	1	0	0	0	3	3	0
ASV_790	1	0	0	0	0	0	0	0	0	0	0	0	0	0	0	0	0	0	0	0	0	0	0	0	0	0	0	0	0	0	0	0	0	0	0	0	0	0	0	0	0	0	0	0	0	0	0	0	0
ASV_4998	0	0	0	0	0	0	0	0	0	0	0	0	0	0	0	0	0	0	0	0	0	0	0	0	0	4	0	0	0	0	0	0	0	1	0	0	0	0	0	0	1	0	0	0	0	0	0	0	0
ASV_774	2	21	12	0	0	0	0	0	0	0	1	0	0	0	0	0	24	0	0	0	2	0	0	0	2	0	0	0	0	0	0	0	3	0	0	0	0	0	0	0	0	0	0	0	18	0	1	4	0
ASV_5802	2	0	1	0	0	0	0	0	0	0	0	1	0	0	0	0	0	0	0	0	0	0	0	0	0	0	0	0	0	0	0	0	0	0	0	0	0	0	0	0	0	0	0	0	0	0	0	0	0
ASV_13828	1	0	0	0	0	0	0	0	0	0	0	0	0	0	0	0	0	0	0	0	0	0	0	0	0	0	0	0	0	0	0	0	0	0	0	0	0	0	0	0	0	0	0	0	0	1	0	0	0
ASV_1196	1	1	5	2	0	0	0	0	0	0	0	4	0	0	1	0	10	0	0	25	0	0	0	0	0	0	19	0	0	0	0	0	0	0	0	0	0	0	0	0	1	0	0	0	8	0	0	0	0
ASV_11042	2	0	1	0	0	0	0	0	0	0	0	2	0	0	0	0	0	0	0	0	0	0	0	0	0	0	0	0	0	0	0	0	0	0	0	0	0	0	0	0	0	0	0	0	1	0	0	0	0
ASV_295	0	0	3	7	0	1	4	1	0	4	45	1	2	0	4	1	0	0	1	0	0	0	6	0	0	0	0	0	4	3	0	3	0	20	1	0	19	1	0	5	3	0	0	31	0	0	0	0	0
ASV_8102	2	0	0	0	0	0	0	0	0	0	0	0	0	0	0	0	0	0	0	0	0	0	0	0	0	0	0	0	0	0	0	0	0	0	0	0	0	0	0	0	0	0	0	0	1	0	0	0	0
ASV_2182	7	3	0	0	0	0	0	0	0	0	0	0	0	1	0	0	2	0	0	0	1	0	0	0	0	0	0	0	0	3	1	0	1	0	0	0	0	0	0	0	0	0	0	0	1	0	0	0	0
ASV_1706	1	0	0	0	0	0	0	0	0	0	0	1	0	0	0	4	0	0	0	0	0	0	0	0	0	0	0	0	0	6	0	0	0	0	0	1	0	0	0	0	0	0	0	0	0	0	0	0	0
ASV_2770	1	0	17	0	14	1	0	0	2	9	0	0	0	8	80	0	1	0	1	0	0	0	24	0	0	0	0	2	0	1	3	1	0	0	0	0	0	11	6	5	66	0	13	2	1	0	3	0	0
ASV_15248	1	0	8	0	1	0	1	0	0	6	0	2	0	3	17	0	0	0	0	0	0	0	13	0	0	0	0	6	1	4	1	0	0	1	1	0	0	2	2	1	18	0	13	0	0	0	0	0	0
ASV_1088	2	0	0	0	0	0	0	0	0	2	0	31	0	2	0	0	0	0	0	0	0	0	1	0	0	0	0	0	0	1	0	0	0	0	0	0	0	0	0	0	0	0	0	0	0	0	0	0	0
ASV_10403	2	0	0	0	0	0	0	0	0	0	0	0	0	0	0	0	0	0	0	0	2	0	0	0	0	0	0	0	0	0	0	0	1	0	0	0	0	0	0	0	0	0	0	0	0	0	0	0	0
ASV_1244	2	0	0	0	0	0	1	0	0	0	0	0	0	0	0	0	0	0	0	0	0	0	0	0	0	0	0	0	0	0	0	0	0	0	0	0	0	0	0	0	0	0	0	0	0	0	0	1	0
ASV_1707	1	0	0	0	0	0	0	0	0	0	0	4	0	0	0	0	0	0	0	0	0	0	0	0	0	0	0	0	0	0	0	0	0	0	0	0	0	0	0	1	0	0	0	0	0	0	0	0	0
ASV_1005	5	0	1	1	0	2	0	0	0	0	1	18	2	3	1	0	0	0	0	0	0	0	4	0	0	0	0	7	5	9	4	0	0	0	0	0	0	5	0	9	2	1	3	0	0	0	0	0	0
ASV_1212	1	5	1	0	0	0	1	0	0	0	0	0	0	0	0	0	0	0	0	0	0	1	0	0	0	0	0	0	0	0	0	0	0	0	0	0	0	1	0	0	0	0	0	0	10	0	0	0	0
ASV_2725	0	0	0	0	0	0	0	0	1	0	1	0	0	177	0	0	0	0	0	0	0	0	0	0	0	0	0	26	0	2	0	7	0	0	1	0	0	0	22	1	0	4	0	5	1	0	0	0	0
ASV_12644	0	0	0	0	0	12	0	0	0	0	2	0	0	0	0	0	0	0	0	0	0	0	0	0	0	0	0	0	3	2	0	0	0	2	0	0	0	0	0	0	0	0	0	0	0	0	0	0	0
ASV_10913	2	0	0	0	0	0	0	0	0	0	0	2	0	0	0	0	0	0	0	0	0	0	0	0	0	0	0	0	0	0	0	0	0	0	0	0	0	0	0	0	0	0	0	0	0	0	0	0	0
ASV_2415	3	2	2	16	10	8	5	0	0	79	12	6	17	23	38	0	0	0	0	0	0	0	10	0	0	0	0	2	46	6	0	5	0	7	0	0	2	16	8	6	26	6	14	0	10	1	0	0	0
ASV_6823	2	0	0	1	0	0	0	0	0	0	0	0	0	0	0	0	0	0	0	0	0	0	0	0	0	0	0	0	0	13	0	0	0	0	0	0	0	0	0	0	0	0	0	0	0	0	0	0	0
ASV_9294	3	0	0	0	0	0	0	0	0	0	0	0	0	0	0	0	0	0	0	0	0	0	0	0	0	0	0	0	0	0	0	0	0	0	0	0	0	0	0	0	0	0	0	0	0	0	0	0	0
ASV_7744	0	0	0	0	0	0	0	0	0	0	0	0	0	0	0	0	2	0	0	0	0	0	0	0	0	0	0	0	0	0	0	0	0	0	0	0	0	0	0	0	0	0	0	0	2	0	0	0	0
ASV_14060	0	0	0	0	0	0	0	0	0	0	0	0	0	0	0	0	0	0	0	0	0	0	0	0	0	0	0	0	0	0	0	0	0	0	0	0	0	0	0	0	0	0	0	0	0	0	0	0	0
ASV_15528	1	0	1	1	2	2	0	0	0	5	0	0	0	3	6	1	0	0	2	0	0	0	3	0	0	0	0	2	4	0	0	1	0	0	2	0	0	0	4	1	1	1	4	1	0	0	0	0	0
ASV_8630	0	0	0	0	0	0	0	0	0	0	0	0	0	0	0	1	0	0	0	0	0	0	0	0	0	0	0	0	0	0	0	0	0	0	0	0	0	0	0	0	0	0	0	0	0	0	0	0	0
ASV_895	1	0	14	0	0	0	0	0	0	0	0	0	0	0	0	2	1	58	1	0	20	42	0	0	9	0	21	0	0	4	0	0	10	0	0	6	0	0	0	0	0	0	0	0	25	0	0	0	0
ASV_7139	2	0	0	0	0	0	0	0	0	0	0	0	0	0	0	0	0	0	0	0	0	0	0	0	0	0	0	0	0	0	0	0	0	0	0	0	0	0	0	0	0	0	0	0	0	0	0	0	0
ASV_1150	2	26	5	0	0	0	0	0	0	0	0	4	0	0	0	0	10	0	0	14	0	0	0	0	16	0	0	0	0	0	0	0	0	0	0	0	0	0	0	6	2	0	0	0	1	0	0	0	0
ASV_1003	2	0	0	0	0	0	0	0	0	0	0	0	0	0	0	0	0	0	0	0	19	0	0	0	0	0	0	0	0	1	0	0	0	0	0	0	0	0	0	0	0	0	0	0	2	0	0	0	0
ASV_875	3	21	0	0	0	0	0	0	0	0	0	1	0	0	0	0	0	0	0	0	0	4	0	0	0	25	0	0	0	2	0	0	0	0	0	0	0	0	0	1	0	1	0	0	6	0	0	0	0
ASV_2053	6	0	6	0	0	0	0	0	0	0	0	0	0	0	0	0	28	0	0	1	18	0	0	0	11	0	0	0	0	0	0	0	0	0	0	0	0	0	0	0	0	0	0	0	1	0	0	0	0
ASV_924	1	19	0	0	0	0	0	0	0	0	0	0	0	0	0	0	0	0	0	0	0	50	0	0	0	0	0	0	0	1	0	0	10	0	0	0	0	0	0	0	0	0	0	0	1	0	0	3	0
ASV_9156	1	0	0	0	0	0	0	0	0	0	0	0	0	0	0	0	0	0	0	0	0	0	0	0	0	0	0	1	0	11	0	0	0	0	0	0	0	0	0	0	2	0	0	0	0	0	0	0	0
ASV_1856	0	6	1	0	0	0	0	0	0	0	0	0	0	0	0	0	0	0	0	0	0	0	0	0	0	0	0	0	0	2	0	0	0	0	0	0	0	0	0	0	2	0	0	0	0	0	0	0	0
ASV_3233	0	0	0	12	0	1	0	0	0	0	1	0	0	0	1	0	0	0	0	0	0	0	1	0	0	0	0	0	1	0	0	0	0	5	0	0	0	0	0	0	0	0	0	0	0	0	0	0	0
ASV_319	1	0	0	2	28	0	0	0	5	4	1	3	1	3	0	0	0	0	0	0	0	0	3	0	0	0	0	0	4	0	0	7	0	3	5	0	2	8	4	5	14	1	5	8	1	0	1	1	2
ASV_13868	2	0	0	0	0	0	0	0	0	0	0	0	0	0	0	0	0	0	0	0	0	0	0	0	0	0	0	5	0	0	0	0	0	0	0	0	0	0	0	0	0	0	0	0	1	0	0	0	0
ASV_13590	0	0	0	0	0	0	0	0	0	0	0	0	0	0	0	0	0	0	0	0	0	0	0	0	0	0	0	0	0	0	0	0	0	0	0	0	0	0	0	0	1	0	0	0	0	0	0	0	0
ASV_665	1	2	1	1	1	0	0	0	0	0	0	1	0	0	0	2	3	0	0	0	0	0	0	5	62	0	0	0	0	0	0	0	2	0	0	0	0	0	0	0	0	0	0	0	4	0	0	1	0
ASV_720	1	0	0	0	0	0	0	0	0	0	0	0	0	0	0	0	350	0	0	0	0	0	0	0	0	0	0	0	0	28	0	0	4	0	0	0	0	0	0	0	0	0	0	1	1	0	4	27	0
ASV_5651	0	0	0	0	0	0	0	0	0	0	0	0	0	0	0	0	0	0	0	0	0	0	0	0	0	0	0	0	0	0	0	0	0	0	0	0	0	0	0	0	0	0	0	0	0	0	0	0	0
ASV_1149	2	0	1	0	0	0	0	0	1	0	0	0	0	0	0	0	0	0	0	0	0	0	0	0	0	0	0	0	0	0	0	0	0	0	0	0	0	0	0	1	0	0	0	1	0	0	0	0	0
ASV_1455	1	0	0	0	2	0	0	0	0	5	0	4	0	0	4	0	0	0	0	0	0	0	0	0	0	0	0	0	0	0	0	0	0	0	0	0	0	3	0	15	0	0	1	0	0	0	0	0	0
ASV_8462	0	0	0	0	6	0	0	0	0	2	0	3	0	0	0	0	0	0	0	0	0	0	1	0	0	0	0	3	0	0	0	0	0	0	0	0	0	1	0	0	4	0	0	0	2	0	0	0	0
ASV_3723	1	0	0	0	0	0	0	0	0	0	0	1	0	0	0	0	0	0	0	0	0	0	0	0	0	0	0	0	0	0	0	0	0	0	0	0	0	0	0	0	0	0	0	0	0	0	0	0	0
ASV_13906	1	0	0	4	3	0	0	0	1	44	0	1	0	2	4	0	0	0	0	0	0	0	5	0	0	0	0	12	6	0	0	14	0	2	4	0	0	3	1	2	1	0	0	1	1	1	1	0	2
ASV_2155	1	0	0	0	0	0	0	0	0	0	0	2	0	0	0	0	0	0	0	0	0	0	0	0	0	0	0	0	0	0	0	0	0	0	0	0	0	0	0	0	0	0	0	0	0	0	0	0	0
ASV_6302	2	0	1	1	0	1	1	0	4	9	0	0	1	0	8	0	1	0	5	0	0	0	1	0	1	0	0	3	19	0	0	3	1	0	24	1	1	1	2	0	0	1	2	17	1	6	1	3	1
ASV_2805	1	0	3	0	0	0	0	0	0	0	0	0	0	0	0	0	10	0	0	0	0	0	0	0	0	0	0	0	0	0	0	0	0	0	0	0	0	0	0	0	2	0	0	0	5	0	0	0	0
ASV_13156	1	0	0	0	0	0	0	0	0	0	0	0	0	0	0	0	0	0	0	0	0	0	0	0	0	0	0	0	0	0	0	0	0	0	0	0	0	0	0	0	0	0	0	0	2	0	0	0	0
ASV_12076	0	0	0	0	0	0	0	0	0	0	0	0	0	0	0	0	0	0	0	0	0	0	0	0	0	0	0	0	0	0	0	0	0	0	0	0	0	0	0	0	0	0	0	0	1	0	0	0	0
ASV_15746	0	1	0	0	0	0	0	0	0	0	0	0	0	0	0	0	7	0	0	0	0	0	0	0	3	0	0	0	0	0	0	0	0	0	0	0	0	0	0	0	0	0	0	0	0	0	0	0	0
ASV_3678	1	0	0	0	0	0	0	0	0	0	0	0	0	0	0	0	0	0	0	0	0	0	0	0	0	0	0	0	0	0	0	0	0	0	0	0	0	0	0	0	0	0	0	0	2	0	0	0	0
ASV_12035	0	0	0	0	0	0	0	0	0	0	0	0	0	0	0	0	0	0	0	0	0	0	1	0	0	0	0	0	0	0	0	0	0	0	0	0	0	0	0	0	0	0	2	0	3	0	0	0	0
ASV_7489	3	0	2	1	0	0	0	0	0	0	0	0	0	0	0	0	0	0	0	0	0	0	0	0	0	0	0	0	0	0	0	0	0	2	0	0	0	0	0	0	0	0	0	0	1	0	0	0	0
ASV_14678	4	0	2	0	0	27	0	0	9	1	0	0	0	1	0	0	0	1	5	1	0	0	0	0	0	0	0	1	1	0	0	0	0	0	6	0	0	1	2	2	3	1	3	2	0	0	2	0	0
ASV_2111	0	0	0	0	2	1	0	0	0	3	0	10	0	0	0	0	0	0	0	0	0	0	1	0	0	0	0	0	1	0	0	0	0	0	0	0	0	0	2	1	1	3	1	0	0	0	0	0	0
ASV_8733	1	0	0	0	0	0	0	0	0	0	0	0	0	0	0	0	0	0	0	0	0	0	0	0	0	0	0	0	0	0	0	0	0	0	0	0	0	0	0	0	0	0	0	0	1	0	0	0	0
ASV_3673	1	0	0	0	0	0	0	0	0	0	0	0	0	0	0	2	0	0	0	2	0	0	0	0	0	0	0	0	0	0	0	0	0	0	0	0	0	0	0	0	0	0	0	0	0	0	0	0	0
ASV_5305	1	0	0	0	0	0	0	0	0	0	0	0	0	0	0	0	0	0	0	0	0	0	0	0	0	0	0	0	0	0	0	0	0	0	0	0	0	0	0	0	0	0	0	0	0	0	0	0	0
ASV_515	3	0	12	0	0	0	0	0	0	0	1	4	0	26	53	3	0	0	0	0	0	0	1	2	0	0	0	0	0	0	0	0	0	0	5	0	0	3	0	18	71	6	1	0	0	0	0	0	0
ASV_391	2	0	0	0	1	0	4	0	0	4	1	1	0	0	0	0	0	0	0	0	0	0	0	0	0	0	0	0	4	0	0	2	0	3	2	0	0	0	0	15	0	0	0	1	0	0	0	0	1
ASV_2461	4	0	0	0	0	0	0	0	0	0	0	9	0	0	0	0	0	0	0	0	0	0	0	1	0	0	0	0	0	4	0	0	0	1	0	0	0	0	0	0	0	0	0	0	1	0	0	0	0
ASV_4897	1	0	1	0	0	0	0	3	0	0	0	0	0	0	1	0	0	0	0	0	0	0	0	0	0	0	0	0	0	0	1	0	0	0	0	0	0	0	0	2	0	0	0	0	1	0	0	0	0
ASV_1250	0	0	1	0	0	0	0	0	0	1	0	1	0	0	0	0	0	0	0	0	0	0	0	0	0	0	0	0	0	1	0	0	0	0	0	0	8	0	0	0	2	0	1	0	1	0	0	0	1
ASV_7577	0	0	2	0	0	1	0	0	0	0	5	1	0	0	2	0	0	0	0	0	0	0	2	2	0	0	0	1	0	2	0	0	0	0	0	0	0	0	0	0	3	0	0	0	0	0	0	0	0
ASV_673	5	0	6	0	0	0	0	0	0	0	0	0	0	0	5	0	0	0	0	0	0	0	0	0	0	0	0	0	0	0	0	0	0	0	0	0	0	0	0	0	2	0	3	0	2	0	0	0	0
ASV_4390	1	0	0	0	0	0	0	0	0	0	1	0	0	0	0	0	4	0	0	0	0	0	0	0	0	0	0	0	0	0	0	0	0	0	0	1	0	0	0	0	1	0	0	0	4	0	0	0	0
ASV_4805	3	0	1	0	0	0	0	0	0	0	0	4	0	0	0	0	7	0	0	0	0	0	0	0	0	0	0	0	0	0	0	0	0	1	0	0	0	0	0	0	0	0	0	0	0	0	0	0	0
ASV_7217	1	0	0	0	0	0	0	0	0	0	0	0	0	0	0	0	0	0	0	0	0	0	0	0	0	0	0	0	0	0	0	0	0	0	0	0	0	0	0	0	0	0	0	0	0	0	0	0	0
ASV_15552	1	0	0	0	6	0	0	0	0	2	0	0	0	0	1	0	0	0	0	0	0	0	0	0	0	0	0	0	0	0	0	0	0	0	0	0	0	1	0	2	0	0	0	0	0	0	0	0	0
ASV_2112	1	1	0	2	1	0	0	0	0	0	0	2	0	0	0	0	0	0	0	0	0	0	0	4	0	0	0	0	0	2	0	0	0	0	0	0	3	0	0	1	1	0	0	0	1	0	0	0	0
ASV_2067	1	5	1	0	0	0	0	0	1	0	0	0	0	0	0	0	0	0	0	0	0	0	0	0	0	0	0	1	0	0	0	0	0	0	0	0	0	0	0	0	0	0	0	0	3	0	0	0	0
ASV_1528	1	8	0	0	0	0	0	0	0	0	0	0	0	0	0	0	46	0	0	0	0	0	0	0	0	0	0	0	0	0	0	0	1	0	0	0	0	0	0	0	0	0	0	0	0	0	0	0	0
ASV_8422	2	0	1	0	0	0	0	0	0	4	0	0	0	5	2	0	1	0	0	0	0	0	0	0	0	0	0	0	0	1	1	0	0	0	0	0	0	1	3	6	7	0	15	2	0	1	0	0	0
ASV_204	2	0	4	0	1	0	0	100	84	1	1	0	0	1	0	23	1	1	35	2	5	2	13	2	0	1	0	5	0	1	0	17	16	1	64	5	36	2	19	5	0	1	5	15	0	20	70	12	67
ASV_1252	1	11	1	0	0	0	0	0	0	0	0	1	0	0	0	0	0	0	0	1	0	0	0	0	1	0	15	0	0	0	0	0	0	0	0	7	0	0	0	4	0	0	0	0	2	0	0	0	0
ASV_12200	1	0	0	0	0	0	0	0	0	0	0	1	0	1	1	0	0	0	0	0	0	0	0	0	0	0	0	0	1	0	0	0	0	0	0	0	0	0	0	0	0	0	0	0	0	0	0	0	0
ASV_1139	1	0	1	0	0	0	2	0	0	0	0	0	0	0	0	1	2	26	0	0	0	0	0	0	0	0	0	0	0	6	1	0	0	0	0	0	0	0	0	1	1	0	0	0	3	0	0	0	0
ASV_823	2	13	5	0	0	0	0	0	0	0	0	0	0	0	0	0	7	52	1	0	3	0	0	0	0	0	0	0	0	3	0	0	0	0	0	1	0	0	0	0	0	2	0	0	3	0	0	0	0
ASV_10190	1	0	0	0	0	0	0	0	0	0	0	0	0	0	0	0	0	0	0	0	0	0	0	0	0	0	0	0	0	0	0	0	0	0	0	0	0	0	0	0	0	0	0	0	2	0	0	0	0
ASV_1050	1	0	34	0	0	0	0	0	0	5	0	2	1	1	5	0	0	0	0	0	0	0	6	0	0	0	0	23	0	1	0	0	0	1	0	0	2	4	13	3	9	2	2	0	2	0	0	0	0
ASV_15226	1	0	2	0	3	0	0	0	0	1	0	1	0	0	0	0	1	0	0	0	0	0	1	0	0	0	0	0	0	0	0	0	0	0	0	0	0	0	1	1	0	0	9	0	1	2	1	0	0
ASV_5758	2	0	5	1	10	0	0	0	0	18	5	1	11	40	39	0	0	1	0	0	0	0	1	1	0	0	0	18	33	11	1	0	0	0	0	0	4	33	15	49	5	2	54	0	1	2	1	1	0
ASV_12178	1	0	0	0	0	0	0	0	0	0	0	0	0	0	0	0	0	0	0	0	0	0	0	0	0	0	0	0	0	0	0	0	0	0	0	0	0	0	0	0	0	0	0	0	0	0	0	0	0
ASV_723	1	1	1	0	1	0	2	0	7	0	7	1	1	3	0	0	0	0	2	0	0	0	50	0	0	0	0	1	0	1	0	1	0	1	0	0	0	0	0	0	16	39	6	1	0	3	0	0	3
ASV_3193	2	0	0	0	0	0	0	0	0	0	0	0	0	0	0	0	50	0	0	0	0	0	0	0	0	0	0	0	0	0	0	0	0	0	0	0	0	0	0	0	0	0	0	0	0	0	0	0	0
ASV_11068	3	0	0	0	0	0	3	0	0	0	0	0	0	0	0	0	0	0	0	0	0	0	0	0	0	0	0	0	0	0	0	0	0	0	0	0	0	0	0	0	0	0	0	0	0	0	0	0	0
ASV_7015	1	0	0	0	0	0	0	0	0	0	0	1	0	0	0	0	0	0	0	0	0	0	0	0	0	0	0	0	0	0	0	0	0	0	0	5	0	0	0	0	0	0	0	0	0	0	0	0	0
ASV_7610	1	0	1	0	0	0	0	2	0	0	0	0	0	0	0	1	1	0	0	3	0	0	0	0	0	0	0	0	0	0	0	1	101	1	0	0	0	0	0	0	0	0	0	0	1	0	0	2	0
ASV_815	2	0	1	5	0	0	0	0	0	0	0	0	0	1	0	0	0	27	0	0	0	0	1	46	0	0	0	0	0	0	0	0	1	4	0	0	0	0	0	0	0	0	0	0	8	0	0	67	0
ASV_922	2	0	0	1	0	0	0	0	0	0	0	0	1	0	0	0	2	75	0	0	72	6	0	0	0	7	0	0	0	1	0	0	4	0	0	5	0	0	0	4	0	1	0	1	0	0	0	0	0
ASV_2245	0	0	0	4	0	0	0	0	0	0	0	0	0	0	0	0	0	0	0	0	0	0	0	0	0	0	0	0	0	0	0	0	0	0	0	0	0	0	0	0	0	0	0	0	2	0	0	0	0
ASV_14919	2	0	9	0	0	0	0	0	0	4	0	0	0	18	10	0	2	0	0	0	0	0	4	1	0	0	0	0	0	5	0	0	0	0	0	0	1	0	9	20	23	0	17	0	3	0	0	0	0
ASV_13087	1	0	3	1	5	11	3	0	0	0	1	0	6	2	1	0	0	0	0	0	0	0	3	0	0	0	0	0	2	1	0	0	0	0	3	0	0	0	0	0	0	12	0	2	0	0	1	0	0
ASV_1723	0	0	3	0	0	0	0	0	0	0	0	0	0	0	0	0	0	0	0	0	0	0	0	0	0	0	0	0	0	0	0	0	0	0	0	0	0	0	0	0	0	0	0	0	0	1	0	0	0
ASV_3796	2	0	2	0	0	0	0	0	0	0	0	0	0	0	0	0	0	0	0	0	16	0	0	4	0	0	0	0	0	0	0	0	0	0	0	0	0	0	0	0	0	0	0	0	1	0	0	0	0
ASV_13850	0	0	2	0	0	0	0	0	0	0	0	0	0	0	0	0	0	0	0	0	0	0	0	0	0	0	0	0	0	0	0	0	0	0	0	0	0	0	0	0	0	0	0	0	2	0	0	0	0
ASV_8843	2	0	0	23	0	0	0	0	0	3	1	0	0	0	1	0	0	0	1	0	0	0	1	0	0	0	0	1	0	0	0	0	0	0	0	0	1	2	0	3	0	0	0	0	0	0	0	0	0
ASV_221	5	0	0	1	2	1	5	0	1	7	1	6	2	2	0	0	0	1	1	0	0	0	1	0	0	0	0	0	5	13	0	4	0	15	2	0	11	11	6	31	8	0	2	13	0	10	7	7	1
ASV_13731	1	0	1	0	0	0	0	0	0	2	0	0	0	5	2	0	0	0	0	0	0	0	1	0	0	0	0	1	0	0	0	0	0	0	0	0	0	0	3	1	6	0	13	0	1	0	0	0	0
ASV_5561	1	0	0	1	7	3	0	0	0	0	0	0	2	0	3	0	0	0	0	0	0	0	0	0	0	0	0	2	1	0	0	0	0	0	0	0	0	0	0	0	3	0	3	0	0	0	0	0	0
ASV_6455	1	0	0	0	0	0	0	0	0	0	0	0	0	0	0	0	0	0	0	0	0	0	0	0	0	0	0	0	0	5	0	0	0	0	0	0	0	0	0	0	0	0	0	0	0	0	0	0	0
ASV_10101	3	3	0	28	0	0	1	4	2	30	17	0	1	8	16	9	0	2	2	0	0	0	4	0	0	0	0	9	86	9	1	9	1	0	2	0	1	10	5	23	3	11	18	8	0	3	1	2	10
ASV_5051	2	0	0	0	0	0	0	0	0	0	0	0	0	0	0	0	0	0	0	0	0	0	0	0	0	0	0	0	0	0	0	0	0	0	0	0	0	0	0	0	0	0	0	0	1	0	0	0	0
ASV_7573	0	0	2	0	0	0	0	0	0	0	29	0	0	1	0	0	0	0	9	0	0	0	0	0	0	0	0	0	1	0	0	0	0	0	0	0	0	4	0	0	0	0	0	0	2	0	0	0	0
ASV_2785	3	0	2	0	0	0	0	0	0	0	0	5	0	0	0	0	0	0	0	0	0	0	0	0	0	0	1	0	0	0	0	0	0	0	0	0	0	0	0	3	0	0	0	0	8	0	0	0	0
ASV_10041	1	0	0	0	0	0	0	0	0	0	0	0	0	0	0	0	0	0	0	0	0	0	0	0	0	0	0	0	0	0	0	0	0	0	0	0	0	0	0	0	0	0	0	0	1	0	0	0	0
ASV_4181	0	0	0	0	0	0	0	0	0	0	0	0	0	0	0	0	0	0	0	0	0	0	0	0	0	0	0	0	0	0	0	0	0	0	0	0	0	0	0	0	0	0	0	0	3	0	0	0	0
ASV_11136	1	0	1	0	0	0	0	0	0	0	0	0	0	0	0	0	22	0	0	0	0	0	0	0	0	0	0	0	0	0	0	0	0	0	0	0	0	0	0	0	0	0	0	0	0	0	0	0	0
ASV_12165	0	0	0	0	0	0	0	0	0	0	0	0	0	0	0	0	0	0	0	0	0	0	0	0	0	0	0	0	0	0	0	0	0	0	0	0	0	0	0	0	0	0	0	0	0	0	0	0	0
ASV_7063	0	5	0	0	0	0	0	0	0	0	0	0	0	0	0	0	3	0	0	0	0	0	0	0	0	0	0	0	0	0	0	0	0	0	0	0	0	0	0	0	0	0	0	0	0	0	0	0	0
ASV_7188	0	0	0	0	0	0	0	0	0	0	0	0	0	0	0	0	0	0	0	0	0	0	0	0	0	0	0	0	0	0	0	0	1	0	0	0	0	0	0	0	0	0	0	0	0	0	0	0	0
ASV_13473	2	0	1	0	3	3	0	1	1	0	2	0	0	0	2	0	0	0	4	0	0	0	0	0	0	0	0	33	3	0	0	1	0	0	48	0	0	0	6	3	0	4	2	1	3	0	2	2	1
ASV_11667	3	0	0	0	0	0	0	0	0	0	0	1	0	3	0	0	0	0	0	0	0	0	0	0	0	0	0	0	3	0	0	0	0	0	0	0	1	1	0	1	0	0	0	4	0	0	0	1	0
ASV_1169	1	19	0	0	0	1	0	0	0	0	0	2	0	0	0	0	0	0	0	0	0	0	0	0	13	0	0	0	0	5	0	0	0	0	0	0	0	0	0	0	0	0	0	0	0	0	0	0	0
ASV_3159	0	0	2	0	0	0	1	0	0	0	0	0	0	0	0	0	2	0	0	0	0	0	0	0	0	0	0	0	0	3	0	0	0	1	0	0	0	0	0	0	0	0	0	0	0	0	0	0	0
ASV_14435	2	0	7	0	0	0	0	0	0	0	0	0	0	1	1	0	0	0	0	0	0	0	11	0	0	0	0	0	0	1	0	0	0	0	0	0	0	0	0	1	0	0	1	0	0	0	0	0	0
ASV_6734	1	2	1	0	3	8	26	0	1	0	5	0	0	1	0	0	0	1	0	0	0	0	0	1	0	0	0	14	9	1	0	0	0	69	0	0	0	0	0	0	1	28	0	0	1	0	3	0	0
ASV_9078	2	0	0	0	0	0	0	0	0	0	0	1	0	0	0	0	0	0	0	0	0	0	0	0	0	0	0	0	0	0	0	0	0	1	0	0	0	0	0	0	0	0	0	0	1	0	0	0	0
ASV_943	3	6	1	0	0	0	0	0	0	0	0	0	0	0	0	0	0	0	0	0	0	0	0	0	0	0	0	0	0	0	0	0	0	0	0	0	0	0	0	0	0	0	0	7	0	0	0	0	0
ASV_682	1	0	0	0	0	0	0	0	0	0	0	1	0	0	6	0	0	0	0	0	0	0	0	0	0	0	0	0	0	0	0	2	0	1	0	0	0	0	0	0	0	0	0	0	0	0	0	0	2
ASV_341	2	0	2	2	0	0	0	0	18	0	0	0	0	1	0	0	0	0	0	0	0	0	1	0	0	1	0	0	0	0	0	0	0	1	1	0	0	0	3	10	1	0	10	0	0	12	0	1	22
ASV_1682	0	0	1	0	5	0	0	0	28	0	0	4	0	0	0	0	0	0	5	0	0	0	10	1	0	0	0	0	13	0	0	0	0	0	1	0	0	0	0	0	0	0	1	0	0	0	0	0	0
ASV_1025	2	11	0	0	0	0	3	0	0	0	2	0	0	0	0	1	3	41	0	0	0	6	0	3	0	0	2	0	0	6	0	0	9	0	0	1	0	0	0	0	0	0	0	0	2	0	0	0	0
ASV_9291	1	0	1	0	2	1	0	0	1	4	0	0	0	4	0	0	0	0	1	0	0	0	1	0	0	0	0	0	4	0	0	1	0	0	2	0	0	0	5	0	0	0	2	0	0	2	0	0	0
ASV_2479	4	0	1	0	0	0	0	0	0	0	0	3	0	0	0	0	0	0	0	0	0	0	1	0	0	0	0	0	0	0	0	0	0	0	0	0	0	0	0	0	0	0	0	0	3	0	0	0	0
ASV_13026	1	0	0	0	1	0	0	0	0	1	0	0	0	1	1	0	0	0	0	0	0	0	0	0	0	0	0	0	0	2	0	0	0	0	0	0	0	1	2	0	0	0	1	0	2	0	0	0	0
ASV_5697	1	0	0	0	0	0	0	0	0	0	0	0	0	0	0	0	0	0	0	0	0	0	0	0	0	0	0	0	0	0	0	0	0	0	0	0	0	0	0	0	0	0	0	0	3	0	1	0	0
ASV_5717	0	0	0	0	3	0	0	0	0	0	0	2	0	0	0	0	2	0	0	0	0	0	0	0	0	0	0	0	0	0	0	0	0	0	0	0	0	0	0	0	0	0	0	0	0	0	0	0	0
ASV_2305	2	0	0	0	0	0	0	0	0	0	0	0	0	0	0	0	0	0	0	0	0	0	0	0	0	0	0	0	0	4	0	0	0	0	0	0	0	0	0	0	0	0	0	0	3	0	0	0	0
ASV_1432	0	7	0	0	0	0	0	0	0	0	1	1	0	0	0	2	0	0	0	0	0	0	0	0	20	0	0	0	0	1	0	0	32	0	0	4	0	0	0	0	0	0	0	0	3	0	0	102	0
ASV_6336	0	3	0	0	0	0	0	0	0	0	0	0	0	0	0	0	0	30	0	13	0	0	0	2	2	0	0	0	0	0	0	0	0	0	0	0	0	0	0	0	0	0	0	0	1	0	0	0	0
ASV_1259	1	14	0	0	0	0	0	0	0	0	0	0	0	0	0	0	0	0	0	0	0	0	0	0	0	0	0	0	0	1	0	0	22	1	0	0	0	1	0	0	0	0	0	0	0	0	0	0	0
ASV_5614	2	0	0	0	0	0	0	0	0	0	0	0	0	0	0	0	0	0	0	0	0	0	0	0	0	0	0	0	0	0	0	0	0	0	0	0	0	0	0	0	0	0	0	0	0	0	0	0	0
ASV_163	0	0	5	85	0	3	1	4	49	5	8	7	1	0	91	1	0	0	3	1	0	1	0	17	0	0	0	7	0	0	0	13	1	11	1	0	53	47	4	1	0	1	1	5	0	28	3	1	9
ASV_237	0	2214	1	2	2	3	0	0	0	0	0	0	0	0	0	0	0	0	0	0	0	12	0	4	0	0	0	0	0	1	0	0	4	0	0	0	0	0	0	0	0	0	0	0	2	0	0	0	0
ASV_10975	0	0	3	1	0	0	0	0	0	0	0	0	0	0	0	0	0	2	0	0	0	0	0	0	0	0	0	0	0	0	0	0	0	1	0	0	0	0	0	0	0	0	0	0	2	0	0	0	0
ASV_1907	1	0	0	0	0	0	0	0	0	0	0	2	0	0	0	0	5	0	0	0	0	0	0	0	0	0	0	0	0	4	0	0	0	0	0	0	0	0	0	0	3	0	0	0	0	0	0	0	0
ASV_14718	2	0	0	0	1	0	0	0	0	3	0	0	0	2	1	0	0	0	0	0	0	0	0	0	0	0	0	0	2	0	0	2	0	0	0	0	0	2	0	3	1	0	0	3	0	0	2	0	0
ASV_796	2	0	0	0	0	0	0	1	0	0	0	0	0	0	0	0	0	0	0	0	0	0	0	0	0	0	0	0	0	0	1	0	8	0	0	0	0	0	0	0	0	0	0	0	7	0	1	27	0
ASV_5083	1	1	0	8	0	93	0	0	0	0	0	1	0	0	0	0	0	0	0	0	0	0	1	0	0	0	0	1	2	0	0	0	0	6	0	0	0	0	0	1	0	1	0	0	1	0	0	0	0
ASV_479	2	0	0	1	0	0	0	0	1	9	0	1	0	0	0	0	0	0	0	0	1	0	0	0	0	0	0	0	0	0	0	0	0	0	0	0	2	4	0	2	0	0	2	2	0	0	0	0	1
ASV_535	1	0	1	0	0	0	0	2	7	6	2	0	1	2	0	0	0	0	0	0	0	0	0	0	0	0	0	0	0	0	0	0	0	0	1	1	32	9	4	11	5	1	6	13	0	0	1	0	3
ASV_3564	2	0	0	0	1	0	0	0	0	0	0	2	0	0	0	0	0	0	0	0	0	0	0	0	0	0	0	0	0	0	0	0	0	0	0	0	0	0	0	0	0	0	0	0	1	0	0	0	0
ASV_12021	3	0	0	0	0	0	0	0	0	0	0	0	0	0	0	0	0	0	0	0	0	0	0	0	0	0	0	0	0	0	0	0	0	0	0	0	0	0	0	0	0	0	0	0	0	0	0	0	0
ASV_8942	0	0	0	0	0	0	0	0	0	0	0	0	0	0	0	0	0	0	0	0	0	0	0	0	0	0	0	0	0	4	0	0	0	0	0	0	0	0	1	0	0	0	0	0	0	0	0	0	0
ASV_3580	1	0	0	0	0	3	0	0	2	3	0	0	1	0	1	0	0	0	0	0	0	0	7	0	0	0	0	0	0	3	0	1	0	2	2	0	0	2	1	0	8	2	1	1	0	1	0	0	1
ASV_6648	0	0	0	0	0	0	0	0	0	0	0	0	0	0	0	0	0	0	0	0	0	0	0	0	0	0	0	0	0	0	0	1	0	0	0	0	1	0	1	0	0	0	0	2	0	1	0	5	0
ASV_268	1	0	0	0	0	0	0	1	0	0	1	1	0	0	239	0	0	0	0	0	0	0	124	1	0	0	0	0	0	0	1	0	3	0	0	0	0	0	0	0	0	0	0	1	17	0	0	1	0
ASV_3635	1	0	1	4	1	7	3	1	7	0	4	0	25	1	0	1	0	0	6	0	0	0	4	0	0	0	0	1	2	3	0	0	0	19	0	0	0	0	0	0	0	2	1	17	3	4	2	1	1
ASV_1173	0	0	0	0	0	0	0	0	0	0	0	0	0	0	0	0	0	0	0	0	0	0	0	0	0	0	0	0	0	0	0	0	0	0	0	0	0	0	0	0	0	0	0	0	0	0	0	0	0
ASV_2082	5	11	0	0	0	0	0	0	0	0	0	3	0	0	0	0	0	0	0	0	0	0	0	0	0	0	0	0	0	0	0	0	0	0	0	0	0	0	0	0	0	0	0	0	0	0	0	0	0
ASV_358	3	0	0	15	2	0	9	0	0	0	3	1	6	0	0	0	0	0	1	0	0	0	0	1	0	0	0	0	0	0	0	0	0	3	2	0	0	10	1	2	0	0	4	1	0	0	0	1	0
ASV_8480	0	0	2	6	0	3	0	0	3	1	1	1	0	0	2	1	0	0	17	0	0	0	14	3	0	0	1	0	2	1	4	0	0	2	2	0	0	1	0	2	2	5	3	14	0	15	0	2	0
ASV_1243	0	0	12	0	6	0	0	0	0	8	0	0	0	2	0	0	0	0	0	0	0	0	21	0	0	0	0	6	0	1	1	0	0	0	0	0	0	0	4	3	0	1	3	0	0	0	0	0	0
ASV_14490	0	0	0	0	0	0	0	0	0	0	0	0	0	0	0	0	0	0	0	0	0	0	0	0	0	0	0	0	0	0	0	0	0	0	0	0	0	0	0	0	0	0	0	0	0	0	0	0	0
ASV_15337	2	0	1	0	0	0	0	0	0	0	42	0	0	0	0	1	0	0	18	0	0	0	1	1	0	0	0	0	0	1	0	0	0	0	1	0	0	1	0	1	0	0	0	0	0	0	0	0	0
ASV_7080	1	15	0	0	0	0	0	0	0	0	0	0	0	0	0	0	0	0	0	0	0	0	0	0	0	0	4	0	0	0	0	0	0	0	0	0	0	0	0	0	0	0	0	0	0	0	0	0	0
ASV_3371	1	0	0	0	0	0	0	0	0	0	0	0	0	0	0	0	0	0	0	0	0	0	0	1	0	0	2	0	0	0	0	0	0	0	0	0	0	0	0	2	0	0	0	0	1	0	0	0	0
ASV_2813	1	0	5	1	1	0	0	0	1	44	0	1	0	10	9	1	0	0	0	0	0	0	15	0	0	0	0	0	28	0	1	1	0	0	0	0	0	0	5	1	6	0	34	15	0	1	1	1	3
ASV_4182	0	0	1	0	0	0	0	0	0	0	0	0	0	0	0	0	0	0	0	0	0	0	0	0	0	0	0	0	0	0	0	0	0	0	0	0	0	0	0	0	1	0	0	0	4	0	0	0	0
ASV_798	1	2	1	0	0	0	0	0	0	0	0	0	0	0	0	2	120	0	0	0	0	1	0	0	0	0	0	0	0	18	0	0	0	0	0	1	0	0	0	0	0	0	0	0	0	0	0	0	0
ASV_455	1	0	0	0	0	0	0	2	0	0	1	1	0	0	0	2	0	0	1	0	3	5	0	8	0	0	0	1	0	0	0	0	2	0	0	0	2	0	3	0	0	0	0	0	0	0	5	0	0
ASV_11326	1	0	0	0	0	0	0	0	0	0	0	0	0	0	0	0	0	0	0	0	0	0	0	0	0	0	0	0	0	0	0	0	0	0	0	0	0	0	0	0	0	0	0	0	7	0	0	0	0
ASV_4948	1	0	0	0	8	1	0	0	1	9	1	3	1	3	0	0	0	0	0	0	0	0	2	19	0	0	0	0	0	2	0	0	0	2	3	0	0	2	0	4	1	1	0	0	0	0	0	0	0
ASV_12938	1	0	0	0	0	0	0	0	0	0	0	0	0	0	0	0	0	0	0	0	0	0	0	0	0	0	0	0	1	0	0	0	0	0	0	0	0	0	0	0	0	0	0	0	0	0	0	0	0
ASV_1424	2	1	0	0	0	0	0	0	0	0	0	0	0	0	0	2	0	4	0	0	0	6	0	0	0	0	0	0	0	0	0	0	0	0	0	0	0	0	0	0	0	0	0	0	1	0	0	0	0
ASV_15377	1	0	0	11	0	53	0	0	0	0	0	1	0	0	0	0	0	0	0	0	0	0	0	0	0	0	0	0	0	0	0	0	0	5	0	0	0	0	0	0	0	0	0	0	0	0	0	0	0
ASV_2294	1	0	0	0	0	0	0	0	0	0	0	0	0	0	0	0	0	0	0	0	6	0	0	0	0	0	0	0	0	0	0	0	0	0	0	5	0	0	0	0	0	0	0	0	0	0	0	0	0
ASV_11416	0	0	0	0	0	0	0	0	0	0	0	0	0	0	0	0	0	0	0	0	0	0	0	0	0	0	0	0	0	0	0	0	0	0	0	0	2	0	0	0	0	0	0	2	0	0	0	1	1
ASV_1431	1	4	0	0	0	0	0	0	0	0	0	0	0	0	0	0	0	0	0	0	1	0	0	0	0	0	0	0	2	2	0	0	0	0	0	3	1	0	0	0	2	0	0	0	0	0	0	0	0
ASV_1300	0	0	0	0	0	0	0	0	0	0	0	0	0	0	0	0	0	0	0	0	0	0	0	0	0	0	0	0	0	0	0	0	0	0	0	0	0	0	0	0	0	0	0	0	0	0	0	0	0
ASV_3110	1	0	0	0	0	0	0	0	0	0	0	0	0	0	0	0	0	0	0	0	0	0	0	0	0	0	0	0	0	0	0	0	0	0	0	0	0	0	0	0	0	0	0	0	0	0	0	0	0
ASV_10215	1	0	0	5	0	5	2	0	0	5	0	2	3	2	0	0	0	0	0	0	0	0	1	0	0	0	0	0	2	0	0	0	0	19	0	0	0	0	0	8	1	6	18	0	0	0	0	0	0
ASV_6771	0	0	1	0	0	0	0	0	0	0	0	0	0	0	0	1	0	0	0	0	0	0	0	0	0	0	0	0	0	0	0	0	0	0	0	0	0	0	0	0	0	0	0	0	1	0	0	0	0
ASV_1328	1	0	1	0	0	0	0	0	0	0	0	0	0	0	1	1	0	0	0	0	0	0	0	0	0	0	4	0	0	0	0	0	4	0	0	0	0	0	0	0	0	0	0	0	1	0	0	0	0
ASV_12911	0	1	0	0	0	0	4	0	0	0	1	0	0	0	0	0	1	0	0	0	0	0	0	0	0	0	0	0	0	1	0	0	0	1	0	0	0	0	0	0	0	0	0	0	1	0	0	0	0
ASV_899	1	0	4	3	2	1	5	2	1	1	121	47	2	3	0	0	0	0	0	0	0	0	7	0	0	0	0	10	3	7	0	0	0	2	1	0	0	13	1	9	0	2	19	5	2	1	1	1	2
ASV_5524	4	0	0	0	0	0	0	0	0	0	0	0	0	0	0	0	0	0	0	11	0	0	0	0	0	0	0	0	0	0	0	0	0	0	0	0	0	0	0	0	0	0	0	0	0	0	0	0	0
ASV_10282	0	0	1	0	0	0	2	0	0	0	31	0	0	1	0	0	0	0	29	0	0	0	0	0	0	0	0	0	0	2	0	0	0	0	0	0	0	1	0	0	2	0	0	1	0	0	0	0	0
ASV_12714	3	0	3	0	3	0	0	0	0	6	0	1	0	0	3	0	0	0	0	0	0	0	4	0	0	1	0	0	0	0	0	0	0	1	1	0	0	1	1	1	0	1	12	4	0	1	0	0	1
ASV_7819	0	0	2	0	0	0	0	0	0	0	0	1	0	0	0	0	0	0	0	0	0	0	0	0	0	0	0	0	0	0	0	0	0	0	0	0	0	0	0	0	0	0	0	0	1	0	0	0	0
ASV_2993	0	0	1	0	0	0	0	6	1	0	0	0	0	5	5	12	0	1	0	0	0	2	0	0	0	0	0	0	0	1	2	34	6	0	2	0	27	0	1	2	7	0	7	4	0	16	0	0	7
ASV_12062	0	0	0	0	0	0	0	0	0	0	0	0	0	0	0	0	0	0	0	0	0	0	0	0	0	0	0	0	0	0	0	0	0	0	0	0	0	0	0	0	0	0	0	0	0	0	0	0	0
ASV_6568	1	0	3	0	0	0	0	0	0	0	0	0	0	0	0	0	0	0	0	0	0	0	0	0	0	0	0	0	0	0	0	0	0	0	0	0	0	0	0	0	0	0	0	0	3	0	0	0	0
ASV_1967	0	0	0	0	1	0	0	0	3	0	0	0	0	0	0	0	0	0	0	0	0	0	0	0	0	0	0	1	6	0	0	0	0	0	0	0	0	0	0	0	0	0	0	0	0	0	0	0	0
ASV_577	1	0	0	0	0	0	0	0	0	0	0	1	0	0	0	0	0	36	0	0	0	0	0	0	0	0	0	0	0	0	0	0	308	0	0	4	1	0	0	0	0	0	0	0	9	0	0	0	0
ASV_7496	1	0	3	0	1	0	0	0	0	0	0	0	0	0	0	0	0	0	0	0	0	0	0	0	0	0	0	0	0	0	0	0	0	1	0	0	0	0	0	0	0	0	0	0	6	0	0	0	0
ASV_171	1	0	1	23	12	3	23	5	18	7	24	2	0	9	0	0	0	1	12	0	0	1	1	14	1	0	0	6	1	1	0	7	3	7	11	1	8	3	0	3	2	27	2	5	0	43	4	6	17
ASV_15454	0	0	0	0	0	6	0	0	2	0	0	0	0	0	0	0	0	0	2	0	0	0	3	0	0	0	0	0	0	2	0	0	0	1	1	0	1	0	0	0	0	0	1	2	0	1	0	0	0
ASV_818	0	0	0	0	0	0	0	0	0	0	0	0	0	0	0	0	0	0	0	0	0	0	0	0	0	0	2	0	0	1	0	0	0	0	0	0	0	0	0	0	0	0	0	0	0	0	0	0	0
ASV_5673	0	0	1	6	1	0	0	0	0	0	0	0	0	0	0	0	0	0	0	0	0	0	0	0	0	0	0	0	10	0	0	0	0	0	0	0	0	0	0	1	0	0	0	3	0	1	0	0	1
ASV_1795	0	0	2	0	0	0	0	0	0	0	0	0	0	1	0	3	0	0	0	0	5	0	0	0	0	0	0	5	0	121	1	0	2	0	0	0	0	0	0	0	0	0	0	0	0	0	0	0	0
ASV_659	1	0	3	1	0	0	0	0	0	0	0	0	0	0	0	0	2	0	0	0	0	0	0	0	0	0	0	0	0	0	0	0	0	0	0	0	0	0	0	0	1	0	0	0	0	0	0	0	0
ASV_2029	0	0	0	0	0	0	0	0	0	0	0	0	0	0	0	0	30	0	0	0	0	0	0	0	0	0	0	0	0	5	0	0	0	0	0	0	0	0	0	0	0	0	0	0	0	0	0	0	0
ASV_13312	1	0	1	0	2	0	0	0	0	3	0	0	1	1	1	0	0	0	0	0	0	0	3	0	0	0	0	0	0	0	0	0	0	0	0	0	0	3	0	1	0	0	4	0	1	0	0	0	0
ASV_2680	0	0	0	0	0	0	0	0	0	0	0	0	0	0	0	0	0	24	0	0	0	0	0	0	0	4	0	0	0	0	0	0	0	0	0	0	0	0	0	0	0	0	0	0	0	0	0	0	0
ASV_10661	1	0	1	0	0	0	0	0	0	0	0	0	0	0	0	0	0	0	0	0	0	0	0	0	0	0	0	0	0	0	0	0	0	0	0	0	0	0	0	0	0	0	0	0	0	0	0	0	0
ASV_9380	0	0	0	0	0	0	0	0	0	0	0	0	0	0	0	0	0	0	0	0	0	0	0	0	0	0	0	0	0	0	0	0	0	0	0	0	0	0	0	0	0	0	0	0	0	0	0	0	0
ASV_15743	0	0	0	0	0	0	0	0	0	0	0	0	0	0	0	0	0	0	0	0	0	0	0	0	0	0	0	0	0	0	0	0	0	0	0	0	0	0	0	0	0	0	0	0	0	0	0	0	0
ASV_10656	2	0	0	0	0	0	0	0	0	0	0	1	0	0	0	0	0	0	0	2	0	0	0	0	16	0	4	0	0	0	0	0	0	0	0	0	1	0	0	0	0	0	0	0	1	0	0	0	0
ASV_1655	1	0	0	2	0	0	0	0	3	2	0	0	0	0	1	0	0	0	0	0	0	0	7	0	0	0	0	0	0	1	0	0	0	0	0	0	0	1	0	0	0	0	3	2	0	0	1	0	0
ASV_10695	1	0	0	0	0	0	0	0	0	0	0	0	0	0	0	1	0	0	0	0	0	0	0	0	0	0	0	0	0	1	0	0	9	0	0	0	0	0	0	0	0	0	0	0	0	0	0	0	0
ASV_2685	2	0	0	0	0	0	0	0	0	0	0	0	0	0	0	0	1	0	0	0	0	0	0	0	0	0	0	0	0	10	0	0	0	0	0	0	0	0	0	0	0	0	0	0	0	0	0	0	0
ASV_1636	1	0	0	2	0	0	0	0	0	0	0	0	0	0	0	0	0	0	0	0	0	0	0	0	0	0	0	0	0	0	0	0	0	0	0	0	0	0	0	0	0	0	0	0	0	0	0	0	0
ASV_8143	0	0	0	0	0	0	0	0	0	0	0	0	0	0	0	0	0	0	0	0	0	0	0	0	0	0	0	0	0	0	0	0	0	0	0	0	0	0	0	0	0	0	0	0	0	0	0	0	0
ASV_4042	2	9	0	0	0	0	0	0	0	0	0	0	0	0	0	0	0	0	0	0	0	0	0	0	0	0	0	0	0	0	0	0	0	0	0	0	0	0	0	2	1	0	0	0	0	0	0	0	0
ASV_2549	0	0	0	0	0	0	0	0	0	0	0	0	0	0	0	0	42	0	0	0	0	0	0	0	0	0	0	0	0	0	0	0	0	0	0	0	0	0	0	0	0	0	0	0	0	0	0	0	0
ASV_10573	1	0	0	0	2	0	0	0	0	0	2	0	0	0	0	0	0	0	0	0	0	0	1	0	0	0	0	0	0	0	0	0	0	0	0	0	0	0	0	0	0	1	3	1	0	0	0	2	1
ASV_1452	3	0	0	0	0	0	0	0	0	0	0	2	0	0	0	0	0	0	0	8	1	0	0	1	1	0	4	0	0	0	0	0	0	0	0	0	0	0	0	0	0	1	0	0	2	0	0	0	0
ASV_13322	0	0	0	0	0	0	0	0	0	0	0	0	0	0	0	0	0	0	0	0	0	0	0	0	0	0	0	2	0	0	0	0	0	0	0	0	0	0	0	0	0	0	0	0	0	0	0	0	0
ASV_277	3	0	0	12	0	0	1	0	0	1	0	1	0	7	0	1	0	0	0	0	0	0	18	0	0	0	0	36	1	0	3	0	0	7	0	0	3	0	0	1	0	0	0	23	0	16	4	2	0
ASV_12179	0	0	0	0	0	0	0	0	0	0	0	5	0	0	0	0	0	0	0	0	0	0	0	0	0	0	0	0	0	0	0	0	0	0	0	0	0	0	0	0	0	0	0	0	0	0	0	0	0
ASV_858	1	0	0	0	0	0	0	0	0	0	0	0	0	0	0	0	0	0	0	0	0	0	0	0	0	0	0	0	0	0	0	0	0	0	0	0	0	0	0	0	0	0	0	0	0	0	0	0	0
ASV_5886	0	0	0	0	0	0	0	0	0	0	0	0	0	0	0	0	0	0	0	0	0	0	0	0	0	0	0	0	0	0	0	0	0	0	0	0	0	0	0	0	0	0	0	0	0	0	0	0	0
ASV_13019	0	0	0	1	2	0	4	3	62	0	0	0	1	1	5	2	0	0	36	0	0	1	0	0	0	1	1	0	1	0	0	13	3	1	92	0	2	0	1	0	0	7	0	46	0	16	17	4	5
ASV_3708	1	0	0	0	0	0	0	0	0	0	0	1	0	0	0	0	0	0	0	0	0	0	0	0	0	0	0	0	0	0	0	0	0	0	0	0	0	0	0	0	0	1	3	0	0	0	0	0	0
ASV_6367	1	0	0	0	1	0	0	0	0	0	0	1	0	0	0	0	0	0	0	0	0	0	0	0	0	0	0	0	0	0	0	0	0	0	0	0	0	0	0	0	0	0	0	0	0	0	0	0	0
ASV_11638	0	0	0	0	0	0	0	0	0	0	0	0	0	0	0	0	0	0	0	7	0	0	0	0	0	0	0	0	0	0	0	0	0	0	0	0	0	0	0	0	0	0	0	0	0	0	0	0	0
ASV_5326	1	0	1	0	3	0	0	0	0	5	4	25	4	3	3	0	0	0	0	0	0	0	17	0	0	0	0	11	0	0	0	0	0	0	0	0	0	10	2	31	0	0	6	1	2	0	1	0	0
ASV_8420	1	0	0	0	0	0	0	0	0	0	0	0	0	0	0	0	1	0	0	2	0	0	0	0	0	0	0	0	0	0	0	0	0	0	0	0	0	0	1	1	2	0	0	0	0	0	0	0	0
ASV_10178	2	0	0	0	4	0	0	0	0	0	0	5	0	0	0	0	0	0	0	0	0	0	0	0	0	0	0	0	0	0	0	0	0	0	0	0	0	1	0	0	0	0	0	0	0	0	0	0	0
ASV_7070	3	0	5	4	5	9	1	0	6	7	5	4	4	6	14	0	1	20	0	0	0	0	10	0	0	0	0	1	10	5	1	5	1	1	6	1	0	1	1	0	13	7	15	5	0	2	4	1	0
ASV_644	2	0	1	0	0	0	0	6	0	0	1	1	0	0	0	1	69	0	0	30	0	0	0	0	0	0	0	0	0	0	1	0	6	0	0	4	2	0	0	0	1	0	0	1	0	0	0	4	0
ASV_12207	1	1	5	0	7	9	4	0	4	6	8	0	46	5	31	2	0	0	8	0	0	0	3	1	0	0	0	1	17	1	2	2	0	0	4	0	1	8	0	1	19	29	1	3	1	1	3	1	1
ASV_11705	1	0	0	0	0	0	0	0	0	0	0	0	0	0	0	0	9	0	0	0	0	0	0	0	0	0	0	0	0	5	0	0	0	0	0	0	0	0	0	1	0	0	0	0	2	0	0	0	0
ASV_469	3	1	2	2	0	0	0	0	0	0	6	0	0	0	1	66	18	17	0	15	31	23	0	30	8	0	0	1	4	24	4	0	14	0	1	2	1	3	0	4	2	0	0	0	0	0	2	1	2
ASV_4022	1	0	0	0	0	0	0	0	0	0	0	0	0	0	0	0	0	0	0	0	0	0	0	0	0	0	0	0	0	0	0	0	0	0	0	0	0	0	0	0	0	0	0	0	0	0	0	0	0
ASV_2052	1	0	4	0	0	0	1	0	0	0	0	0	0	0	0	1	0	1	0	0	0	0	0	0	0	0	0	0	0	13	2	0	0	1	0	0	0	0	0	1	6	0	0	0	5	0	0	0	0
ASV_10213	1	0	0	0	0	0	0	0	0	0	0	0	0	0	0	0	0	0	0	0	0	0	0	0	0	0	0	0	0	0	0	0	0	0	0	0	0	0	0	1	3	1	0	0	0	0	0	0	0
ASV_8890	1	0	0	0	0	0	0	0	0	0	0	0	0	0	0	0	0	0	0	0	0	0	0	0	0	0	0	0	0	0	0	0	0	0	0	0	0	0	0	0	0	0	0	0	0	0	0	0	0
ASV_12708	0	0	0	0	0	0	0	0	0	0	0	0	0	0	0	0	0	0	0	0	0	0	0	0	0	0	0	0	0	0	0	0	0	0	0	0	0	0	0	0	0	0	0	0	0	0	0	0	0
ASV_3125	1	0	0	0	0	0	0	0	0	0	0	1	0	0	0	0	0	0	0	0	0	0	0	0	0	0	0	0	0	0	0	0	1	0	0	1	0	0	0	0	0	0	0	0	2	0	0	0	0
ASV_519	2	0	0	0	0	0	0	0	0	1	0	1	0	1	0	0	0	0	0	0	0	0	0	0	0	0	0	0	0	1	0	0	0	0	0	0	13	1	0	1	2	1	0	35	0	1	0	2	0
ASV_2195	1	0	0	0	0	0	0	0	0	0	0	0	0	0	0	0	0	0	0	0	0	0	0	0	0	0	0	0	0	0	0	0	0	0	0	0	0	0	0	0	0	0	0	0	3	0	0	0	0
ASV_3216	1	0	0	0	0	0	0	0	0	0	0	0	0	0	0	0	0	0	0	0	0	0	0	0	0	0	0	0	0	0	0	0	0	0	0	0	0	0	0	0	0	0	0	0	1	0	0	0	0
ASV_7633	0	0	1	0	0	0	0	0	0	0	0	0	0	0	0	0	0	0	0	0	0	0	0	0	0	0	0	0	0	0	0	0	2	0	0	0	0	0	0	0	0	0	0	0	2	0	0	0	0
ASV_6191	1	0	0	25	1	218	0	0	0	0	1	1	1	0	0	0	0	0	0	0	0	0	0	0	0	0	0	0	1	0	0	0	0	16	0	0	0	0	0	0	0	0	0	0	4	0	0	0	0
ASV_7024	0	0	1	0	0	0	0	0	0	0	0	0	0	0	0	0	0	0	0	0	0	0	0	0	0	0	0	0	0	0	1	0	0	0	0	0	0	0	0	0	4	0	0	0	0	0	0	0	0
ASV_453	3	0	5	7	1	0	0	0	0	12	1	0	0	0	7	1	0	0	0	0	0	0	4	0	0	0	0	0	19	2	0	1	0	0	0	0	2	2	0	3	4	0	8	25	0	3	0	1	1
ASV_2790	0	0	0	0	1	0	0	0	0	0	0	14	0	32	0	0	0	0	0	0	0	0	1	0	0	0	0	4	0	0	0	0	0	0	0	0	0	0	1	0	0	0	1	0	0	0	0	0	0
ASV_13069	0	0	0	0	0	0	0	0	0	0	0	0	0	0	0	0	0	0	0	0	0	0	0	0	0	0	0	0	0	0	0	0	0	0	0	0	0	0	0	0	0	0	0	0	0	0	0	0	0
ASV_15867	1	0	1	0	0	0	1	0	0	0	0	0	0	0	0	0	0	0	0	0	0	0	0	0	0	0	0	0	0	0	0	0	0	0	0	0	0	0	0	0	0	0	0	0	0	0	0	0	0
ASV_1420	0	0	0	0	0	0	0	0	0	0	0	0	0	0	0	1	0	0	0	0	0	0	0	0	0	0	0	0	0	0	0	0	0	0	0	0	0	0	0	0	0	0	0	0	0	0	0	0	0
ASV_786	1	0	0	67	0	0	0	0	0	0	0	1	0	0	0	0	0	0	0	0	0	0	0	0	0	0	0	0	0	0	0	0	0	0	0	0	0	0	0	0	2	0	0	0	1	0	0	0	0
ASV_4139	2	0	0	1	0	0	0	0	0	0	0	0	0	0	0	0	0	0	0	0	0	0	0	6	0	0	0	0	0	0	0	0	0	2	0	0	0	0	0	0	0	0	0	0	0	0	0	0	0
ASV_4256	0	0	0	0	0	0	0	0	0	0	0	0	0	0	0	0	0	0	0	0	0	0	0	0	0	0	0	0	0	20	0	0	0	0	0	0	0	0	0	0	0	0	0	0	0	0	0	0	0
ASV_5852	0	0	1	0	0	0	0	0	0	0	6	0	0	0	0	0	1	0	1	0	0	0	0	0	0	0	0	0	0	0	0	0	0	0	0	0	0	0	0	0	2	0	0	0	8	0	0	0	0
ASV_2514	1	0	0	0	0	0	0	0	0	0	0	0	0	0	0	0	0	0	0	0	0	0	0	0	0	0	0	0	0	0	0	0	0	0	0	0	0	0	0	0	0	0	0	0	0	0	34	1	1
ASV_4457	0	0	0	0	0	0	0	0	0	0	0	0	0	0	0	0	0	0	0	0	0	0	0	0	0	0	0	0	0	0	0	0	0	0	0	0	0	0	0	0	0	0	0	0	0	0	0	0	0
ASV_12542	1	0	0	0	0	0	0	0	0	0	0	0	0	0	0	0	0	13	0	0	0	0	1	1	0	5	1	0	0	0	0	0	5	0	0	0	0	0	0	0	0	0	0	0	0	0	0	0	0
ASV_4908	1	0	1	0	0	0	0	0	0	0	0	0	0	0	0	0	0	0	0	0	0	0	0	0	0	0	0	0	0	0	0	0	0	0	0	0	0	0	0	0	0	0	0	0	0	0	0	0	0
ASV_5579	0	0	2	0	0	0	1	0	0	0	0	0	0	0	0	0	0	0	0	0	0	0	0	0	0	0	0	0	0	5	0	0	0	2	0	0	0	0	0	0	0	0	0	0	1	0	0	0	0
ASV_7907	1	0	0	0	0	0	0	0	0	0	0	0	0	0	0	0	0	0	0	0	0	0	0	0	0	0	0	0	0	0	0	0	0	2	0	0	0	0	0	1	0	0	0	0	0	0	0	0	0
ASV_2379	2	16	0	0	0	0	0	0	0	0	0	0	0	0	0	0	0	0	0	0	0	0	0	0	0	0	0	0	0	0	0	0	0	0	0	0	0	0	0	0	0	0	0	0	0	0	0	0	0
ASV_2569	0	0	10	1	0	0	0	0	0	0	0	1	0	0	0	0	0	0	0	0	0	0	1	0	0	0	0	0	0	0	0	0	0	1	0	0	0	0	0	0	0	0	0	1	19	1	0	433	0
ASV_1956	2	0	0	0	0	0	0	0	0	0	0	0	0	0	0	0	0	0	0	0	0	0	0	0	0	0	0	0	0	0	1	0	0	0	0	0	0	0	0	0	0	0	0	0	0	0	0	0	0
ASV_15155	0	0	0	0	0	0	0	0	0	0	0	0	0	0	0	0	0	0	0	0	0	0	0	0	0	0	0	0	0	19	0	0	0	0	0	0	0	0	0	0	0	0	0	0	0	0	0	0	0
ASV_7278	1	0	0	0	0	0	0	0	0	0	0	0	0	0	0	0	0	1	0	0	0	0	0	1	0	0	0	0	0	0	0	0	0	0	0	0	0	0	0	0	2	0	0	0	0	0	0	0	0
ASV_2359	1	0	0	0	0	0	0	0	0	0	0	0	0	0	0	0	0	10	0	0	0	0	0	0	15	0	0	0	0	0	0	0	0	0	0	0	0	0	0	0	0	0	0	0	0	0	0	0	0
ASV_2105	1	0	2	0	0	0	0	1	0	0	0	0	0	0	0	0	0	63	0	0	0	0	0	4	0	0	0	0	0	0	0	0	0	0	0	0	0	0	0	0	0	0	0	0	0	0	0	0	0
ASV_3411	0	0	0	0	0	0	0	0	0	0	0	1	0	0	0	0	0	0	0	0	0	0	0	19	0	0	0	0	0	0	0	0	0	1	0	0	0	0	0	0	0	0	0	0	0	0	0	0	0
ASV_540	1	0	1	0	1	0	0	0	2	0	0	0	1	1	2	0	0	0	0	0	0	0	2	0	0	0	0	0	0	0	0	11	0	2	0	0	3	2	3	0	7	0	0	2	0	0	0	0	1
ASV_10315	2	0	0	0	0	0	0	0	0	0	0	0	0	0	0	0	0	0	0	0	0	0	0	0	0	0	0	0	0	0	0	0	0	0	0	0	0	0	0	0	0	0	0	0	0	0	0	0	0
ASV_2521	1	47	0	0	0	0	0	0	0	0	0	0	0	0	0	0	0	0	0	0	0	0	0	1	4	0	0	0	0	0	0	0	0	0	0	0	0	0	0	0	0	0	0	0	0	0	0	0	0
ASV_10919	1	0	0	0	0	0	0	0	0	0	0	0	0	0	0	0	0	0	0	0	0	0	0	0	0	0	0	0	0	0	0	0	0	0	0	0	0	0	0	0	0	0	0	0	0	0	0	0	0
ASV_413	2	0	2	7	1	5	15	0	0	2	1	3	3	1	0	0	0	0	0	0	0	0	4	0	0	0	0	2	9	2	0	0	0	4	1	0	0	2	0	0	3	5	0	0	0	0	0	0	1
ASV_6073	1	28	0	0	0	0	0	0	0	0	0	0	0	0	0	0	0	0	0	0	0	0	0	0	0	0	0	0	0	0	0	0	0	0	0	0	0	0	0	0	0	0	0	0	0	0	0	0	0
ASV_13541	0	0	0	0	0	0	0	1	0	4	0	0	0	0	0	0	0	0	3	0	0	0	0	0	0	0	0	7	1	0	0	0	0	0	3	0	0	0	5	0	0	2	11	3	0	3	0	2	2
ASV_12853	1	2	0	0	0	0	0	0	0	0	0	0	0	0	0	0	0	0	0	0	0	0	0	0	0	0	0	0	0	0	0	0	0	0	0	0	0	0	0	0	0	0	0	0	0	0	0	0	0
ASV_124	1	0	1	21	0	0	0	0	2	3	0	0	0	2	3	0	1	1	0	0	0	0	0	0	0	0	0	0	3	1	0	3	2	0	0	0	15	0	48	1	24	1	9	2	0	0	0	0	0
ASV_640	0	29	0	0	0	1	0	0	0	0	0	6	0	0	0	4	14	0	0	46	0	42	0	0	0	0	0	0	0	7	0	0	4	0	0	5	3	0	0	0	0	0	1	0	2	1	0	0	0
ASV_3753	0	0	0	0	0	0	0	0	0	0	0	0	0	0	0	0	0	0	0	0	0	0	0	49	0	0	0	0	0	0	0	0	0	0	0	0	0	0	0	0	0	0	0	0	0	0	0	0	0
ASV_589	1	1	0	0	1	1	0	0	2	0	0	1	1	12	0	0	0	0	0	0	0	0	0	0	0	0	0	0	0	0	0	7	0	0	1	0	1	7	1	0	8	0	0	0	0	0	0	0	2
ASV_382	1	0	14	0	0	0	0	2	0	0	0	0	0	0	9	0	0	0	0	0	0	0	1	1	0	0	0	0	0	0	0	96	1	1	3	0	6	9	0	0	0	0	0	0	0	0	56	1	0
ASV_4686	0	0	0	0	0	0	0	0	0	0	0	0	0	0	0	0	0	0	0	0	0	0	0	0	0	0	0	0	0	0	0	0	0	0	0	0	0	0	0	0	0	0	0	0	0	0	0	0	0
ASV_1076	0	0	0	0	0	0	1	0	0	0	0	0	0	0	0	0	0	0	0	0	0	0	0	0	0	0	16	0	3	1	0	0	4	0	0	1	1	0	0	0	0	0	0	0	3	0	0	0	0
ASV_233	0	0	0	0	3	0	3	1	32	3	2	11	4	0	0	0	0	0	3	0	0	1	0	0	0	0	0	5	0	0	0	4	2	4	4	0	14	13	1	47	20	8	0	1	1	3	0	6	27
ASV_534	0	0	0	4	0	0	0	0	0	0	0	0	0	0	0	0	0	0	0	0	0	0	1	0	0	0	0	0	2	0	0	0	0	0	0	0	1	0	1	0	0	0	0	2	0	1	1	2	0
ASV_8343	1	0	1	0	1	5	1	0	0	7	3	7	7	3	12	0	1	0	1	0	0	0	9	0	0	0	0	1	16	0	2	0	0	0	1	0	0	1	4	2	23	13	5	0	4	0	0	0	0
ASV_74	3	1	4	3731	3	4	19	4	20	1	1	0	8	11	21	0	0	0	2	2	0	0	9	2	0	0	2	7	7	24	0	18	2	15	6	1	11	3	6	7	3	19	2	64	6	6	39	12	5
ASV_8658	1	0	0	0	0	0	0	0	0	0	0	0	0	0	0	0	0	0	0	0	0	0	0	0	0	0	0	0	0	0	0	0	0	0	0	0	0	0	0	0	0	0	0	0	0	0	0	0	0
ASV_2308	1	0	0	0	21	0	2	0	0	2	0	7	1	1	0	0	0	0	0	0	0	0	18	0	0	0	0	1	0	0	0	0	0	3	0	0	0	1	2	0	3	0	0	0	0	0	0	1	0
ASV_13869	1	0	5	0	0	0	0	0	0	0	0	1	0	0	0	0	26	0	0	0	0	0	0	0	0	0	2	0	0	3	0	0	0	0	0	0	0	0	0	0	1	0	0	0	1	0	0	0	0
ASV_5795	1	0	0	4	0	9	0	0	0	2	1	0	61	2	0	0	0	0	0	0	0	0	2	0	0	0	0	34	21	1	0	0	0	5	0	0	0	4	25	0	0	52	10	0	0	0	0	0	0
ASV_356	1	0	1	0	2	0	3	5	11	2	0	0	4	2	2	2	0	1	0	0	0	1	4	5	0	0	0	0	0	2	0	29	0	0	0	0	2	7	1	4	19	1	18	3	0	2	11	14	7
ASV_3415	0	0	1	0	0	0	0	0	0	0	0	0	0	0	0	0	0	0	0	0	0	4	0	0	0	0	0	0	0	0	0	0	0	1	0	0	0	0	0	0	0	0	0	0	1	0	0	0	0
ASV_289	0	0	0	2	0	0	0	3	0	0	0	347	0	1	0	0	0	0	0	0	0	0	0	0	0	0	0	0	0	1	0	0	0	0	0	0	0	42	2	1	3	0	2	0	0	0	0	34	1
ASV_14053	2	0	1	0	0	0	0	0	0	0	0	0	0	0	0	0	0	0	0	0	0	0	0	0	0	0	0	0	0	0	0	0	0	0	0	0	0	0	0	0	0	0	0	0	1	0	0	0	0
ASV_1461	0	1	0	0	0	0	0	0	0	0	0	0	0	0	0	0	5	0	0	19	0	0	0	5	0	0	0	0	0	0	0	0	1	0	0	0	0	0	0	0	0	0	0	0	1	0	0	0	0
ASV_8608	3	0	0	0	0	0	0	0	0	0	0	0	0	0	0	0	0	0	0	0	0	0	0	0	0	0	0	0	0	0	0	0	0	0	0	0	0	0	0	0	0	0	0	0	1	0	0	0	0
ASV_9322	0	0	16	3	10	12	11	24	332	11	3	0	15	19	15	207	1	6	326	1	0	1	8	3	0	1	0	0	13	6	1	77	2	1	340	7	97	9	3	1	8	5	6	13	0	3	56	4	20
ASV_6295	2	0	1	1	0	0	1	0	0	0	0	1	0	2	5	0	0	0	0	0	0	0	0	0	0	0	0	0	2	0	0	0	0	0	0	0	0	0	0	3	0	1	2	0	0	0	0	0	0
ASV_523	1	40	16	1	0	0	1	1	0	0	0	1	0	0	0	1	1	0	0	0	0	0	0	10	1	0	1	0	0	0	0	0	0	1	0	2	0	0	0	0	0	0	0	0	38	0	0	308	0
ASV_528	6	1	9	0	0	0	0	4	1	0	0	1	0	0	0	3	1	28	0	1	2	0	0	0	12	1	0	1	0	1	0	1	328	0	0	0	4	0	0	0	0	0	0	1	14	0	0	1	0
ASV_5347	0	0	0	0	1	0	0	0	1	0	0	0	0	0	5	0	0	0	0	0	0	0	0	0	0	0	0	0	1	0	1	0	0	0	0	0	0	0	0	0	0	0	0	6	0	4	0	0	0
ASV_217	2	0	1	0	1	0	2	20	2	4	1	1	12	0	0	1	0	0	312	0	0	0	0	0	0	0	0	43	0	0	3	0	1	40	0	0	1	77	1	1	0	1	1	0	4	0	0	18	4
ASV_15025	1	0	0	0	0	0	0	0	0	0	0	0	0	0	0	0	0	0	0	0	0	0	0	0	0	0	0	0	0	0	0	0	0	0	0	0	0	0	0	0	0	0	0	0	0	0	0	0	0
ASV_4029	2	0	2	3	1	1	0	0	1	2	0	0	2	0	1	0	0	1	2	0	0	0	8	0	0	0	0	14	4	0	0	0	0	0	0	0	0	2	11	0	0	4	7	0	4	3	0	0	0
ASV_2166	1	7	0	0	0	0	0	0	0	0	0	1	0	0	0	0	0	0	0	0	7	0	0	0	0	11	0	0	0	0	0	0	0	0	0	0	0	0	0	0	1	0	0	0	0	0	0	0	0
ASV_2329	0	0	12	0	0	0	0	0	0	0	0	0	0	0	0	0	0	0	0	0	0	0	0	0	0	0	10	0	0	0	0	0	0	0	0	0	0	0	0	1	0	0	0	0	2	0	0	0	0
ASV_1885	0	0	0	9	0	0	1	0	0	0	0	0	0	1	0	0	0	0	0	1	0	0	1	0	0	0	0	0	4	0	0	0	0	0	0	0	0	0	0	0	0	0	0	0	0	2	1	0	1
ASV_5797	1	0	2	0	0	0	0	0	0	0	0	1	0	0	0	0	0	0	0	0	0	0	0	0	0	0	0	0	0	0	0	0	0	0	0	0	0	0	0	1	0	0	0	0	5	0	0	11	0
ASV_3444	0	0	0	0	0	0	0	0	0	0	0	0	0	0	0	0	0	0	0	0	0	0	0	0	0	23	0	0	0	0	0	0	0	0	0	0	0	0	0	0	0	0	0	0	0	0	0	0	0
ASV_522	0	0	0	0	0	0	0	3	4	0	0	1	0	3	0	0	0	0	0	0	0	0	0	0	0	0	0	1	0	0	0	0	0	0	0	0	0	16	0	3	0	0	2	2	1	7	1	0	31
ASV_13444	0	0	0	0	0	0	0	0	0	5	0	2	0	0	1	0	0	0	0	0	0	0	0	0	0	0	0	0	0	2	0	0	0	0	0	0	0	0	0	9	0	0	1	0	0	0	0	0	0
ASV_2256	0	0	0	0	0	0	0	0	0	0	0	0	0	0	0	0	1	0	0	0	0	0	1	0	0	0	0	0	0	0	0	0	0	0	0	0	0	0	0	0	0	0	0	0	0	0	0	0	0
ASV_328	1	0	12	0	0	4	0	0	30	1	0	2	0	0	4	0	0	0	0	0	0	0	2	0	0	0	0	0	0	0	0	1	0	2	5	0	10	2	1	0	2	2	0	1	1	19	0	0	0
ASV_8068	0	0	0	0	0	0	0	0	0	0	0	0	0	0	0	0	0	0	0	0	0	0	0	0	0	0	0	0	0	3	0	0	0	0	0	0	0	0	0	0	0	0	0	0	0	0	0	0	0
ASV_6512	1	0	3	1	0	0	0	0	5	0	1	0	0	4	0	0	0	0	0	0	0	0	3	1	0	0	0	0	0	0	0	0	0	0	1	0	0	3	0	1	5	1	0	2	0	0	0	1	0
ASV_901	1	0	0	0	0	0	0	0	0	0	0	3	0	0	0	0	0	0	0	91	7	1	0	1	24	0	1	1	0	5	1	0	0	1	0	1	0	0	0	0	0	0	0	0	7	0	1	0	0
ASV_8860	1	0	1	0	0	0	0	0	0	0	0	0	0	0	0	0	0	0	0	0	0	0	0	0	0	0	0	0	0	0	0	0	0	0	0	0	0	0	0	0	0	0	0	0	0	0	0	0	0
ASV_1040	1	0	0	0	0	0	0	0	0	0	0	0	0	0	0	0	0	0	0	6	70	0	0	4	21	37	6	0	0	0	0	0	2	0	0	0	2	0	0	3	0	0	0	1	0	0	1	0	0
ASV_537	1	0	0	0	0	1	0	1	5	0	0	1	0	0	1	0	0	0	1	0	0	0	1	0	0	0	0	1	0	0	0	0	0	0	1	0	0	1	0	27	0	0	2	0	0	0	0	3	0
ASV_4676	2	0	6	0	0	0	0	0	0	0	0	0	0	0	0	0	0	0	0	0	0	0	0	0	0	0	0	0	0	0	0	0	0	0	0	0	0	0	0	0	0	0	0	0	8	0	0	0	0
ASV_8889	0	0	1	0	1	1	0	0	0	1	0	0	0	1	0	0	0	0	0	0	0	0	2	0	0	0	0	2	2	0	0	0	0	0	1	0	0	2	2	0	0	0	1	1	1	0	0	0	0
ASV_400	1	35	0	2	0	1	2	0	0	0	0	0	0	0	0	0	0	20	0	0	0	0	0	16	0	0	0	0	4	8	0	0	5	0	0	0	4	0	0	0	3	0	0	0	2	1	0	0	0
ASV_2387	0	0	0	1	0	0	0	0	0	5	0	0	0	0	3	0	0	0	0	0	0	0	0	0	0	0	0	0	12	0	0	1	0	0	0	0	0	1	10	3	1	0	9	7	0	3	0	0	0
ASV_2861	1	0	0	0	1	0	1	10	55	0	3	1	15	0	0	12	0	2	17	0	0	0	1	0	0	0	0	1	1	0	0	37	3	0	49	0	46	1	0	0	0	1	0	0	2	2	1	0	3
ASV_1831	1	0	4	0	0	0	0	0	0	0	0	0	0	0	0	0	0	0	0	0	0	0	0	0	0	0	0	0	0	1	0	0	0	0	0	0	0	0	0	0	0	0	0	0	1	0	0	0	0
ASV_2251	1	0	1	0	2	0	0	0	0	2	0	2	0	3	1	2	0	0	0	0	0	0	0	2	0	0	0	1	0	0	0	9	1	0	0	0	4	0	1	1	5	0	3	1	1	1	4	0	2
ASV_5026	0	0	0	0	1	0	0	0	0	0	0	1	0	0	0	0	0	0	0	0	0	0	0	0	0	0	0	0	0	0	0	0	0	0	0	0	0	0	0	0	0	0	1	0	1	0	0	0	0
ASV_10581	1	0	1	1	0	0	0	0	1	4	1	0	2	1	3	0	0	0	0	0	0	0	0	1	0	0	0	0	0	0	0	7	0	0	0	0	1	0	0	1	4	0	0	0	0	1	0	0	0
ASV_8382	1	0	0	0	0	0	0	0	0	0	0	0	0	0	0	0	0	0	1	0	0	0	0	0	0	0	0	0	0	0	0	0	0	0	0	0	0	0	0	0	0	0	0	0	0	0	0	0	0
ASV_5024	0	0	0	0	0	0	0	0	0	0	0	0	0	0	0	0	0	0	0	0	0	0	0	11	0	0	0	0	0	0	0	0	0	0	0	0	0	0	0	0	0	0	0	0	0	0	0	0	0
ASV_782	1	0	0	0	1	0	0	0	0	0	0	2	0	1	0	0	1	0	0	0	0	0	0	2	0	0	0	1	0	0	0	0	0	0	0	0	21	0	3	2	0	0	0	7	0	0	0	0	0
ASV_7000	1	0	0	0	0	0	0	0	0	0	0	0	0	0	0	0	0	0	0	0	0	0	0	0	0	0	0	0	0	0	0	0	0	0	0	0	0	0	0	0	0	0	0	0	0	0	0	0	0
ASV_5481	0	0	0	0	0	2	0	0	0	0	0	1	0	0	1	0	0	0	0	0	0	0	0	0	0	0	0	0	0	3	0	0	0	0	0	0	0	1	0	1	1	0	0	0	0	0	0	1	0
ASV_2372	0	0	0	0	97	0	1	0	0	8	0	48	0	8	0	0	0	0	0	0	0	0	10	0	0	0	0	9	0	0	0	0	0	0	0	0	0	1	2	1	13	0	0	0	0	0	0	0	0
ASV_6108	1	0	0	0	0	0	0	0	0	0	0	0	1	0	0	0	0	0	2	0	0	0	0	0	0	0	0	11	1	0	0	0	0	1	0	0	1	1	13	0	0	4	3	1	0	1	0	0	0
ASV_1166	2	0	0	3	0	0	0	0	0	0	0	6	0	0	0	0	0	0	0	0	0	0	0	0	0	0	0	0	0	0	0	0	0	1	0	0	0	0	0	0	0	0	0	0	6	0	0	0	0
ASV_1536	1	0	1	0	0	0	0	0	0	0	0	0	0	1	0	0	0	0	0	0	0	0	0	0	0	0	0	0	0	0	0	0	0	0	0	0	0	0	0	0	0	0	0	13	0	0	0	0	0
ASV_3009	1	0	0	0	0	0	0	0	0	0	0	0	0	0	0	0	6	21	0	0	0	0	0	0	0	0	0	0	0	31	0	0	0	0	0	0	0	0	0	0	2	0	0	0	0	0	0	0	0
ASV_6806	2	0	0	0	0	0	0	0	0	0	0	0	0	0	0	0	0	0	0	0	0	0	0	0	0	0	0	0	0	0	0	0	0	0	0	0	0	0	0	0	0	0	0	0	0	0	0	0	0
ASV_4399	0	0	1	0	0	0	0	0	0	0	0	1	0	0	0	0	0	0	0	0	0	0	0	0	0	0	0	0	0	0	0	0	0	0	0	0	0	0	0	0	0	0	0	0	2	0	0	0	0
ASV_11515	0	0	0	0	0	0	0	0	0	0	0	0	0	0	0	0	0	0	0	0	0	0	0	4	0	0	0	0	0	0	0	0	0	0	0	0	0	0	0	0	0	0	0	0	0	0	0	0	0
ASV_3402	1	0	0	0	0	0	0	0	0	0	0	0	0	0	0	0	0	0	0	0	0	0	2	0	0	0	0	0	0	0	0	1	0	0	0	0	0	1	0	0	0	0	1	5	0	0	0	0	1
ASV_7074	1	0	0	0	0	0	0	0	0	0	0	0	0	0	0	0	0	0	0	0	0	0	0	0	0	0	0	0	0	0	0	0	0	1	0	0	0	0	0	2	0	0	0	0	0	0	0	0	0
ASV_4514	2	0	0	0	0	0	0	0	0	0	0	0	0	0	0	0	68	0	0	0	0	0	0	0	0	0	0	0	0	0	0	0	1	0	0	0	0	0	0	0	0	0	0	1	1	0	0	0	0
ASV_6194	0	0	0	0	0	0	0	0	0	0	0	0	0	0	0	0	0	0	0	0	0	0	0	0	0	0	0	0	0	0	0	0	0	0	0	0	0	0	0	0	1	0	0	0	0	0	0	0	0
ASV_548	2	0	6	0	1	1	0	0	3	6	2	1	0	6	2	0	0	0	0	1	0	0	3	0	0	0	0	0	1	0	0	11	0	1	2	0	4	5	0	2	2	0	0	9	0	0	0	1	4
ASV_13226	2	0	9	0	0	0	0	0	0	55	0	0	0	40	65	0	0	0	0	0	0	0	14	0	0	0	0	1	2	14	3	0	0	0	0	0	0	12	5	3	27	0	4	0	0	0	0	0	0
ASV_512	3	0	1	0	0	0	0	1	1	0	0	0	1	4	6	4	0	0	2	1	0	12	1	0	3	1	1	0	16	1	0	32	3	0	3	0	15	1	2	2	4	1	6	79	0	90	20	9	73
ASV_4396	0	0	2	0	0	0	0	0	0	0	0	0	0	0	0	0	0	0	0	0	0	0	0	0	0	0	0	0	0	0	0	0	0	0	0	0	0	0	0	0	0	0	0	0	4	0	0	1	0
ASV_255	3	4	3	6	2	12	6	0	3	0	38	1	0	0	0	4	0	14	1	0	0	1	14	0	0	0	0	1	5	2	1	1	0	2	0	2	3	0	4	0	0	0	1	0	0	0	4	2	0
ASV_7315	0	0	20	0	0	0	0	0	0	0	0	3	0	1	0	0	0	0	0	0	0	0	4	0	0	0	0	3	0	0	0	0	0	0	0	0	0	0	3	0	1	0	2	0	0	0	0	0	0
ASV_9874	0	0	9	0	0	0	0	0	0	0	0	0	0	0	0	0	0	0	0	0	0	0	0	0	0	0	0	0	0	0	0	0	0	0	0	0	0	0	0	0	0	0	0	0	2	0	0	0	0
ASV_12125	1	12	1	0	0	0	0	0	0	0	0	0	0	0	0	0	0	0	0	0	0	0	0	0	0	0	0	0	0	0	0	0	0	0	0	0	0	0	0	0	0	0	0	0	2	0	0	0	0
ASV_4207	0	0	5	0	0	0	0	0	0	0	0	0	0	0	0	0	0	0	0	0	0	0	0	0	0	0	0	0	0	0	0	0	0	0	0	0	0	0	0	0	2	0	0	0	2	0	0	0	0
ASV_1284	1	0	0	0	1	11	2	1	0	1	25	3	33	7	0	3	2	0	1	0	0	0	11	1	0	0	0	7	17	100	1	0	0	4	0	0	0	15	2	2	7	1	8	0	11	0	0	0	0
ASV_669	0	0	0	0	0	0	0	0	0	0	0	0	0	0	0	1	0	0	0	0	0	0	1	0	0	0	0	0	0	0	0	1	0	0	0	0	0	4	0	0	0	0	10	7	1	0	0	0	0
ASV_10969	0	0	0	0	0	0	0	0	0	0	0	0	0	0	0	0	0	0	0	0	0	0	0	0	0	0	0	0	0	0	0	0	0	1	0	0	0	0	0	0	0	0	0	0	0	0	0	0	0
ASV_4670	0	0	0	0	0	0	0	0	0	0	0	0	0	0	0	0	0	0	0	0	0	0	0	0	0	0	0	0	0	0	0	0	0	0	0	0	0	0	0	0	2	0	0	0	0	0	0	0	0
ASV_12886	0	0	3	2	0	7	1	0	5	0	2	0	4	0	1	0	0	0	13	0	0	0	4	0	0	0	2	0	10	7	2	1	0	0	2	0	0	0	0	0	2	18	1	6	0	1	2	0	5
ASV_2618	0	0	0	0	0	0	0	3	0	0	0	0	0	0	0	0	0	0	0	0	0	0	1	0	0	0	0	0	0	0	0	0	0	0	0	0	0	0	0	3	0	0	0	1	0	0	1	0	0
ASV_2133	3	0	0	0	0	0	0	0	0	0	0	0	0	0	0	1	0	0	0	0	0	0	0	0	0	0	0	0	0	1	0	0	0	0	0	0	0	0	0	0	0	0	0	2	1	13	0	0	0
ASV_460	1	0	1	8	0	0	0	0	0	4	0	1	0	1	1	1	0	0	0	1	1	0	3	0	0	0	0	0	5	1	0	0	0	0	0	0	0	4	0	4	5	0	1	2	0	274	1	3	7
ASV_7283	0	0	1	0	0	1	0	1	0	5	0	1	0	0	1	0	0	0	0	0	0	0	2	0	0	0	0	0	1	0	0	1	0	0	0	0	0	1	1	0	0	0	1	1	0	0	0	0	0
ASV_12294	2	0	0	0	0	0	0	0	0	0	0	0	0	0	0	3	0	0	0	0	0	0	0	0	0	0	0	0	0	4	0	0	0	0	0	0	0	0	0	0	0	0	0	0	0	0	0	0	0
ASV_8114	0	0	0	0	0	0	0	0	0	0	0	5	0	0	0	0	0	0	0	5	0	0	0	0	7	0	0	0	0	1	0	0	1	0	0	0	0	0	0	0	0	1	0	0	1	0	0	0	0
ASV_10912	1	0	0	0	0	0	0	0	0	0	0	0	0	0	0	0	0	0	0	0	0	0	0	0	0	0	0	0	0	0	0	0	0	1	0	0	0	0	0	0	0	0	0	0	0	0	0	0	0
ASV_14457	0	0	0	0	0	0	0	0	0	0	0	1	0	0	0	0	1	0	0	0	0	0	0	0	0	0	0	0	0	0	0	0	0	1	0	0	0	0	0	0	0	0	0	0	1	0	0	0	0
ASV_2304	1	0	0	0	0	0	0	0	0	0	0	3	0	0	0	3	0	0	0	0	0	0	0	0	42	0	0	0	0	0	0	0	0	0	0	0	0	0	0	0	0	0	0	0	0	0	0	0	0
ASV_6207	1	0	0	0	0	0	0	0	0	0	0	0	0	0	0	0	0	0	0	0	0	0	0	0	0	0	0	0	0	0	0	0	0	0	0	0	0	0	0	0	0	0	0	0	0	0	0	0	0
ASV_1474	2	0	3	0	0	0	0	0	0	0	0	0	0	0	0	0	0	46	0	0	0	0	0	0	0	0	0	0	0	0	0	0	0	0	0	5	0	0	0	0	0	0	0	0	4	0	0	0	0
ASV_7527	1	0	0	0	0	0	0	0	0	0	0	1	0	0	0	0	0	0	0	0	0	0	0	0	0	0	0	0	0	0	0	0	0	0	0	0	0	0	0	0	0	0	0	0	1	0	0	0	0
ASV_9547	1	0	0	0	0	0	0	0	0	0	0	0	0	2	0	0	0	0	0	0	0	0	0	0	0	0	0	0	0	0	0	0	0	0	0	0	0	0	0	0	1	0	0	0	1	0	0	0	0
ASV_12278	1	0	1	0	1	0	1	0	2	0	1	0	0	27	0	0	0	0	0	0	0	0	0	0	0	0	0	3	1	5	0	0	0	0	1	0	0	25	1	3	0	1	0	1	2	1	0	1	2
ASV_5860	0	7	0	0	1	0	0	0	0	0	0	0	0	0	0	0	0	0	0	0	0	0	0	0	0	0	0	0	0	0	0	0	0	2	0	0	0	0	0	0	0	0	0	0	1	0	0	0	0
ASV_13172	0	0	0	0	0	0	0	0	0	0	0	0	0	0	0	0	0	0	0	0	0	0	0	0	0	0	0	0	0	0	0	0	0	0	0	0	0	0	0	0	0	0	0	0	1	0	0	0	0
ASV_15448	1	0	0	1	0	0	0	0	0	2	0	0	0	1	0	0	0	0	0	0	0	0	0	0	0	0	0	0	0	0	1	0	0	0	0	0	0	0	0	0	0	0	0	0	0	0	0	0	0
ASV_2008	3	0	0	0	0	0	0	0	0	0	0	2	0	0	0	0	47	0	0	0	0	0	0	0	0	0	0	0	0	1	0	0	0	0	0	0	0	0	0	1	2	0	0	0	0	0	0	0	0
ASV_11204	0	0	3	1	0	0	0	0	0	1	2	0	4	1	0	5	0	0	2	0	0	0	0	1	13	0	0	3	3	5	0	0	0	1	1	0	0	3	2	0	0	0	0	0	2	0	0	0	1
ASV_15164	5	0	12	5	0	0	11	64	7	0	11	0	13	5	0	4	0	0	42	0	0	0	2	0	1	0	0	3	7	1	0	9	5	4	10	3	1	1	3	0	0	8	1	4	3	26	68	6	29
ASV_2453	2	0	2	0	0	0	0	0	0	0	0	0	0	0	0	0	0	0	0	0	2	0	0	0	0	0	0	0	0	0	0	0	0	0	0	0	0	0	0	0	0	0	0	0	0	0	0	0	0
ASV_6546	0	0	0	0	0	0	0	0	0	0	0	0	0	0	0	0	0	0	0	0	0	0	0	0	0	0	0	0	0	0	0	0	0	0	0	0	0	0	0	0	0	0	0	0	0	0	0	0	0
ASV_265	2	0	35	0	0	0	14	0	0	0	0	0	0	0	0	0	19	9	1	0	0	0	2	9	1	0	0	0	0	0	0	0	4	1	0	1	1	0	0	10	2	1	0	0	74	0	2	749	0
ASV_6274	1	0	0	0	0	0	0	0	0	0	0	0	0	0	0	0	0	0	0	0	0	0	0	0	0	0	0	0	0	2	0	0	0	0	0	0	0	0	0	0	0	0	0	0	1	0	0	0	0
ASV_15838	1	0	2	0	0	0	0	0	0	0	0	0	0	0	0	0	0	0	0	0	0	0	0	0	0	0	0	0	0	0	0	0	0	0	0	0	0	0	0	0	0	0	0	0	3	0	0	0	0
ASV_15751	1	0	1	4	0	0	2	1	13	0	0	2	0	0	0	0	0	0	1	0	0	1	0	1	0	0	0	0	0	0	0	1	2	2	0	1	2	0	0	0	0	0	0	8	0	12	1	3	8
ASV_2236	1	0	1	0	0	0	0	0	0	23	0	1	0	0	3	0	0	0	0	0	0	0	2	0	0	0	0	0	21	1	1	0	0	0	0	0	0	1	5	0	4	1	19	1	0	0	0	0	0
ASV_931	0	0	9	0	0	0	1	0	0	0	0	0	0	0	0	0	0	0	0	0	1	0	0	0	0	0	9	0	0	0	0	0	0	1	0	0	1	0	0	0	0	0	0	0	73	0	0	1	0
ASV_1412	1	0	0	0	0	0	0	0	0	0	0	3	0	0	1	0	0	0	0	0	0	0	0	0	0	0	0	0	0	0	0	0	0	0	0	0	5	0	1	1	0	0	0	15	0	1	0	0	0
ASV_7150	1	0	1	0	0	0	0	0	0	0	0	0	0	0	0	0	0	0	0	0	0	0	0	0	0	0	0	0	0	0	0	0	0	0	0	0	0	0	0	0	0	0	0	0	0	0	0	0	0
ASV_3405	7	0	13	6	1	2	12	74	4	0	11	1	16	5	0	2	0	0	39	0	0	0	2	1	1	0	0	2	9	2	0	7	1	2	17	0	3	0	8	0	0	7	1	3	3	27	36	5	10
ASV_897	1	0	0	0	1	1	0	0	0	4	0	0	0	0	0	0	0	0	0	0	0	0	0	0	0	0	0	0	0	0	0	0	0	1	0	0	3	2	0	1	2	0	0	1	0	2	0	0	1
ASV_5328	2	0	0	0	0	0	0	0	0	0	0	0	0	0	0	0	0	0	0	0	0	0	0	0	0	0	0	0	0	0	0	0	0	2	0	0	0	0	0	1	0	0	0	0	1	0	0	0	0
ASV_629	0	115	3	0	0	0	5	1	0	0	0	1	0	0	0	0	34	12	0	0	0	0	0	0	0	0	2	0	0	0	0	0	5	8	0	3	0	0	0	2	1	0	0	0	6	0	0	0	0
ASV_6063	0	0	0	1	0	0	0	0	0	0	0	0	0	0	0	0	0	0	0	0	0	0	0	0	0	0	0	0	0	0	0	0	0	0	0	0	0	4	0	0	0	0	0	0	0	0	0	0	0
ASV_11115	0	0	0	0	0	0	0	0	0	0	0	0	0	0	0	0	0	0	0	0	0	0	0	0	0	0	0	0	0	0	0	0	0	0	0	0	0	0	0	0	0	0	0	0	0	0	0	0	0
ASV_15683	1	0	0	0	0	0	0	0	0	0	0	0	0	0	0	0	0	0	0	0	8	0	0	0	0	0	0	0	0	0	0	0	0	0	0	0	0	0	0	0	0	0	2	0	1	0	0	0	0
ASV_4175	3	0	8	3	12	0	1	3	8	25	0	1	2	24	9	2	0	0	2	0	1	0	37	1	0	0	0	7	1	3	0	17	0	1	28	1	4	19	9	8	3	3	43	8	1	14	5	3	13
ASV_12647	1	0	1	0	1	0	0	1	0	4	0	1	0	4	1	0	0	0	0	0	0	1	2	0	0	0	0	2	8	0	2	1	0	0	0	0	3	0	4	4	2	0	12	3	0	3	0	0	1
ASV_1714	1	0	0	0	0	0	0	0	0	0	0	0	0	0	0	0	0	0	0	0	0	0	0	0	0	0	0	0	0	4	0	0	0	0	0	0	0	0	0	0	0	0	0	0	3	0	0	0	0
ASV_259	4	0	7	1	2	1	0	1	5	12	5	2	1	14	11	7	1	1	0	0	0	0	1	0	0	0	1	1	12	9	0	7	0	2	13	1	68	17	7	2	2	11	4	169	0	23	5	29	12
ASV_13725	1	0	0	0	0	0	0	0	0	0	0	6	0	0	0	0	0	0	0	0	0	0	0	0	0	0	0	0	0	0	0	0	0	0	0	0	0	0	0	0	0	0	0	0	1	0	0	0	0
ASV_3076	0	0	0	0	0	0	0	0	0	0	0	0	0	0	0	0	0	0	0	0	0	0	0	0	0	0	0	0	0	0	0	0	0	0	0	0	0	0	0	0	0	0	0	0	0	0	0	0	0
ASV_203	1	444	3	0	0	1	3	2	2	2	3	1	3	2	1	3	19	0	0	1	2	13	0	1	9	19	0	4	7	9	3	0	244	3	0	16	4	6	0	1	1	0	0	0	3	1	1	8	0
ASV_401	0	52	4	6	1	0	2	2	0	0	5	0	0	0	0	0	0	0	0	0	25	7	0	13	16	0	0	0	0	0	0	0	584	2	0	6	1	0	0	1	2	1	0	0	3	0	1	3	0
ASV_3261	1	0	0	0	0	0	0	0	0	0	0	0	0	0	0	0	0	0	0	0	0	16	0	0	0	0	0	0	0	0	0	0	0	0	0	1	3	0	0	0	0	0	0	0	0	0	0	0	0
ASV_12246	0	0	0	0	0	0	0	0	0	2	0	1	0	0	0	0	0	0	0	0	0	0	0	0	0	0	0	0	0	0	0	0	0	0	0	0	0	0	0	0	0	0	3	0	0	0	0	0	0
ASV_6572	0	0	2	0	0	0	0	0	0	1	0	0	0	1	0	0	0	0	0	0	0	0	0	0	0	0	0	0	3	0	0	1	0	0	0	0	0	0	13	0	0	0	1	1	1	0	0	0	0
ASV_867	2	0	0	0	0	0	0	2	0	1	0	0	0	0	0	0	0	0	0	0	0	0	0	0	0	0	0	0	1	0	0	0	0	0	0	0	2	0	2	0	3	0	2	0	0	0	1	8	2
ASV_11374	1	0	0	0	0	0	0	0	0	0	0	0	0	0	0	0	0	0	0	0	0	0	0	0	0	0	0	0	0	0	0	0	0	0	0	0	0	0	0	0	0	0	0	0	0	0	0	0	0
ASV_545	1	0	1	2	0	0	0	0	0	0	4	0	0	0	0	1	35	0	0	50	0	0	0	0	11	52	0	0	3	0	0	0	1	1	0	0	14	5	0	1	4	2	0	0	3	0	0	1	0
ASV_302	1	18	3	12	0	0	0	0	0	0	0	0	0	0	0	0	21	0	0	0	1	11	0	2	0	0	0	0	0	0	1	0	0	8	0	3	0	0	0	0	0	0	0	0	15	0	0	826	0
ASV_12552	1	0	2	0	7	6	12	0	17	0	2	1	0	4	0	0	0	0	1	0	0	0	1	0	0	1	0	6	8	0	0	0	0	14	0	0	0	1	0	0	1	27	0	7	0	0	19	0	7
ASV_13912	2	0	0	0	0	0	0	0	0	0	0	0	0	0	0	0	0	0	0	0	0	0	0	0	0	0	0	0	0	0	0	0	0	0	0	0	0	0	0	0	0	0	0	0	0	0	0	0	0
ASV_11343	0	0	0	0	0	0	0	0	0	0	0	0	0	0	0	0	0	0	0	0	0	0	0	0	0	0	0	0	0	0	0	0	0	0	0	0	0	0	0	0	0	0	0	0	0	0	0	0	0
ASV_4013	2	0	0	0	0	0	0	0	0	0	0	3	0	0	0	0	8	0	0	0	0	0	0	0	0	0	0	0	0	0	0	0	0	0	0	0	1	0	0	3	1	0	0	0	1	0	0	0	0
ASV_134	4	0	56	9	1	1	22	17	36	9	2	6	42	12	26	4	0	0	24	0	0	1	11	21	1	3	0	122	4	1	2	63	1	28	6	3	68	20	86	27	26	56	9	11	3	32	18	15	36
ASV_5584	0	0	6	0	1	0	0	0	0	1	0	0	0	5	0	0	0	0	0	0	0	0	1	0	0	0	0	0	0	4	0	0	0	0	0	0	0	0	2	2	0	0	2	0	0	0	0	0	0
ASV_10936	1	0	0	0	0	0	0	0	0	0	0	0	0	0	0	0	0	0	0	0	0	0	0	0	0	0	0	0	0	0	0	0	0	0	0	0	0	0	0	0	0	0	0	0	0	0	0	0	0
ASV_9721	1	0	0	0	0	0	0	0	0	0	0	0	0	0	0	0	0	0	0	0	0	0	0	0	0	0	0	0	0	0	0	0	0	0	0	0	0	0	0	0	0	0	0	0	0	0	0	0	0
ASV_3295	1	0	0	0	0	0	0	11	2	0	0	0	0	0	0	1	0	0	12	0	0	0	0	0	0	0	0	0	0	0	0	3	2	0	10	1	1	0	0	0	0	0	0	0	0	3	8	2	5
ASV_855	0	0	0	0	1	0	0	0	0	0	0	0	0	0	0	0	0	0	0	0	0	0	0	0	0	0	0	0	0	2	0	0	0	0	0	0	0	0	0	1	1	0	0	0	0	1	0	0	0
ASV_3652	1	0	1	0	0	0	0	0	0	0	0	1	0	0	0	0	0	0	0	0	0	0	0	0	0	0	0	0	0	0	0	0	0	0	0	0	0	0	0	0	0	0	0	0	0	0	0	0	0
[truncated: 13,885 more rows]
[truncated: 503 more columns]
